# Supplementary material for: Nonsense-mediated mRNA decay factors target short poly(A)-tailed mRNAs lacking a premature termination codon
Source: Nat Commun. 2026 Apr 17;17:5333. doi: 10.1038/s41467-026-72132-1 (PMC13273070; doi:10.1038/s41467-026-72132-1)
Supplement: Supplementary file 3 — Supplementary Data 1 [file 41467_2026_72132_MOESM3_ESM.xlsx]

## Sheet: GeneList
GeneID	Syst_name	Gene	Chr	Start	End	Strand	type	Categ
CUT_GIM_0706	CUT_GIM_0706	CUT_GIM_0706	chrIX	254929	255110	+	CUT_GIM_RNA	CUT
CUT_GIM_0752	CUT_GIM_0752	CUT_GIM_0752	chrXII	417232	417711	+	CUT_GIM_RNA	CUT
CUT_GIM_0091	CUT_GIM_0091	CUT_GIM_0091	chrII	682239	682679	+	CUT_GIM_RNA	CUT
CUT_GIM_0559	CUT_GIM_0559	CUT_GIM_0559	chrVII	993733	994550	-	CUT_GIM_RNA	CUT
CUT_GIM_0264	CUT_GIM_0264	CUT_GIM_0264	chrXVI	335936	336134	+	CUT_GIM_RNA	CUT
CUT_GIM_0930	CUT_GIM_0930	CUT_GIM_0930	chrXIII	646579	646787	-	CUT_GIM_RNA	CUT
CUT_GIM_0661	CUT_GIM_0661	CUT_GIM_0661	chrXV	784273	784645	-	CUT_GIM_RNA	CUT
CUT_GIM_0949	CUT_GIM_0949	CUT_GIM_0949	chrXIII	513254	513349	-	CUT_GIM_RNA	CUT
CUT_GIM_0526	CUT_GIM_0526	CUT_GIM_0526	chrVII	426641	426916	-	CUT_GIM_RNA	CUT
CUT_GIM_0791	CUT_GIM_0791	CUT_GIM_0791	chrXII	805378	805586	+	CUT_GIM_RNA	CUT
CUT_GIM_1260	CUT_GIM_1260	CUT_GIM_1260	chrVIII	167651	168081	+	CUT_GIM_RNA	CUT
CUT_GIM_0493	CUT_GIM_0493	CUT_GIM_0493	chrVII	794616	794966	+	CUT_GIM_RNA	CUT
CUT_GIM_0876	CUT_GIM_0876	CUT_GIM_0876	chrXIII	220097	220562	+	CUT_GIM_RNA	CUT
CUT_GIM_0223	CUT_GIM_0223	CUT_GIM_0223	chrXIV	217047	217114	-	CUT_GIM_RNA	CUT
CUT_GIM_0423	CUT_GIM_0423	CUT_GIM_0423	chrXI	556335	557290	-	CUT_GIM_RNA	CUT
CUT_GIM_0102	CUT_GIM_0102	CUT_GIM_0102	chrII	191979	192476	+	CUT_GIM_RNA	CUT
CUT_GIM_0756	CUT_GIM_0756	CUT_GIM_0756	chrXII	1028136	1028359	+	CUT_GIM_RNA	CUT
CUT_GIM_0354	CUT_GIM_0354	CUT_GIM_0354	chrXVI	694749	695009	-	CUT_GIM_RNA	CUT
CUT_GIM_1030	CUT_GIM_1030	CUT_GIM_1030	chrX	119496	120549	+	CUT_GIM_RNA	CUT
CUT_GIM_0037	CUT_GIM_0037	CUT_GIM_0037	chrV	321679	321887	-	CUT_GIM_RNA	CUT
CUT_GIM_0120	CUT_GIM_0120	CUT_GIM_0120	chrII	343945	344182	-	CUT_GIM_RNA	CUT
CUT_GIM_0784	CUT_GIM_0784	CUT_GIM_0784	chrXII	449738	450119	+	CUT_GIM_RNA	CUT
CUT_GIM_0657	CUT_GIM_0657	CUT_GIM_0657	chrXV	803863	804227	-	CUT_GIM_RNA	CUT
CUT_GIM_1301	CUT_GIM_1301	CUT_GIM_1301	chrVIII	220876	221268	-	CUT_GIM_RNA	CUT
CUT_GIM_0227	CUT_GIM_0227	CUT_GIM_0227	chrXIV	708003	708248	-	CUT_GIM_RNA	CUT
CUT_GIM_1206	CUT_GIM_1206	CUT_GIM_1206	chrIV	1011027	1011373	-	CUT_GIM_RNA	CUT
CUT_GIM_0344	CUT_GIM_0344	CUT_GIM_0344	chrXVI	644941	644987	-	CUT_GIM_RNA	CUT
CUT_GIM_0008	CUT_GIM_0008	CUT_GIM_0008	chrV	322186	322721	+	CUT_GIM_RNA	CUT
CUT_GIM_1138	CUT_GIM_1138	CUT_GIM_1138	chrIV	1238343	1239085	+	CUT_GIM_RNA	CUT
CUT_GIM_1107	CUT_GIM_1107	CUT_GIM_1107	chrIV	367012	367267	+	CUT_GIM_RNA	CUT
CUT_GIM_0034	CUT_GIM_0034	CUT_GIM_0034	chrV	549380	549549	-	CUT_GIM_RNA	CUT
CUT_GIM_0698	CUT_GIM_0698	CUT_GIM_0698	chrXV	380137	380737	-	CUT_GIM_RNA	CUT
CUT_GIM_1069	CUT_GIM_1069	CUT_GIM_1069	chrX	477664	478148	-	CUT_GIM_RNA	CUT
CUT_GIM_0723	CUT_GIM_0723	CUT_GIM_0723	chrIX	28720	28894	+	CUT_GIM_RNA	CUT
CUT_GIM_0400	CUT_GIM_0400	CUT_GIM_0400	chrXI	578495	578516	+	CUT_GIM_RNA	CUT
CUT_GIM_0708	CUT_GIM_0708	CUT_GIM_0708	chrIX	425435	425745	+	CUT_GIM_RNA	CUT
CUT_GIM_1088	CUT_GIM_1088	CUT_GIM_1088	chrX	535031	535704	-	CUT_GIM_RNA	CUT
CUT_GIM_0262	CUT_GIM_0262	CUT_GIM_0262	chrXVI	451568	452226	+	CUT_GIM_RNA	CUT
CUT_GIM_1264	CUT_GIM_1264	CUT_GIM_1264	chrVIII	18723	18976	+	CUT_GIM_RNA	CUT
CUT_GIM_1066	CUT_GIM_1066	CUT_GIM_1066	chrX	496949	497182	-	CUT_GIM_RNA	CUT
CUT_GIM_0304	CUT_GIM_0304	CUT_GIM_0304	chrXVI	169700	170096	+	CUT_GIM_RNA	CUT
CUT_GIM_0345	CUT_GIM_0345	CUT_GIM_0345	chrXVI	927137	927766	-	CUT_GIM_RNA	CUT
CUT_GIM_0785	CUT_GIM_0785	CUT_GIM_0785	chrXII	1041729	1042248	+	CUT_GIM_RNA	CUT
CUT_GIM_0318	CUT_GIM_0318	CUT_GIM_0318	chrXVI	34829	34996	-	CUT_GIM_RNA	CUT
CUT_GIM_0528	CUT_GIM_0528	CUT_GIM_0528	chrVII	412437	413140	-	CUT_GIM_RNA	CUT
CUT_GIM_0194	CUT_GIM_0194	CUT_GIM_0194	chrXIV	217748	218291	+	CUT_GIM_RNA	CUT
CUT_GIM_0031	CUT_GIM_0031	CUT_GIM_0031	chrV	270644	270969	+	CUT_GIM_RNA	CUT
CUT_GIM_1218	CUT_GIM_1218	CUT_GIM_1218	chrIV	562577	562860	-	CUT_GIM_RNA	CUT
CUT_GIM_0839	CUT_GIM_0839	CUT_GIM_0839	chrXII	855362	855592	-	CUT_GIM_RNA	CUT
CUT_GIM_0881	CUT_GIM_0881	CUT_GIM_0881	chrXIII	478959	479665	+	CUT_GIM_RNA	CUT
CUT_GIM_1259	CUT_GIM_1259	CUT_GIM_1259	chrVIII	117180	117904	+	CUT_GIM_RNA	CUT
CUT_GIM_0967	CUT_GIM_0967	CUT_GIM_0967	chrIII	39039	39361	+	CUT_GIM_RNA	CUT
CUT_GIM_0178	CUT_GIM_0178	CUT_GIM_0178	chrXIV	736319	736534	+	CUT_GIM_RNA	CUT
CUT_GIM_0893	CUT_GIM_0893	CUT_GIM_0893	chrXIII	349816	350678	+	CUT_GIM_RNA	CUT
CUT_GIM_1100	CUT_GIM_1100	CUT_GIM_1100	chrIV	892756	892946	+	CUT_GIM_RNA	CUT
CUT_GIM_1161	CUT_GIM_1161	CUT_GIM_1161	chrIV	557014	557180	+	CUT_GIM_RNA	CUT
CUT_GIM_0351	CUT_GIM_0351	CUT_GIM_0351	chrXVI	107858	108252	-	CUT_GIM_RNA	CUT
CUT_GIM_0928	CUT_GIM_0928	CUT_GIM_0928	chrXIII	217009	217087	-	CUT_GIM_RNA	CUT
CUT_GIM_0988	CUT_GIM_0988	CUT_GIM_0988	chrIII	310585	310725	-	CUT_GIM_RNA	CUT
CUT_GIM_0337	CUT_GIM_0337	CUT_GIM_0337	chrXVI	491440	491733	-	CUT_GIM_RNA	CUT
CUT_GIM_0695	CUT_GIM_0695	CUT_GIM_0695	chrXV	848994	849435	-	CUT_GIM_RNA	CUT
CUT_GIM_0871	CUT_GIM_0871	CUT_GIM_0871	chrXIII	557477	557705	+	CUT_GIM_RNA	CUT
CUT_GIM_1118	CUT_GIM_1118	CUT_GIM_1118	chrIV	1011582	1011699	+	CUT_GIM_RNA	CUT
CUT_GIM_1076	CUT_GIM_1076	CUT_GIM_1076	chrX	651086	651263	-	CUT_GIM_RNA	CUT
CUT_GIM_0093	CUT_GIM_0093	CUT_GIM_0093	chrII	342001	342198	+	CUT_GIM_RNA	CUT
CUT_GIM_0868	CUT_GIM_0868	CUT_GIM_0868	chrXIII	478959	479190	+	CUT_GIM_RNA	CUT
CUT_GIM_0228	CUT_GIM_0228	CUT_GIM_0228	chrXIV	651684	651818	-	CUT_GIM_RNA	CUT
CUT_GIM_0908	CUT_GIM_0908	CUT_GIM_0908	chrXIII	110468	110850	-	CUT_GIM_RNA	CUT
CUT_GIM_0836	CUT_GIM_0836	CUT_GIM_0836	chrXII	254910	254980	-	CUT_GIM_RNA	CUT
CUT_GIM_1205	CUT_GIM_1205	CUT_GIM_1205	chrIV	657208	658146	-	CUT_GIM_RNA	CUT
CUT_GIM_0900	CUT_GIM_0900	CUT_GIM_0900	chrXIII	758439	758768	+	CUT_GIM_RNA	CUT
CUT_GIM_0187	CUT_GIM_0187	CUT_GIM_0187	chrXIV	42276	42530	+	CUT_GIM_RNA	CUT
CUT_GIM_1104	CUT_GIM_1104	CUT_GIM_1104	chrIV	138049	138397	+	CUT_GIM_RNA	CUT
CUT_GIM_0841	CUT_GIM_0841	CUT_GIM_0841	chrXII	657066	657973	-	CUT_GIM_RNA	CUT
CUT_GIM_0534	CUT_GIM_0534	CUT_GIM_0534	chrVII	746524	746554	-	CUT_GIM_RNA	CUT
CUT_GIM_1098	CUT_GIM_1098	CUT_GIM_1098	chrIV	68985	69165	+	CUT_GIM_RNA	CUT
CUT_GIM_0147	CUT_GIM_0147	CUT_GIM_0147	chrII	532966	533192	-	CUT_GIM_RNA	CUT
CUT_GIM_0532	CUT_GIM_0532	CUT_GIM_0532	chrVII	337306	337620	-	CUT_GIM_RNA	CUT
CUT_GIM_0812	CUT_GIM_0812	CUT_GIM_0812	chrXII	448031	448252	+	CUT_GIM_RNA	CUT
CUT_GIM_0309	CUT_GIM_0309	CUT_GIM_0309	chrXVI	425830	426104	+	CUT_GIM_RNA	CUT
CUT_GIM_1102	CUT_GIM_1102	CUT_GIM_1102	chrIV	300346	300564	+	CUT_GIM_RNA	CUT
CUT_GIM_0656	CUT_GIM_0656	CUT_GIM_0656	chrXV	1010185	1010844	-	CUT_GIM_RNA	CUT
CUT_GIM_0043	CUT_GIM_0043	CUT_GIM_0043	chrV	300964	301408	-	CUT_GIM_RNA	CUT
CUT_GIM_0937	CUT_GIM_0937	CUT_GIM_0937	chrXIII	25801	26014	-	CUT_GIM_RNA	CUT
CUT_GIM_1132	CUT_GIM_1132	CUT_GIM_1132	chrIV	1496793	1497114	+	CUT_GIM_RNA	CUT
CUT_GIM_1131	CUT_GIM_1131	CUT_GIM_1131	chrIV	592326	593232	+	CUT_GIM_RNA	CUT
CUT_GIM_0996	CUT_GIM_0996	CUT_GIM_0996	chrX	151014	151192	+	CUT_GIM_RNA	CUT
CUT_GIM_0875	CUT_GIM_0875	CUT_GIM_0875	chrXIII	42031	42513	+	CUT_GIM_RNA	CUT
CUT_GIM_0373	CUT_GIM_0373	CUT_GIM_0373	chrXVI	801528	801953	-	CUT_GIM_RNA	CUT
CUT_GIM_1173	CUT_GIM_1173	CUT_GIM_1173	chrIV	784448	784691	-	CUT_GIM_RNA	CUT
CUT_GIM_0312	CUT_GIM_0312	CUT_GIM_0312	chrXVI	226038	226197	+	CUT_GIM_RNA	CUT
CUT_GIM_0786	CUT_GIM_0786	CUT_GIM_0786	chrXII	410499	410825	+	CUT_GIM_RNA	CUT
CUT_GIM_0001	CUT_GIM_0001	CUT_GIM_0001	chrV	484528	484744	+	CUT_GIM_RNA	CUT
CUT_GIM_1238	CUT_GIM_1238	CUT_GIM_1238	chrIV	407534	407640	-	CUT_GIM_RNA	CUT
CUT_GIM_0793	CUT_GIM_0793	CUT_GIM_0793	chrXII	185099	185174	+	CUT_GIM_RNA	CUT
CUT_GIM_0305	CUT_GIM_0305	CUT_GIM_0305	chrXVI	432380	432626	+	CUT_GIM_RNA	CUT
CUT_GIM_0440	CUT_GIM_0440	CUT_GIM_0440	chrVII	1059088	1059848	+	CUT_GIM_RNA	CUT
CUT_GIM_1039	CUT_GIM_1039	CUT_GIM_1039	chrX	335826	335864	+	CUT_GIM_RNA	CUT
CUT_GIM_1294	CUT_GIM_1294	CUT_GIM_1294	chrVIII	441639	441910	-	CUT_GIM_RNA	CUT
CUT_GIM_0116	CUT_GIM_0116	CUT_GIM_0116	chrII	379131	379391	+	CUT_GIM_RNA	CUT
CUT_GIM_0195	CUT_GIM_0195	CUT_GIM_0195	chrXIV	499690	500663	+	CUT_GIM_RNA	CUT
CUT_GIM_1291	CUT_GIM_1291	CUT_GIM_1291	chrVIII	49949	50553	-	CUT_GIM_RNA	CUT
CUT_GIM_0136	CUT_GIM_0136	CUT_GIM_0136	chrII	740677	741100	-	CUT_GIM_RNA	CUT
CUT_GIM_0953	CUT_GIM_0953	CUT_GIM_0953	chrXIII	43606	43822	-	CUT_GIM_RNA	CUT
CUT_GIM_0885	CUT_GIM_0885	CUT_GIM_0885	chrXIII	749914	750022	+	CUT_GIM_RNA	CUT
CUT_GIM_0293	CUT_GIM_0293	CUT_GIM_0293	chrXVI	583764	584537	+	CUT_GIM_RNA	CUT
CUT_GIM_1216	CUT_GIM_1216	CUT_GIM_1216	chrIV	473478	473877	-	CUT_GIM_RNA	CUT
CUT_GIM_0121	CUT_GIM_0121	CUT_GIM_0121	chrII	549146	549532	-	CUT_GIM_RNA	CUT
CUT_GIM_0171	CUT_GIM_0171	CUT_GIM_0171	chrVI	263554	263791	-	CUT_GIM_RNA	CUT
CUT_GIM_1171	CUT_GIM_1171	CUT_GIM_1171	chrIV	1054766	1054937	-	CUT_GIM_RNA	CUT
CUT_GIM_0388	CUT_GIM_0388	CUT_GIM_0388	chrXI	178406	178602	+	CUT_GIM_RNA	CUT
CUT_GIM_0765	CUT_GIM_0765	CUT_GIM_0765	chrXII	320396	320559	+	CUT_GIM_RNA	CUT
CUT_GIM_0682	CUT_GIM_0682	CUT_GIM_0682	chrXV	748866	749082	-	CUT_GIM_RNA	CUT
CUT_GIM_1200	CUT_GIM_1200	CUT_GIM_1200	chrIV	215426	215741	-	CUT_GIM_RNA	CUT
CUT_GIM_0460	CUT_GIM_0460	CUT_GIM_0460	chrVII	654370	654666	+	CUT_GIM_RNA	CUT
CUT_GIM_0044	CUT_GIM_0044	CUT_GIM_0044	chrV	302342	302487	-	CUT_GIM_RNA	CUT
CUT_GIM_1263	CUT_GIM_1263	CUT_GIM_1263	chrVIII	549499	550173	+	CUT_GIM_RNA	CUT
CUT_GIM_1310	CUT_GIM_1310	CUT_GIM_1310	chrVIII	281085	281248	-	CUT_GIM_RNA	CUT
CUT_GIM_1220	CUT_GIM_1220	CUT_GIM_1220	chrIV	428444	428714	-	CUT_GIM_RNA	CUT
CUT_GIM_0279	CUT_GIM_0279	CUT_GIM_0279	chrXVI	882965	883369	+	CUT_GIM_RNA	CUT
CUT_GIM_1029	CUT_GIM_1029	CUT_GIM_1029	chrX	486535	486754	+	CUT_GIM_RNA	CUT
CUT_GIM_1086	CUT_GIM_1086	CUT_GIM_1086	chrX	122864	123007	-	CUT_GIM_RNA	CUT
CUT_GIM_0866	CUT_GIM_0866	CUT_GIM_0866	chrXIII	317070	317955	+	CUT_GIM_RNA	CUT
CUT_GIM_1060	CUT_GIM_1060	CUT_GIM_1060	chrX	319658	319798	-	CUT_GIM_RNA	CUT
CUT_GIM_0825	CUT_GIM_0825	CUT_GIM_0825	chrXII	553640	553854	-	CUT_GIM_RNA	CUT
CUT_GIM_0600	CUT_GIM_0600	CUT_GIM_0600	chrXV	206056	206226	+	CUT_GIM_RNA	CUT
CUT_GIM_0624	CUT_GIM_0624	CUT_GIM_0624	chrXV	553166	553414	+	CUT_GIM_RNA	CUT
CUT_GIM_0632	CUT_GIM_0632	CUT_GIM_0632	chrXV	458175	458586	+	CUT_GIM_RNA	CUT
CUT_GIM_0700	CUT_GIM_0700	CUT_GIM_0700	chrXV	167536	167859	-	CUT_GIM_RNA	CUT
CUT_GIM_0789	CUT_GIM_0789	CUT_GIM_0789	chrXII	245631	246434	+	CUT_GIM_RNA	CUT
CUT_GIM_0837	CUT_GIM_0837	CUT_GIM_0837	chrXII	839872	840036	-	CUT_GIM_RNA	CUT
CUT_GIM_1213	CUT_GIM_1213	CUT_GIM_1213	chrIV	1095548	1095714	-	CUT_GIM_RNA	CUT
CUT_GIM_0495	CUT_GIM_0495	CUT_GIM_0495	chrVII	800548	800622	+	CUT_GIM_RNA	CUT
CUT_GIM_0183	CUT_GIM_0183	CUT_GIM_0183	chrXIV	576577	576915	+	CUT_GIM_RNA	CUT
CUT_GIM_0161	CUT_GIM_0161	CUT_GIM_0161	chrVI	224241	224469	+	CUT_GIM_RNA	CUT
CUT_GIM_0151	CUT_GIM_0151	CUT_GIM_0151	chrII	452850	453380	-	CUT_GIM_RNA	CUT
CUT_GIM_0521	CUT_GIM_0521	CUT_GIM_0521	chrVII	733376	733769	-	CUT_GIM_RNA	CUT
CUT_GIM_0474	CUT_GIM_0474	CUT_GIM_0474	chrVII	904687	904944	+	CUT_GIM_RNA	CUT
CUT_GIM_1082	CUT_GIM_1082	CUT_GIM_1082	chrX	380049	381066	-	CUT_GIM_RNA	CUT
CUT_GIM_1136	CUT_GIM_1136	CUT_GIM_1136	chrIV	133273	133500	+	CUT_GIM_RNA	CUT
CUT_GIM_1159	CUT_GIM_1159	CUT_GIM_1159	chrIV	816736	817044	+	CUT_GIM_RNA	CUT
CUT_GIM_0193	CUT_GIM_0193	CUT_GIM_0193	chrXIV	146774	146864	+	CUT_GIM_RNA	CUT
CUT_GIM_0716	CUT_GIM_0716	CUT_GIM_0716	chrIX	403634	403664	+	CUT_GIM_RNA	CUT
CUT_GIM_0722	CUT_GIM_0722	CUT_GIM_0722	chrIX	310872	310911	+	CUT_GIM_RNA	CUT
CUT_GIM_0391	CUT_GIM_0391	CUT_GIM_0391	chrXI	70779	71048	+	CUT_GIM_RNA	CUT
CUT_GIM_1204	CUT_GIM_1204	CUT_GIM_1204	chrIV	1436467	1436690	-	CUT_GIM_RNA	CUT
CUT_GIM_0307	CUT_GIM_0307	CUT_GIM_0307	chrXVI	719591	720245	+	CUT_GIM_RNA	CUT
CUT_GIM_0382	CUT_GIM_0382	CUT_GIM_0382	chrXI	245557	246038	+	CUT_GIM_RNA	CUT
CUT_GIM_1101	CUT_GIM_1101	CUT_GIM_1101	chrIV	560699	561091	+	CUT_GIM_RNA	CUT
CUT_GIM_0675	CUT_GIM_0675	CUT_GIM_0675	chrXV	267701	267947	-	CUT_GIM_RNA	CUT
CUT_GIM_1191	CUT_GIM_1191	CUT_GIM_1191	chrIV	1477830	1478368	-	CUT_GIM_RNA	CUT
CUT_GIM_0963	CUT_GIM_0963	CUT_GIM_0963	chrIII	120109	120577	+	CUT_GIM_RNA	CUT
CUT_GIM_0912	CUT_GIM_0912	CUT_GIM_0912	chrXIII	745742	746032	-	CUT_GIM_RNA	CUT
CUT_GIM_0163	CUT_GIM_0163	CUT_GIM_0163	chrVI	110175	110581	+	CUT_GIM_RNA	CUT
CUT_GIM_1105	CUT_GIM_1105	CUT_GIM_1105	chrIV	1189391	1189573	+	CUT_GIM_RNA	CUT
CUT_GIM_1117	CUT_GIM_1117	CUT_GIM_1117	chrIV	1106087	1106312	+	CUT_GIM_RNA	CUT
CUT_GIM_0560	CUT_GIM_0560	CUT_GIM_0560	chrVII	904737	904919	-	CUT_GIM_RNA	CUT
CUT_GIM_0281	CUT_GIM_0281	CUT_GIM_0281	chrXVI	226038	226997	+	CUT_GIM_RNA	CUT
CUT_GIM_1248	CUT_GIM_1248	CUT_GIM_1248	chrI	138600	138835	+	CUT_GIM_RNA	CUT
CUT_GIM_0547	CUT_GIM_0547	CUT_GIM_0547	chrVII	671517	671901	-	CUT_GIM_RNA	CUT
CUT_GIM_0964	CUT_GIM_0964	CUT_GIM_0964	chrIII	27490	27940	+	CUT_GIM_RNA	CUT
CUT_GIM_0078	CUT_GIM_0078	CUT_GIM_0078	chrII	799211	799497	+	CUT_GIM_RNA	CUT
CUT_GIM_0613	CUT_GIM_0613	CUT_GIM_0613	chrXV	206056	206386	+	CUT_GIM_RNA	CUT
CUT_GIM_0479	CUT_GIM_0479	CUT_GIM_0479	chrVII	484119	485117	+	CUT_GIM_RNA	CUT
CUT_GIM_0720	CUT_GIM_0720	CUT_GIM_0720	chrIX	142836	143050	+	CUT_GIM_RNA	CUT
CUT_GIM_1293	CUT_GIM_1293	CUT_GIM_1293	chrVIII	551206	551484	-	CUT_GIM_RNA	CUT
CUT_GIM_0687	CUT_GIM_0687	CUT_GIM_0687	chrXV	379592	380498	-	CUT_GIM_RNA	CUT
CUT_GIM_1230	CUT_GIM_1230	CUT_GIM_1230	chrIV	589256	589451	-	CUT_GIM_RNA	CUT
CUT_GIM_0298	CUT_GIM_0298	CUT_GIM_0298	chrXVI	565283	565474	+	CUT_GIM_RNA	CUT
CUT_GIM_1009	CUT_GIM_1009	CUT_GIM_1009	chrX	619622	620147	+	CUT_GIM_RNA	CUT
CUT_GIM_0303	CUT_GIM_0303	CUT_GIM_0303	chrXVI	289395	289647	+	CUT_GIM_RNA	CUT
CUT_GIM_0098	CUT_GIM_0098	CUT_GIM_0098	chrII	718447	718827	+	CUT_GIM_RNA	CUT
CUT_GIM_0160	CUT_GIM_0160	CUT_GIM_0160	chrVI	259374	259636	+	CUT_GIM_RNA	CUT
CUT_GIM_0579	CUT_GIM_0579	CUT_GIM_0579	chrVII	984430	984648	-	CUT_GIM_RNA	CUT
CUT_GIM_0310	CUT_GIM_0310	CUT_GIM_0310	chrXVI	14645	14996	+	CUT_GIM_RNA	CUT
CUT_GIM_0683	CUT_GIM_0683	CUT_GIM_0683	chrXV	522307	522634	-	CUT_GIM_RNA	CUT
CUT_GIM_0799	CUT_GIM_0799	CUT_GIM_0799	chrXII	542082	542416	+	CUT_GIM_RNA	CUT
CUT_GIM_0562	CUT_GIM_0562	CUT_GIM_0562	chrVII	94417	94645	-	CUT_GIM_RNA	CUT
CUT_GIM_0985	CUT_GIM_0985	CUT_GIM_0985	chrIII	152018	152573	-	CUT_GIM_RNA	CUT
CUT_GIM_0971	CUT_GIM_0971	CUT_GIM_0971	chrIII	75979	76205	+	CUT_GIM_RNA	CUT
CUT_GIM_1090	CUT_GIM_1090	CUT_GIM_1090	chrIV	545706	545921	+	CUT_GIM_RNA	CUT
CUT_GIM_0324	CUT_GIM_0324	CUT_GIM_0324	chrXVI	207388	207388	-	CUT_GIM_RNA	CUT
CUT_GIM_1300	CUT_GIM_1300	CUT_GIM_1300	chrVIII	81604	81788	-	CUT_GIM_RNA	CUT
CUT_GIM_0315	CUT_GIM_0315	CUT_GIM_0315	chrXVI	382854	382988	-	CUT_GIM_RNA	CUT
CUT_GIM_0330	CUT_GIM_0330	CUT_GIM_0330	chrXVI	132006	132206	-	CUT_GIM_RNA	CUT
CUT_GIM_0602	CUT_GIM_0602	CUT_GIM_0602	chrXV	251476	251672	+	CUT_GIM_RNA	CUT
CUT_GIM_0240	CUT_GIM_0240	CUT_GIM_0240	chrXIV	331981	332178	-	CUT_GIM_RNA	CUT
CUT_GIM_0483	CUT_GIM_0483	CUT_GIM_0483	chrVII	605742	605984	+	CUT_GIM_RNA	CUT
CUT_GIM_0435	CUT_GIM_0435	CUT_GIM_0435	chrXI	259809	260314	-	CUT_GIM_RNA	CUT
CUT_GIM_0808	CUT_GIM_0808	CUT_GIM_0808	chrXII	796783	797128	+	CUT_GIM_RNA	CUT
CUT_GIM_0023	CUT_GIM_0023	CUT_GIM_0023	chrV	302500	303193	+	CUT_GIM_RNA	CUT
CUT_GIM_0338	CUT_GIM_0338	CUT_GIM_0338	chrXVI	697012	697302	-	CUT_GIM_RNA	CUT
CUT_GIM_0060	CUT_GIM_0060	CUT_GIM_0060	chrV	452952	453130	-	CUT_GIM_RNA	CUT
CUT_GIM_0253	CUT_GIM_0253	CUT_GIM_0253	chrXIV	604261	604670	-	CUT_GIM_RNA	CUT
CUT_GIM_0754	CUT_GIM_0754	CUT_GIM_0754	chrXII	669189	669485	+	CUT_GIM_RNA	CUT
CUT_GIM_0380	CUT_GIM_0380	CUT_GIM_0380	chrXI	340545	341009	+	CUT_GIM_RNA	CUT
CUT_GIM_0948	CUT_GIM_0948	CUT_GIM_0948	chrXIII	674726	674848	-	CUT_GIM_RNA	CUT
CUT_GIM_1255	CUT_GIM_1255	CUT_GIM_1255	chrI	67799	67932	-	CUT_GIM_RNA	CUT
CUT_GIM_1114	CUT_GIM_1114	CUT_GIM_1114	chrIV	74383	74925	+	CUT_GIM_RNA	CUT
CUT_GIM_0699	CUT_GIM_0699	CUT_GIM_0699	chrXV	521835	522634	-	CUT_GIM_RNA	CUT
CUT_GIM_0261	CUT_GIM_0261	CUT_GIM_0261	chrXIV	12055	12736	-	CUT_GIM_RNA	CUT
CUT_GIM_0416	CUT_GIM_0416	CUT_GIM_0416	chrXI	164368	164598	-	CUT_GIM_RNA	CUT
CUT_GIM_1198	CUT_GIM_1198	CUT_GIM_1198	chrIV	365824	366053	-	CUT_GIM_RNA	CUT
CUT_GIM_0064	CUT_GIM_0064	CUT_GIM_0064	chrV	363612	364230	-	CUT_GIM_RNA	CUT
CUT_GIM_0463	CUT_GIM_0463	CUT_GIM_0463	chrVII	678398	678569	+	CUT_GIM_RNA	CUT
CUT_GIM_0998	CUT_GIM_0998	CUT_GIM_0998	chrX	186873	187036	+	CUT_GIM_RNA	CUT
CUT_GIM_0571	CUT_GIM_0571	CUT_GIM_0571	chrVII	753836	754336	-	CUT_GIM_RNA	CUT
CUT_GIM_0883	CUT_GIM_0883	CUT_GIM_0883	chrXIII	540914	541065	+	CUT_GIM_RNA	CUT
CUT_GIM_0442	CUT_GIM_0442	CUT_GIM_0442	chrVII	383414	383505	+	CUT_GIM_RNA	CUT
CUT_GIM_0241	CUT_GIM_0241	CUT_GIM_0241	chrXIV	542030	542765	-	CUT_GIM_RNA	CUT
CUT_GIM_1262	CUT_GIM_1262	CUT_GIM_1262	chrVIII	250515	250524	+	CUT_GIM_RNA	CUT
CUT_GIM_0127	CUT_GIM_0127	CUT_GIM_0127	chrII	634527	634813	-	CUT_GIM_RNA	CUT
CUT_GIM_0353	CUT_GIM_0353	CUT_GIM_0353	chrXVI	352218	352413	-	CUT_GIM_RNA	CUT
CUT_GIM_0218	CUT_GIM_0218	CUT_GIM_0218	chrXIV	355159	356160	-	CUT_GIM_RNA	CUT
CUT_GIM_0226	CUT_GIM_0226	CUT_GIM_0226	chrXIV	479088	479160	-	CUT_GIM_RNA	CUT
CUT_GIM_0565	CUT_GIM_0565	CUT_GIM_0565	chrVII	732886	733246	-	CUT_GIM_RNA	CUT
CUT_GIM_0757	CUT_GIM_0757	CUT_GIM_0757	chrXII	185099	185480	+	CUT_GIM_RNA	CUT
CUT_GIM_0313	CUT_GIM_0313	CUT_GIM_0313	chrXVI	527233	527713	-	CUT_GIM_RNA	CUT
CUT_GIM_0254	CUT_GIM_0254	CUT_GIM_0254	chrXIV	240998	241339	-	CUT_GIM_RNA	CUT
CUT_GIM_0887	CUT_GIM_0887	CUT_GIM_0887	chrXIII	860291	860516	+	CUT_GIM_RNA	CUT
CUT_GIM_0257	CUT_GIM_0257	CUT_GIM_0257	chrXIV	576750	577408	-	CUT_GIM_RNA	CUT
CUT_GIM_0294	CUT_GIM_0294	CUT_GIM_0294	chrXVI	409097	409691	+	CUT_GIM_RNA	CUT
CUT_GIM_0233	CUT_GIM_0233	CUT_GIM_0233	chrXIV	15668	16242	-	CUT_GIM_RNA	CUT
CUT_GIM_0082	CUT_GIM_0082	CUT_GIM_0082	chrII	292268	292896	+	CUT_GIM_RNA	CUT
CUT_GIM_0707	CUT_GIM_0707	CUT_GIM_0707	chrIX	257660	257805	+	CUT_GIM_RNA	CUT
CUT_GIM_0510	CUT_GIM_0510	CUT_GIM_0510	chrVII	420898	421307	+	CUT_GIM_RNA	CUT
CUT_GIM_0237	CUT_GIM_0237	CUT_GIM_0237	chrXIV	31436	31487	-	CUT_GIM_RNA	CUT
CUT_GIM_0619	CUT_GIM_0619	CUT_GIM_0619	chrXV	21913	22346	+	CUT_GIM_RNA	CUT
CUT_GIM_1279	CUT_GIM_1279	CUT_GIM_1279	chrVIII	451206	451699	+	CUT_GIM_RNA	CUT
CUT_GIM_0280	CUT_GIM_0280	CUT_GIM_0280	chrXVI	455455	455732	+	CUT_GIM_RNA	CUT
CUT_GIM_0681	CUT_GIM_0681	CUT_GIM_0681	chrXV	554689	554788	-	CUT_GIM_RNA	CUT
CUT_GIM_0612	CUT_GIM_0612	CUT_GIM_0612	chrXV	241803	241839	+	CUT_GIM_RNA	CUT
CUT_GIM_1096	CUT_GIM_1096	CUT_GIM_1096	chrIV	57016	57101	+	CUT_GIM_RNA	CUT
CUT_GIM_0859	CUT_GIM_0859	CUT_GIM_0859	chrXII	447550	448433	-	CUT_GIM_RNA	CUT
CUT_GIM_0669	CUT_GIM_0669	CUT_GIM_0669	chrXV	127879	128081	-	CUT_GIM_RNA	CUT
CUT_GIM_0842	CUT_GIM_0842	CUT_GIM_0842	chrXII	866632	866810	-	CUT_GIM_RNA	CUT
CUT_GIM_0991	CUT_GIM_0991	CUT_GIM_0991	chrX	161896	162054	+	CUT_GIM_RNA	CUT
CUT_GIM_0728	CUT_GIM_0728	CUT_GIM_0728	chrIX	126848	127749	-	CUT_GIM_RNA	CUT
CUT_GIM_0441	CUT_GIM_0441	CUT_GIM_0441	chrVII	994288	994320	+	CUT_GIM_RNA	CUT
CUT_GIM_0849	CUT_GIM_0849	CUT_GIM_0849	chrXII	291663	291725	-	CUT_GIM_RNA	CUT
CUT_GIM_0470	CUT_GIM_0470	CUT_GIM_0470	chrVII	154684	154837	+	CUT_GIM_RNA	CUT
CUT_GIM_1078	CUT_GIM_1078	CUT_GIM_1078	chrX	100701	100856	-	CUT_GIM_RNA	CUT
CUT_GIM_1186	CUT_GIM_1186	CUT_GIM_1186	chrIV	98996	99330	-	CUT_GIM_RNA	CUT
CUT_GIM_0514	CUT_GIM_0514	CUT_GIM_0514	chrVII	968847	969194	+	CUT_GIM_RNA	CUT
CUT_GIM_1113	CUT_GIM_1113	CUT_GIM_1113	chrIV	57016	57900	+	CUT_GIM_RNA	CUT
CUT_GIM_0564	CUT_GIM_0564	CUT_GIM_0564	chrVII	879512	879993	-	CUT_GIM_RNA	CUT
CUT_GIM_0191	CUT_GIM_0191	CUT_GIM_0191	chrXIV	441340	441389	+	CUT_GIM_RNA	CUT
CUT_GIM_1040	CUT_GIM_1040	CUT_GIM_1040	chrX	413738	413946	+	CUT_GIM_RNA	CUT
CUT_GIM_0352	CUT_GIM_0352	CUT_GIM_0352	chrXVI	480983	481250	-	CUT_GIM_RNA	CUT
CUT_GIM_1270	CUT_GIM_1270	CUT_GIM_1270	chrVIII	187141	187449	+	CUT_GIM_RNA	CUT
CUT_GIM_1308	CUT_GIM_1308	CUT_GIM_1308	chrVIII	74214	75044	-	CUT_GIM_RNA	CUT
CUT_GIM_0215	CUT_GIM_0215	CUT_GIM_0215	chrXIV	282059	282239	+	CUT_GIM_RNA	CUT
CUT_GIM_0567	CUT_GIM_0567	CUT_GIM_0567	chrVII	779791	779944	-	CUT_GIM_RNA	CUT
CUT_GIM_1049	CUT_GIM_1049	CUT_GIM_1049	chrX	36241	36493	-	CUT_GIM_RNA	CUT
CUT_GIM_0432	CUT_GIM_0432	CUT_GIM_0432	chrXI	279640	280245	-	CUT_GIM_RNA	CUT
CUT_GIM_1050	CUT_GIM_1050	CUT_GIM_1050	chrX	119427	119663	-	CUT_GIM_RNA	CUT
CUT_GIM_0259	CUT_GIM_0259	CUT_GIM_0259	chrXIV	358646	359251	-	CUT_GIM_RNA	CUT
CUT_GIM_0913	CUT_GIM_0913	CUT_GIM_0913	chrXIII	664173	664422	-	CUT_GIM_RNA	CUT
CUT_GIM_0302	CUT_GIM_0302	CUT_GIM_0302	chrXVI	352662	352875	+	CUT_GIM_RNA	CUT
CUT_GIM_0145	CUT_GIM_0145	CUT_GIM_0145	chrII	426463	426846	-	CUT_GIM_RNA	CUT
CUT_GIM_0206	CUT_GIM_0206	CUT_GIM_0206	chrXIV	270163	271204	+	CUT_GIM_RNA	CUT
CUT_GIM_0480	CUT_GIM_0480	CUT_GIM_0480	chrVII	548096	548097	+	CUT_GIM_RNA	CUT
CUT_GIM_1193	CUT_GIM_1193	CUT_GIM_1193	chrIV	550602	550741	-	CUT_GIM_RNA	CUT
CUT_GIM_1110	CUT_GIM_1110	CUT_GIM_1110	chrIV	681949	682024	+	CUT_GIM_RNA	CUT
CUT_GIM_0424	CUT_GIM_0424	CUT_GIM_0424	chrXI	639543	640321	-	CUT_GIM_RNA	CUT
CUT_GIM_1252	CUT_GIM_1252	CUT_GIM_1252	chrI	184436	184668	-	CUT_GIM_RNA	CUT
CUT_GIM_1228	CUT_GIM_1228	CUT_GIM_1228	chrIV	247734	248022	-	CUT_GIM_RNA	CUT
CUT_GIM_0513	CUT_GIM_0513	CUT_GIM_0513	chrVII	303631	304076	+	CUT_GIM_RNA	CUT
CUT_GIM_0802	CUT_GIM_0802	CUT_GIM_0802	chrXII	238025	238308	+	CUT_GIM_RNA	CUT
CUT_GIM_0026	CUT_GIM_0026	CUT_GIM_0026	chrV	291758	292074	+	CUT_GIM_RNA	CUT
CUT_GIM_1183	CUT_GIM_1183	CUT_GIM_1183	chrIV	392352	393348	-	CUT_GIM_RNA	CUT
CUT_GIM_0124	CUT_GIM_0124	CUT_GIM_0124	chrII	770460	770646	-	CUT_GIM_RNA	CUT
CUT_GIM_0581	CUT_GIM_0581	CUT_GIM_0581	chrVII	314224	314429	-	CUT_GIM_RNA	CUT
CUT_GIM_1014	CUT_GIM_1014	CUT_GIM_1014	chrX	134244	134592	+	CUT_GIM_RNA	CUT
CUT_GIM_1249	CUT_GIM_1249	CUT_GIM_1249	chrI	42920	43150	+	CUT_GIM_RNA	CUT
CUT_GIM_0363	CUT_GIM_0363	CUT_GIM_0363	chrXVI	74728	75335	-	CUT_GIM_RNA	CUT
CUT_GIM_1290	CUT_GIM_1290	CUT_GIM_1290	chrVIII	147481	147675	-	CUT_GIM_RNA	CUT
CUT_GIM_0755	CUT_GIM_0755	CUT_GIM_0755	chrXII	723736	724102	+	CUT_GIM_RNA	CUT
CUT_GIM_0608	CUT_GIM_0608	CUT_GIM_0608	chrXV	1008778	1009767	+	CUT_GIM_RNA	CUT
CUT_GIM_0207	CUT_GIM_0207	CUT_GIM_0207	chrXIV	559638	559848	+	CUT_GIM_RNA	CUT
CUT_GIM_1194	CUT_GIM_1194	CUT_GIM_1194	chrIV	765138	765322	-	CUT_GIM_RNA	CUT
CUT_GIM_0053	CUT_GIM_0053	CUT_GIM_0053	chrV	234432	234701	-	CUT_GIM_RNA	CUT
CUT_GIM_0732	CUT_GIM_0732	CUT_GIM_0732	chrIX	398235	398941	-	CUT_GIM_RNA	CUT
CUT_GIM_1051	CUT_GIM_1051	CUT_GIM_1051	chrX	159768	159897	-	CUT_GIM_RNA	CUT
CUT_GIM_0835	CUT_GIM_0835	CUT_GIM_0835	chrXII	100283	100583	-	CUT_GIM_RNA	CUT
CUT_GIM_0051	CUT_GIM_0051	CUT_GIM_0051	chrV	284176	284219	-	CUT_GIM_RNA	CUT
CUT_GIM_0169	CUT_GIM_0169	CUT_GIM_0169	chrVI	262917	263141	-	CUT_GIM_RNA	CUT
CUT_GIM_1185	CUT_GIM_1185	CUT_GIM_1185	chrIV	829098	829613	-	CUT_GIM_RNA	CUT
CUT_GIM_0974	CUT_GIM_0974	CUT_GIM_0974	chrIII	23709	24551	+	CUT_GIM_RNA	CUT
CUT_GIM_0017	CUT_GIM_0017	CUT_GIM_0017	chrV	395261	395470	+	CUT_GIM_RNA	CUT
CUT_GIM_0159	CUT_GIM_0159	CUT_GIM_0159	chrVI	75059	75203	+	CUT_GIM_RNA	CUT
CUT_GIM_1064	CUT_GIM_1064	CUT_GIM_1064	chrX	406834	407327	-	CUT_GIM_RNA	CUT
CUT_GIM_0256	CUT_GIM_0256	CUT_GIM_0256	chrXIV	663533	663665	-	CUT_GIM_RNA	CUT
CUT_GIM_0487	CUT_GIM_0487	CUT_GIM_0487	chrVII	173273	173871	+	CUT_GIM_RNA	CUT
CUT_GIM_0986	CUT_GIM_0986	CUT_GIM_0986	chrIII	148439	148591	-	CUT_GIM_RNA	CUT
CUT_GIM_0890	CUT_GIM_0890	CUT_GIM_0890	chrXIII	675024	675793	+	CUT_GIM_RNA	CUT
CUT_GIM_0358	CUT_GIM_0358	CUT_GIM_0358	chrXVI	84194	84334	-	CUT_GIM_RNA	CUT
CUT_GIM_0648	CUT_GIM_0648	CUT_GIM_0648	chrXV	769827	770809	+	CUT_GIM_RNA	CUT
CUT_GIM_0406	CUT_GIM_0406	CUT_GIM_0406	chrXI	510784	511601	+	CUT_GIM_RNA	CUT
CUT_GIM_1302	CUT_GIM_1302	CUT_GIM_1302	chrVIII	195021	195298	-	CUT_GIM_RNA	CUT
CUT_GIM_0509	CUT_GIM_0509	CUT_GIM_0509	chrVII	280774	281009	+	CUT_GIM_RNA	CUT
CUT_GIM_0940	CUT_GIM_0940	CUT_GIM_0940	chrXIII	216661	217087	-	CUT_GIM_RNA	CUT
CUT_GIM_0095	CUT_GIM_0095	CUT_GIM_0095	chrII	310585	310856	+	CUT_GIM_RNA	CUT
CUT_GIM_0361	CUT_GIM_0361	CUT_GIM_0361	chrXVI	66598	66971	-	CUT_GIM_RNA	CUT
CUT_GIM_0616	CUT_GIM_0616	CUT_GIM_0616	chrXV	720506	720825	+	CUT_GIM_RNA	CUT
CUT_GIM_0826	CUT_GIM_0826	CUT_GIM_0826	chrXII	230441	230593	-	CUT_GIM_RNA	CUT
CUT_GIM_0056	CUT_GIM_0056	CUT_GIM_0056	chrV	225206	225342	-	CUT_GIM_RNA	CUT
CUT_GIM_0523	CUT_GIM_0523	CUT_GIM_0523	chrVII	547596	547666	-	CUT_GIM_RNA	CUT
CUT_GIM_1189	CUT_GIM_1189	CUT_GIM_1189	chrIV	22208	22458	-	CUT_GIM_RNA	CUT
CUT_GIM_0941	CUT_GIM_0941	CUT_GIM_0941	chrXIII	14550	14957	-	CUT_GIM_RNA	CUT
CUT_GIM_0987	CUT_GIM_0987	CUT_GIM_0987	chrIII	157048	157502	-	CUT_GIM_RNA	CUT
CUT_GIM_0962	CUT_GIM_0962	CUT_GIM_0962	chrXIII	378751	379418	-	CUT_GIM_RNA	CUT
CUT_GIM_0611	CUT_GIM_0611	CUT_GIM_0611	chrXV	83725	83942	+	CUT_GIM_RNA	CUT
CUT_GIM_1166	CUT_GIM_1166	CUT_GIM_1166	chrIV	1174036	1174299	-	CUT_GIM_RNA	CUT
CUT_GIM_0105	CUT_GIM_0105	CUT_GIM_0105	chrII	351068	351588	+	CUT_GIM_RNA	CUT
CUT_GIM_0027	CUT_GIM_0027	CUT_GIM_0027	chrV	140973	141421	+	CUT_GIM_RNA	CUT
CUT_GIM_1178	CUT_GIM_1178	CUT_GIM_1178	chrIV	1321584	1321978	-	CUT_GIM_RNA	CUT
CUT_GIM_0340	CUT_GIM_0340	CUT_GIM_0340	chrXVI	754228	754505	-	CUT_GIM_RNA	CUT
CUT_GIM_0955	CUT_GIM_0955	CUT_GIM_0955	chrXIII	660334	660942	-	CUT_GIM_RNA	CUT
CUT_GIM_0007	CUT_GIM_0007	CUT_GIM_0007	chrV	237460	237728	+	CUT_GIM_RNA	CUT
CUT_GIM_0830	CUT_GIM_0830	CUT_GIM_0830	chrXII	657778	657973	-	CUT_GIM_RNA	CUT
CUT_GIM_1212	CUT_GIM_1212	CUT_GIM_1212	chrIV	1476471	1476680	-	CUT_GIM_RNA	CUT
CUT_GIM_0895	CUT_GIM_0895	CUT_GIM_0895	chrXIII	661429	661721	+	CUT_GIM_RNA	CUT
CUT_GIM_0100	CUT_GIM_0100	CUT_GIM_0100	chrII	484744	484952	+	CUT_GIM_RNA	CUT
CUT_GIM_0028	CUT_GIM_0028	CUT_GIM_0028	chrV	60507	61168	+	CUT_GIM_RNA	CUT
CUT_GIM_0741	CUT_GIM_0741	CUT_GIM_0741	chrIX	381765	382139	-	CUT_GIM_RNA	CUT
CUT_GIM_0403	CUT_GIM_0403	CUT_GIM_0403	chrXI	134345	134757	+	CUT_GIM_RNA	CUT
CUT_GIM_0627	CUT_GIM_0627	CUT_GIM_0627	chrXV	421888	422092	+	CUT_GIM_RNA	CUT
CUT_GIM_0316	CUT_GIM_0316	CUT_GIM_0316	chrXVI	844039	844367	-	CUT_GIM_RNA	CUT
CUT_GIM_1247	CUT_GIM_1247	CUT_GIM_1247	chrI	181353	181489	+	CUT_GIM_RNA	CUT
CUT_GIM_0296	CUT_GIM_0296	CUT_GIM_0296	chrXVI	876849	876893	+	CUT_GIM_RNA	CUT
CUT_GIM_1233	CUT_GIM_1233	CUT_GIM_1233	chrIV	155612	155966	-	CUT_GIM_RNA	CUT
CUT_GIM_1276	CUT_GIM_1276	CUT_GIM_1276	chrVIII	488599	488807	+	CUT_GIM_RNA	CUT
CUT_GIM_0077	CUT_GIM_0077	CUT_GIM_0077	chrII	405960	406663	+	CUT_GIM_RNA	CUT
CUT_GIM_0806	CUT_GIM_0806	CUT_GIM_0806	chrXII	500581	501138	+	CUT_GIM_RNA	CUT
CUT_GIM_1164	CUT_GIM_1164	CUT_GIM_1164	chrIV	811532	811703	-	CUT_GIM_RNA	CUT
CUT_GIM_0331	CUT_GIM_0331	CUT_GIM_0331	chrXVI	255199	255560	-	CUT_GIM_RNA	CUT
CUT_GIM_0477	CUT_GIM_0477	CUT_GIM_0477	chrVII	842755	843002	+	CUT_GIM_RNA	CUT
CUT_GIM_0670	CUT_GIM_0670	CUT_GIM_0670	chrXV	27181	27384	-	CUT_GIM_RNA	CUT
CUT_GIM_1226	CUT_GIM_1226	CUT_GIM_1226	chrIV	1004460	1005337	-	CUT_GIM_RNA	CUT
CUT_GIM_0635	CUT_GIM_0635	CUT_GIM_0635	chrXV	430249	430559	+	CUT_GIM_RNA	CUT
CUT_GIM_0379	CUT_GIM_0379	CUT_GIM_0379	chrXI	66541	66832	+	CUT_GIM_RNA	CUT
CUT_GIM_0828	CUT_GIM_0828	CUT_GIM_0828	chrXII	830535	830759	-	CUT_GIM_RNA	CUT
CUT_GIM_0427	CUT_GIM_0427	CUT_GIM_0427	chrXI	285774	286343	-	CUT_GIM_RNA	CUT
CUT_GIM_0527	CUT_GIM_0527	CUT_GIM_0527	chrVII	727315	727453	-	CUT_GIM_RNA	CUT
CUT_GIM_0506	CUT_GIM_0506	CUT_GIM_0506	chrVII	225929	226217	+	CUT_GIM_RNA	CUT
CUT_GIM_0295	CUT_GIM_0295	CUT_GIM_0295	chrXVI	492416	492636	+	CUT_GIM_RNA	CUT
CUT_GIM_1146	CUT_GIM_1146	CUT_GIM_1146	chrIV	321617	321654	+	CUT_GIM_RNA	CUT
CUT_GIM_0892	CUT_GIM_0892	CUT_GIM_0892	chrXIII	751653	751829	+	CUT_GIM_RNA	CUT
CUT_GIM_0730	CUT_GIM_0730	CUT_GIM_0730	chrIX	165645	165924	-	CUT_GIM_RNA	CUT
CUT_GIM_0481	CUT_GIM_0481	CUT_GIM_0481	chrVII	212997	213261	+	CUT_GIM_RNA	CUT
CUT_GIM_0726	CUT_GIM_0726	CUT_GIM_0726	chrIX	199545	200312	+	CUT_GIM_RNA	CUT
CUT_GIM_0172	CUT_GIM_0172	CUT_GIM_0172	chrVI	131095	131397	-	CUT_GIM_RNA	CUT
CUT_GIM_0655	CUT_GIM_0655	CUT_GIM_0655	chrXV	1008899	1009889	-	CUT_GIM_RNA	CUT
CUT_GIM_0575	CUT_GIM_0575	CUT_GIM_0575	chrVII	508133	508261	-	CUT_GIM_RNA	CUT
CUT_GIM_0496	CUT_GIM_0496	CUT_GIM_0496	chrVII	122582	122743	+	CUT_GIM_RNA	CUT
CUT_GIM_1289	CUT_GIM_1289	CUT_GIM_1289	chrVIII	553623	553915	-	CUT_GIM_RNA	CUT
CUT_GIM_0638	CUT_GIM_0638	CUT_GIM_0638	chrXV	363823	364011	+	CUT_GIM_RNA	CUT
CUT_GIM_0958	CUT_GIM_0958	CUT_GIM_0958	chrXIII	284282	284620	-	CUT_GIM_RNA	CUT
CUT_GIM_0888	CUT_GIM_0888	CUT_GIM_0888	chrXIII	480407	480590	+	CUT_GIM_RNA	CUT
CUT_GIM_0285	CUT_GIM_0285	CUT_GIM_0285	chrXVI	675907	676034	+	CUT_GIM_RNA	CUT
CUT_GIM_0590	CUT_GIM_0590	CUT_GIM_0590	chrXV	571958	572012	+	CUT_GIM_RNA	CUT
CUT_GIM_0747	CUT_GIM_0747	CUT_GIM_0747	chrIX	259566	259938	-	CUT_GIM_RNA	CUT
CUT_GIM_0065	CUT_GIM_0065	CUT_GIM_0065	chrV	271291	271533	-	CUT_GIM_RNA	CUT
CUT_GIM_1229	CUT_GIM_1229	CUT_GIM_1229	chrIV	915957	916167	-	CUT_GIM_RNA	CUT
CUT_GIM_1006	CUT_GIM_1006	CUT_GIM_1006	chrX	572308	572464	+	CUT_GIM_RNA	CUT
CUT_GIM_1017	CUT_GIM_1017	CUT_GIM_1017	chrX	181499	181964	+	CUT_GIM_RNA	CUT
CUT_GIM_0111	CUT_GIM_0111	CUT_GIM_0111	chrII	257005	257141	+	CUT_GIM_RNA	CUT
CUT_GIM_1268	CUT_GIM_1268	CUT_GIM_1268	chrVIII	554188	554415	+	CUT_GIM_RNA	CUT
CUT_GIM_1124	CUT_GIM_1124	CUT_GIM_1124	chrIV	1359146	1359434	+	CUT_GIM_RNA	CUT
CUT_GIM_0047	CUT_GIM_0047	CUT_GIM_0047	chrV	259376	259829	-	CUT_GIM_RNA	CUT
CUT_GIM_0092	CUT_GIM_0092	CUT_GIM_0092	chrII	426047	426314	+	CUT_GIM_RNA	CUT
CUT_GIM_0758	CUT_GIM_0758	CUT_GIM_0758	chrXII	839797	840077	+	CUT_GIM_RNA	CUT
CUT_GIM_0021	CUT_GIM_0021	CUT_GIM_0021	chrV	225851	225977	+	CUT_GIM_RNA	CUT
CUT_GIM_0894	CUT_GIM_0894	CUT_GIM_0894	chrXIII	164550	164695	+	CUT_GIM_RNA	CUT
CUT_GIM_0568	CUT_GIM_0568	CUT_GIM_0568	chrVII	741690	742096	-	CUT_GIM_RNA	CUT
CUT_GIM_0063	CUT_GIM_0063	CUT_GIM_0063	chrV	432603	432854	-	CUT_GIM_RNA	CUT
CUT_GIM_0640	CUT_GIM_0640	CUT_GIM_0640	chrXV	869457	870162	+	CUT_GIM_RNA	CUT
CUT_GIM_0760	CUT_GIM_0760	CUT_GIM_0760	chrXII	97858	98063	+	CUT_GIM_RNA	CUT
CUT_GIM_0566	CUT_GIM_0566	CUT_GIM_0566	chrVII	879087	879993	-	CUT_GIM_RNA	CUT
CUT_GIM_0917	CUT_GIM_0917	CUT_GIM_0917	chrXIII	789656	789909	-	CUT_GIM_RNA	CUT
CUT_GIM_0184	CUT_GIM_0184	CUT_GIM_0184	chrXIV	739715	739990	+	CUT_GIM_RNA	CUT
CUT_GIM_1152	CUT_GIM_1152	CUT_GIM_1152	chrIV	104954	105200	+	CUT_GIM_RNA	CUT
CUT_GIM_0418	CUT_GIM_0418	CUT_GIM_0418	chrXI	524563	525116	-	CUT_GIM_RNA	CUT
CUT_GIM_1167	CUT_GIM_1167	CUT_GIM_1167	chrIV	954902	955880	-	CUT_GIM_RNA	CUT
CUT_GIM_0533	CUT_GIM_0533	CUT_GIM_0533	chrVII	319003	319535	-	CUT_GIM_RNA	CUT
CUT_GIM_0817	CUT_GIM_0817	CUT_GIM_0817	chrXII	259464	260155	-	CUT_GIM_RNA	CUT
CUT_GIM_1137	CUT_GIM_1137	CUT_GIM_1137	chrIV	442563	442842	+	CUT_GIM_RNA	CUT
CUT_GIM_1023	CUT_GIM_1023	CUT_GIM_1023	chrX	402255	402389	+	CUT_GIM_RNA	CUT
CUT_GIM_0544	CUT_GIM_0544	CUT_GIM_0544	chrVII	544762	544929	-	CUT_GIM_RNA	CUT
CUT_GIM_0870	CUT_GIM_0870	CUT_GIM_0870	chrXIII	861444	861704	+	CUT_GIM_RNA	CUT
CUT_GIM_0131	CUT_GIM_0131	CUT_GIM_0131	chrII	512937	513168	-	CUT_GIM_RNA	CUT
CUT_GIM_0794	CUT_GIM_0794	CUT_GIM_0794	chrXII	604210	604631	+	CUT_GIM_RNA	CUT
CUT_GIM_0844	CUT_GIM_0844	CUT_GIM_0844	chrXII	388172	389082	-	CUT_GIM_RNA	CUT
CUT_GIM_0076	CUT_GIM_0076	CUT_GIM_0076	chrII	484744	485253	+	CUT_GIM_RNA	CUT
CUT_GIM_0455	CUT_GIM_0455	CUT_GIM_0455	chrVII	153187	153203	+	CUT_GIM_RNA	CUT
CUT_GIM_0694	CUT_GIM_0694	CUT_GIM_0694	chrXV	611280	611893	-	CUT_GIM_RNA	CUT
CUT_GIM_1239	CUT_GIM_1239	CUT_GIM_1239	chrIV	1145845	1146072	-	CUT_GIM_RNA	CUT
CUT_GIM_1085	CUT_GIM_1085	CUT_GIM_1085	chrX	545262	545460	-	CUT_GIM_RNA	CUT
CUT_GIM_0089	CUT_GIM_0089	CUT_GIM_0089	chrII	140947	141127	+	CUT_GIM_RNA	CUT
CUT_GIM_1126	CUT_GIM_1126	CUT_GIM_1126	chrIV	930290	931145	+	CUT_GIM_RNA	CUT
CUT_GIM_0038	CUT_GIM_0038	CUT_GIM_0038	chrV	544786	545084	-	CUT_GIM_RNA	CUT
CUT_GIM_0715	CUT_GIM_0715	CUT_GIM_0715	chrIX	235705	235825	+	CUT_GIM_RNA	CUT
CUT_GIM_0910	CUT_GIM_0910	CUT_GIM_0910	chrXIII	252934	253880	-	CUT_GIM_RNA	CUT
CUT_GIM_0055	CUT_GIM_0055	CUT_GIM_0055	chrV	400451	400878	-	CUT_GIM_RNA	CUT
CUT_GIM_0884	CUT_GIM_0884	CUT_GIM_0884	chrXIII	349816	350324	+	CUT_GIM_RNA	CUT
CUT_GIM_0029	CUT_GIM_0029	CUT_GIM_0029	chrV	153380	153588	+	CUT_GIM_RNA	CUT
CUT_GIM_0366	CUT_GIM_0366	CUT_GIM_0366	chrXVI	117739	118026	-	CUT_GIM_RNA	CUT
CUT_GIM_1016	CUT_GIM_1016	CUT_GIM_1016	chrX	432408	432587	+	CUT_GIM_RNA	CUT
CUT_GIM_0242	CUT_GIM_0242	CUT_GIM_0242	chrXIV	544591	544968	-	CUT_GIM_RNA	CUT
CUT_GIM_0911	CUT_GIM_0911	CUT_GIM_0911	chrXIII	568205	568359	-	CUT_GIM_RNA	CUT
CUT_GIM_0277	CUT_GIM_0277	CUT_GIM_0277	chrXVI	451568	451718	+	CUT_GIM_RNA	CUT
CUT_GIM_0970	CUT_GIM_0970	CUT_GIM_0970	chrIII	40954	41477	+	CUT_GIM_RNA	CUT
CUT_GIM_1269	CUT_GIM_1269	CUT_GIM_1269	chrVIII	362018	362675	+	CUT_GIM_RNA	CUT
CUT_GIM_0960	CUT_GIM_0960	CUT_GIM_0960	chrXIII	654162	654540	-	CUT_GIM_RNA	CUT
CUT_GIM_1094	CUT_GIM_1094	CUT_GIM_1094	chrIV	525302	525449	+	CUT_GIM_RNA	CUT
CUT_GIM_0907	CUT_GIM_0907	CUT_GIM_0907	chrXIII	353515	353666	-	CUT_GIM_RNA	CUT
CUT_GIM_1052	CUT_GIM_1052	CUT_GIM_1052	chrX	87452	87461	-	CUT_GIM_RNA	CUT
CUT_GIM_0231	CUT_GIM_0231	CUT_GIM_0231	chrXIV	529309	529538	-	CUT_GIM_RNA	CUT
CUT_GIM_0561	CUT_GIM_0561	CUT_GIM_0561	chrVII	276813	277101	-	CUT_GIM_RNA	CUT
CUT_GIM_0676	CUT_GIM_0676	CUT_GIM_0676	chrXV	775223	775466	-	CUT_GIM_RNA	CUT
CUT_GIM_1021	CUT_GIM_1021	CUT_GIM_1021	chrX	717118	717266	+	CUT_GIM_RNA	CUT
CUT_GIM_1074	CUT_GIM_1074	CUT_GIM_1074	chrX	378061	378514	-	CUT_GIM_RNA	CUT
CUT_GIM_1153	CUT_GIM_1153	CUT_GIM_1153	chrIV	1242725	1243176	+	CUT_GIM_RNA	CUT
CUT_GIM_1235	CUT_GIM_1235	CUT_GIM_1235	chrIV	930273	930472	-	CUT_GIM_RNA	CUT
CUT_GIM_0803	CUT_GIM_0803	CUT_GIM_0803	chrXII	230878	231270	+	CUT_GIM_RNA	CUT
CUT_GIM_0125	CUT_GIM_0125	CUT_GIM_0125	chrII	257946	257960	-	CUT_GIM_RNA	CUT
CUT_GIM_0744	CUT_GIM_0744	CUT_GIM_0744	chrIX	160599	160750	-	CUT_GIM_RNA	CUT
CUT_GIM_0710	CUT_GIM_0710	CUT_GIM_0710	chrIX	274069	274333	+	CUT_GIM_RNA	CUT
CUT_GIM_0333	CUT_GIM_0333	CUT_GIM_0333	chrXVI	338988	339380	-	CUT_GIM_RNA	CUT
CUT_GIM_0449	CUT_GIM_0449	CUT_GIM_0449	chrVII	114959	115267	+	CUT_GIM_RNA	CUT
CUT_GIM_0973	CUT_GIM_0973	CUT_GIM_0973	chrIII	120109	120310	+	CUT_GIM_RNA	CUT
CUT_GIM_0689	CUT_GIM_0689	CUT_GIM_0689	chrXV	109007	109181	-	CUT_GIM_RNA	CUT
CUT_GIM_0225	CUT_GIM_0225	CUT_GIM_0225	chrXIV	154525	154862	-	CUT_GIM_RNA	CUT
CUT_GIM_0088	CUT_GIM_0088	CUT_GIM_0088	chrII	679445	679593	+	CUT_GIM_RNA	CUT
CUT_GIM_0094	CUT_GIM_0094	CUT_GIM_0094	chrII	614519	614855	+	CUT_GIM_RNA	CUT
CUT_GIM_1054	CUT_GIM_1054	CUT_GIM_1054	chrX	79600	79867	-	CUT_GIM_RNA	CUT
CUT_GIM_1192	CUT_GIM_1192	CUT_GIM_1192	chrIV	1012935	1013720	-	CUT_GIM_RNA	CUT
CUT_GIM_0084	CUT_GIM_0084	CUT_GIM_0084	chrII	321807	321955	+	CUT_GIM_RNA	CUT
CUT_GIM_0080	CUT_GIM_0080	CUT_GIM_0080	chrII	423495	423697	+	CUT_GIM_RNA	CUT
CUT_GIM_0386	CUT_GIM_0386	CUT_GIM_0386	chrXI	589774	590112	+	CUT_GIM_RNA	CUT
CUT_GIM_0284	CUT_GIM_0284	CUT_GIM_0284	chrXVI	732394	732764	+	CUT_GIM_RNA	CUT
CUT_GIM_0776	CUT_GIM_0776	CUT_GIM_0776	chrXII	46668	47286	+	CUT_GIM_RNA	CUT
CUT_GIM_0969	CUT_GIM_0969	CUT_GIM_0969	chrIII	299558	299623	+	CUT_GIM_RNA	CUT
CUT_GIM_0976	CUT_GIM_0976	CUT_GIM_0976	chrIII	151925	152582	+	CUT_GIM_RNA	CUT
CUT_GIM_1246	CUT_GIM_1246	CUT_GIM_1246	chrI	180240	180557	+	CUT_GIM_RNA	CUT
CUT_GIM_0148	CUT_GIM_0148	CUT_GIM_0148	chrII	40168	40555	-	CUT_GIM_RNA	CUT
CUT_GIM_0516	CUT_GIM_0516	CUT_GIM_0516	chrVII	165300	165881	+	CUT_GIM_RNA	CUT
CUT_GIM_0642	CUT_GIM_0642	CUT_GIM_0642	chrXV	161049	161213	+	CUT_GIM_RNA	CUT
CUT_GIM_0580	CUT_GIM_0580	CUT_GIM_0580	chrVII	1064943	1065199	-	CUT_GIM_RNA	CUT
CUT_GIM_0569	CUT_GIM_0569	CUT_GIM_0569	chrVII	412766	413140	-	CUT_GIM_RNA	CUT
CUT_GIM_1072	CUT_GIM_1072	CUT_GIM_1072	chrX	219976	220688	-	CUT_GIM_RNA	CUT
CUT_GIM_0906	CUT_GIM_0906	CUT_GIM_0906	chrXIII	874242	874556	-	CUT_GIM_RNA	CUT
CUT_GIM_0069	CUT_GIM_0069	CUT_GIM_0069	chrV	211838	211991	-	CUT_GIM_RNA	CUT
CUT_GIM_0039	CUT_GIM_0039	CUT_GIM_0039	chrV	349334	349676	-	CUT_GIM_RNA	CUT
CUT_GIM_0002	CUT_GIM_0002	CUT_GIM_0002	chrV	438890	439312	+	CUT_GIM_RNA	CUT
CUT_GIM_0983	CUT_GIM_0983	CUT_GIM_0983	chrIII	82640	82837	-	CUT_GIM_RNA	CUT
CUT_GIM_0335	CUT_GIM_0335	CUT_GIM_0335	chrXVI	105646	105936	-	CUT_GIM_RNA	CUT
CUT_GIM_0947	CUT_GIM_0947	CUT_GIM_0947	chrXIII	759907	760148	-	CUT_GIM_RNA	CUT
CUT_GIM_0270	CUT_GIM_0270	CUT_GIM_0270	chrXVI	363892	364437	+	CUT_GIM_RNA	CUT
CUT_GIM_0822	CUT_GIM_0822	CUT_GIM_0822	chrXII	208292	208521	-	CUT_GIM_RNA	CUT
CUT_GIM_1281	CUT_GIM_1281	CUT_GIM_1281	chrVIII	102239	102521	+	CUT_GIM_RNA	CUT
CUT_GIM_0074	CUT_GIM_0074	CUT_GIM_0074	chrII	460642	460800	+	CUT_GIM_RNA	CUT
CUT_GIM_0422	CUT_GIM_0422	CUT_GIM_0422	chrXI	324654	325037	-	CUT_GIM_RNA	CUT
CUT_GIM_0725	CUT_GIM_0725	CUT_GIM_0725	chrIX	415026	415217	+	CUT_GIM_RNA	CUT
CUT_GIM_1234	CUT_GIM_1234	CUT_GIM_1234	chrIV	21471	22458	-	CUT_GIM_RNA	CUT
CUT_GIM_1181	CUT_GIM_1181	CUT_GIM_1181	chrIV	398987	399122	-	CUT_GIM_RNA	CUT
CUT_GIM_1303	CUT_GIM_1303	CUT_GIM_1303	chrVIII	487247	487498	-	CUT_GIM_RNA	CUT
CUT_GIM_0939	CUT_GIM_0939	CUT_GIM_0939	chrXIII	513874	513932	-	CUT_GIM_RNA	CUT
CUT_GIM_0637	CUT_GIM_0637	CUT_GIM_0637	chrXV	315658	316519	+	CUT_GIM_RNA	CUT
CUT_GIM_0217	CUT_GIM_0217	CUT_GIM_0217	chrXIV	89565	89892	-	CUT_GIM_RNA	CUT
CUT_GIM_0292	CUT_GIM_0292	CUT_GIM_0292	chrXVI	856458	857558	+	CUT_GIM_RNA	CUT
CUT_GIM_1311	CUT_GIM_1311	CUT_GIM_1311	chrVIII	335991	336178	-	CUT_GIM_RNA	CUT
CUT_GIM_0149	CUT_GIM_0149	CUT_GIM_0149	chrII	449005	449306	-	CUT_GIM_RNA	CUT
CUT_GIM_0230	CUT_GIM_0230	CUT_GIM_0230	chrXIV	559661	559878	-	CUT_GIM_RNA	CUT
CUT_GIM_0201	CUT_GIM_0201	CUT_GIM_0201	chrXIV	763439	763987	+	CUT_GIM_RNA	CUT
CUT_GIM_0792	CUT_GIM_0792	CUT_GIM_0792	chrXII	39782	40021	+	CUT_GIM_RNA	CUT
CUT_GIM_0719	CUT_GIM_0719	CUT_GIM_0719	chrIX	258633	258888	+	CUT_GIM_RNA	CUT
CUT_GIM_0130	CUT_GIM_0130	CUT_GIM_0130	chrII	331944	332398	-	CUT_GIM_RNA	CUT
CUT_GIM_0742	CUT_GIM_0742	CUT_GIM_0742	chrIX	129480	129795	-	CUT_GIM_RNA	CUT
CUT_GIM_0072	CUT_GIM_0072	CUT_GIM_0072	chrV	452606	453130	-	CUT_GIM_RNA	CUT
CUT_GIM_0543	CUT_GIM_0543	CUT_GIM_0543	chrVII	801575	801751	-	CUT_GIM_RNA	CUT
CUT_GIM_0818	CUT_GIM_0818	CUT_GIM_0818	chrXII	877577	877644	-	CUT_GIM_RNA	CUT
CUT_GIM_0652	CUT_GIM_0652	CUT_GIM_0652	chrXV	39939	40302	-	CUT_GIM_RNA	CUT
CUT_GIM_0492	CUT_GIM_0492	CUT_GIM_0492	chrVII	618050	618320	+	CUT_GIM_RNA	CUT
CUT_GIM_0081	CUT_GIM_0081	CUT_GIM_0081	chrII	474388	474519	+	CUT_GIM_RNA	CUT
CUT_GIM_0097	CUT_GIM_0097	CUT_GIM_0097	chrII	360688	361037	+	CUT_GIM_RNA	CUT
CUT_GIM_0631	CUT_GIM_0631	CUT_GIM_0631	chrXV	418163	418793	+	CUT_GIM_RNA	CUT
CUT_GIM_0574	CUT_GIM_0574	CUT_GIM_0574	chrVII	208356	208621	-	CUT_GIM_RNA	CUT
CUT_GIM_0790	CUT_GIM_0790	CUT_GIM_0790	chrXII	201647	201808	+	CUT_GIM_RNA	CUT
CUT_GIM_0621	CUT_GIM_0621	CUT_GIM_0621	chrXV	1064602	1064771	+	CUT_GIM_RNA	CUT
CUT_GIM_0517	CUT_GIM_0517	CUT_GIM_0517	chrVII	166789	166909	+	CUT_GIM_RNA	CUT
CUT_GIM_0119	CUT_GIM_0119	CUT_GIM_0119	chrII	235653	236011	-	CUT_GIM_RNA	CUT
CUT_GIM_0965	CUT_GIM_0965	CUT_GIM_0965	chrIII	131790	132134	+	CUT_GIM_RNA	CUT
CUT_GIM_0518	CUT_GIM_0518	CUT_GIM_0518	chrVII	165633	166542	-	CUT_GIM_RNA	CUT
CUT_GIM_0263	CUT_GIM_0263	CUT_GIM_0263	chrXVI	169700	170326	+	CUT_GIM_RNA	CUT
CUT_GIM_0299	CUT_GIM_0299	CUT_GIM_0299	chrXVI	856458	856955	+	CUT_GIM_RNA	CUT
CUT_GIM_1202	CUT_GIM_1202	CUT_GIM_1202	chrIV	599315	599631	-	CUT_GIM_RNA	CUT
CUT_GIM_0494	CUT_GIM_0494	CUT_GIM_0494	chrVII	766667	767319	+	CUT_GIM_RNA	CUT
CUT_GIM_0452	CUT_GIM_0452	CUT_GIM_0452	chrVII	284156	284257	+	CUT_GIM_RNA	CUT
CUT_GIM_1309	CUT_GIM_1309	CUT_GIM_1309	chrVIII	241897	242323	-	CUT_GIM_RNA	CUT
CUT_GIM_0200	CUT_GIM_0200	CUT_GIM_0200	chrXIV	529471	530126	+	CUT_GIM_RNA	CUT
CUT_GIM_0845	CUT_GIM_0845	CUT_GIM_0845	chrXII	827859	828006	-	CUT_GIM_RNA	CUT
CUT_GIM_0198	CUT_GIM_0198	CUT_GIM_0198	chrXIV	546259	547006	+	CUT_GIM_RNA	CUT
CUT_GIM_0625	CUT_GIM_0625	CUT_GIM_0625	chrXV	168320	168520	+	CUT_GIM_RNA	CUT
CUT_GIM_0329	CUT_GIM_0329	CUT_GIM_0329	chrXVI	472226	472893	-	CUT_GIM_RNA	CUT
CUT_GIM_0290	CUT_GIM_0290	CUT_GIM_0290	chrXVI	373577	374100	+	CUT_GIM_RNA	CUT
CUT_GIM_0140	CUT_GIM_0140	CUT_GIM_0140	chrII	341243	341326	-	CUT_GIM_RNA	CUT
CUT_GIM_1063	CUT_GIM_1063	CUT_GIM_1063	chrX	466097	466293	-	CUT_GIM_RNA	CUT
CUT_GIM_0886	CUT_GIM_0886	CUT_GIM_0886	chrXIII	13480	13768	+	CUT_GIM_RNA	CUT
CUT_GIM_0542	CUT_GIM_0542	CUT_GIM_0542	chrVII	35238	35349	-	CUT_GIM_RNA	CUT
CUT_GIM_1172	CUT_GIM_1172	CUT_GIM_1172	chrIV	1249802	1250037	-	CUT_GIM_RNA	CUT
CUT_GIM_0777	CUT_GIM_0777	CUT_GIM_0777	chrXII	795436	795593	+	CUT_GIM_RNA	CUT
CUT_GIM_0411	CUT_GIM_0411	CUT_GIM_0411	chrXI	580452	580522	+	CUT_GIM_RNA	CUT
CUT_GIM_0823	CUT_GIM_0823	CUT_GIM_0823	chrXII	346918	347251	-	CUT_GIM_RNA	CUT
CUT_GIM_0326	CUT_GIM_0326	CUT_GIM_0326	chrXVI	930079	930140	-	CUT_GIM_RNA	CUT
CUT_GIM_1160	CUT_GIM_1160	CUT_GIM_1160	chrIV	330713	331188	+	CUT_GIM_RNA	CUT
CUT_GIM_0763	CUT_GIM_0763	CUT_GIM_0763	chrXII	156586	156949	+	CUT_GIM_RNA	CUT
CUT_GIM_0972	CUT_GIM_0972	CUT_GIM_0972	chrIII	164017	164274	+	CUT_GIM_RNA	CUT
CUT_GIM_1145	CUT_GIM_1145	CUT_GIM_1145	chrIV	334132	334490	+	CUT_GIM_RNA	CUT
CUT_GIM_0126	CUT_GIM_0126	CUT_GIM_0126	chrII	171038	171283	-	CUT_GIM_RNA	CUT
CUT_GIM_1261	CUT_GIM_1261	CUT_GIM_1261	chrVIII	149227	149522	+	CUT_GIM_RNA	CUT
CUT_GIM_0993	CUT_GIM_0993	CUT_GIM_0993	chrX	613244	613641	+	CUT_GIM_RNA	CUT
CUT_GIM_0068	CUT_GIM_0068	CUT_GIM_0068	chrV	45809	45927	-	CUT_GIM_RNA	CUT
CUT_GIM_1286	CUT_GIM_1286	CUT_GIM_1286	chrVIII	516489	517272	-	CUT_GIM_RNA	CUT
CUT_GIM_0138	CUT_GIM_0138	CUT_GIM_0138	chrII	613831	614032	-	CUT_GIM_RNA	CUT
CUT_GIM_0398	CUT_GIM_0398	CUT_GIM_0398	chrXI	517584	517656	+	CUT_GIM_RNA	CUT
CUT_GIM_0797	CUT_GIM_0797	CUT_GIM_0797	chrXII	196800	197213	+	CUT_GIM_RNA	CUT
CUT_GIM_0381	CUT_GIM_0381	CUT_GIM_0381	chrXI	11719	12052	+	CUT_GIM_RNA	CUT
CUT_GIM_1155	CUT_GIM_1155	CUT_GIM_1155	chrIV	366593	366835	+	CUT_GIM_RNA	CUT
CUT_GIM_0350	CUT_GIM_0350	CUT_GIM_0350	chrXVI	878200	878495	-	CUT_GIM_RNA	CUT
CUT_GIM_0733	CUT_GIM_0733	CUT_GIM_0733	chrIX	258709	258717	-	CUT_GIM_RNA	CUT
CUT_GIM_1154	CUT_GIM_1154	CUT_GIM_1154	chrIV	1072748	1073266	+	CUT_GIM_RNA	CUT
CUT_GIM_0347	CUT_GIM_0347	CUT_GIM_0347	chrXVI	190946	191199	-	CUT_GIM_RNA	CUT
CUT_GIM_0179	CUT_GIM_0179	CUT_GIM_0179	chrXIV	19547	19978	+	CUT_GIM_RNA	CUT
CUT_GIM_0692	CUT_GIM_0692	CUT_GIM_0692	chrXV	255826	256413	-	CUT_GIM_RNA	CUT
CUT_GIM_0288	CUT_GIM_0288	CUT_GIM_0288	chrXVI	641935	642121	+	CUT_GIM_RNA	CUT
CUT_GIM_0306	CUT_GIM_0306	CUT_GIM_0306	chrXVI	73735	74228	+	CUT_GIM_RNA	CUT
CUT_GIM_0417	CUT_GIM_0417	CUT_GIM_0417	chrXI	613778	614138	-	CUT_GIM_RNA	CUT
CUT_GIM_0458	CUT_GIM_0458	CUT_GIM_0458	chrVII	1026337	1026414	+	CUT_GIM_RNA	CUT
CUT_GIM_1119	CUT_GIM_1119	CUT_GIM_1119	chrIV	50078	50996	+	CUT_GIM_RNA	CUT
CUT_GIM_0778	CUT_GIM_0778	CUT_GIM_0778	chrXII	157990	158137	+	CUT_GIM_RNA	CUT
CUT_GIM_0085	CUT_GIM_0085	CUT_GIM_0085	chrII	576327	576676	+	CUT_GIM_RNA	CUT
CUT_GIM_0454	CUT_GIM_0454	CUT_GIM_0454	chrVII	806325	806503	+	CUT_GIM_RNA	CUT
CUT_GIM_1253	CUT_GIM_1253	CUT_GIM_1253	chrI	136637	136707	-	CUT_GIM_RNA	CUT
CUT_GIM_0731	CUT_GIM_0731	CUT_GIM_0731	chrIX	177294	177428	-	CUT_GIM_RNA	CUT
CUT_GIM_0174	CUT_GIM_0174	CUT_GIM_0174	chrVI	251965	252269	-	CUT_GIM_RNA	CUT
CUT_GIM_0249	CUT_GIM_0249	CUT_GIM_0249	chrXIV	691421	692068	-	CUT_GIM_RNA	CUT
CUT_GIM_0122	CUT_GIM_0122	CUT_GIM_0122	chrII	788122	788739	-	CUT_GIM_RNA	CUT
CUT_GIM_0622	CUT_GIM_0622	CUT_GIM_0622	chrXV	675420	675908	+	CUT_GIM_RNA	CUT
CUT_GIM_0980	CUT_GIM_0980	CUT_GIM_0980	chrIII	298609	298843	-	CUT_GIM_RNA	CUT
CUT_GIM_1223	CUT_GIM_1223	CUT_GIM_1223	chrIV	139169	139357	-	CUT_GIM_RNA	CUT
CUT_GIM_0673	CUT_GIM_0673	CUT_GIM_0673	chrXV	891442	891642	-	CUT_GIM_RNA	CUT
CUT_GIM_1084	CUT_GIM_1084	CUT_GIM_1084	chrX	140013	140110	-	CUT_GIM_RNA	CUT
CUT_GIM_0867	CUT_GIM_0867	CUT_GIM_0867	chrXIII	348540	349060	+	CUT_GIM_RNA	CUT
CUT_GIM_1141	CUT_GIM_1141	CUT_GIM_1141	chrIV	34301	34656	+	CUT_GIM_RNA	CUT
CUT_GIM_0369	CUT_GIM_0369	CUT_GIM_0369	chrXVI	480104	480360	-	CUT_GIM_RNA	CUT
CUT_GIM_0721	CUT_GIM_0721	CUT_GIM_0721	chrIX	247572	247887	+	CUT_GIM_RNA	CUT
CUT_GIM_0168	CUT_GIM_0168	CUT_GIM_0168	chrVI	204674	204822	-	CUT_GIM_RNA	CUT
CUT_GIM_0412	CUT_GIM_0412	CUT_GIM_0412	chrXI	386434	387236	-	CUT_GIM_RNA	CUT
CUT_GIM_0144	CUT_GIM_0144	CUT_GIM_0144	chrII	477253	477356	-	CUT_GIM_RNA	CUT
CUT_GIM_0006	CUT_GIM_0006	CUT_GIM_0006	chrV	491489	492191	+	CUT_GIM_RNA	CUT
CUT_GIM_0767	CUT_GIM_0767	CUT_GIM_0767	chrXII	805724	805920	+	CUT_GIM_RNA	CUT
CUT_GIM_1056	CUT_GIM_1056	CUT_GIM_1056	chrX	450467	450688	-	CUT_GIM_RNA	CUT
CUT_GIM_0457	CUT_GIM_0457	CUT_GIM_0457	chrVII	95733	95892	+	CUT_GIM_RNA	CUT
CUT_GIM_0389	CUT_GIM_0389	CUT_GIM_0389	chrXI	269675	270663	+	CUT_GIM_RNA	CUT
CUT_GIM_0934	CUT_GIM_0934	CUT_GIM_0934	chrXIII	731456	732121	-	CUT_GIM_RNA	CUT
CUT_GIM_0578	CUT_GIM_0578	CUT_GIM_0578	chrVII	883708	883947	-	CUT_GIM_RNA	CUT
CUT_GIM_1092	CUT_GIM_1092	CUT_GIM_1092	chrIV	974889	974980	+	CUT_GIM_RNA	CUT
CUT_GIM_0359	CUT_GIM_0359	CUT_GIM_0359	chrXVI	445115	445395	-	CUT_GIM_RNA	CUT
CUT_GIM_0497	CUT_GIM_0497	CUT_GIM_0497	chrVII	798411	798586	+	CUT_GIM_RNA	CUT
CUT_GIM_0376	CUT_GIM_0376	CUT_GIM_0376	chrXI	604449	604533	+	CUT_GIM_RNA	CUT
CUT_GIM_0317	CUT_GIM_0317	CUT_GIM_0317	chrXVI	901256	901548	-	CUT_GIM_RNA	CUT
CUT_GIM_0738	CUT_GIM_0738	CUT_GIM_0738	chrIX	315712	316243	-	CUT_GIM_RNA	CUT
CUT_GIM_0401	CUT_GIM_0401	CUT_GIM_0401	chrXI	200447	200537	+	CUT_GIM_RNA	CUT
CUT_GIM_0451	CUT_GIM_0451	CUT_GIM_0451	chrVII	272365	272480	+	CUT_GIM_RNA	CUT
CUT_GIM_0629	CUT_GIM_0629	CUT_GIM_0629	chrXV	578433	578640	+	CUT_GIM_RNA	CUT
CUT_GIM_0599	CUT_GIM_0599	CUT_GIM_0599	chrXV	667647	667757	+	CUT_GIM_RNA	CUT
CUT_GIM_0142	CUT_GIM_0142	CUT_GIM_0142	chrII	539479	539745	-	CUT_GIM_RNA	CUT
CUT_GIM_0336	CUT_GIM_0336	CUT_GIM_0336	chrXVI	685359	685661	-	CUT_GIM_RNA	CUT
CUT_GIM_0101	CUT_GIM_0101	CUT_GIM_0101	chrII	376361	376794	+	CUT_GIM_RNA	CUT
CUT_GIM_0248	CUT_GIM_0248	CUT_GIM_0248	chrXIV	87004	87189	-	CUT_GIM_RNA	CUT
CUT_GIM_0511	CUT_GIM_0511	CUT_GIM_0511	chrVII	637032	637373	+	CUT_GIM_RNA	CUT
CUT_GIM_0404	CUT_GIM_0404	CUT_GIM_0404	chrXI	145893	146087	+	CUT_GIM_RNA	CUT
CUT_GIM_0408	CUT_GIM_0408	CUT_GIM_0408	chrXI	169054	169207	+	CUT_GIM_RNA	CUT
CUT_GIM_0605	CUT_GIM_0605	CUT_GIM_0605	chrXV	471852	471934	+	CUT_GIM_RNA	CUT
CUT_GIM_0570	CUT_GIM_0570	CUT_GIM_0570	chrVII	454245	454550	-	CUT_GIM_RNA	CUT
CUT_GIM_1224	CUT_GIM_1224	CUT_GIM_1224	chrIV	300963	301886	-	CUT_GIM_RNA	CUT
CUT_GIM_0141	CUT_GIM_0141	CUT_GIM_0141	chrII	391124	391542	-	CUT_GIM_RNA	CUT
CUT_GIM_1214	CUT_GIM_1214	CUT_GIM_1214	chrIV	229246	229466	-	CUT_GIM_RNA	CUT
CUT_GIM_0650	CUT_GIM_0650	CUT_GIM_0650	chrXV	324412	324631	-	CUT_GIM_RNA	CUT
CUT_GIM_1067	CUT_GIM_1067	CUT_GIM_1067	chrX	316986	317460	-	CUT_GIM_RNA	CUT
CUT_GIM_0234	CUT_GIM_0234	CUT_GIM_0234	chrXIV	636471	636757	-	CUT_GIM_RNA	CUT
CUT_GIM_1312	CUT_GIM_1312	CUT_GIM_1312	chrVIII	98680	98872	-	CUT_GIM_RNA	CUT
CUT_GIM_0714	CUT_GIM_0714	CUT_GIM_0714	chrIX	92975	93223	+	CUT_GIM_RNA	CUT
CUT_GIM_0075	CUT_GIM_0075	CUT_GIM_0075	chrII	392819	393003	+	CUT_GIM_RNA	CUT
CUT_GIM_0548	CUT_GIM_0548	CUT_GIM_0548	chrVII	746290	746554	-	CUT_GIM_RNA	CUT
CUT_GIM_0383	CUT_GIM_0383	CUT_GIM_0383	chrXI	611226	611296	+	CUT_GIM_RNA	CUT
CUT_GIM_1062	CUT_GIM_1062	CUT_GIM_1062	chrX	393520	393682	-	CUT_GIM_RNA	CUT
CUT_GIM_1120	CUT_GIM_1120	CUT_GIM_1120	chrIV	616637	617013	+	CUT_GIM_RNA	CUT
CUT_GIM_0541	CUT_GIM_0541	CUT_GIM_0541	chrVII	761509	762182	-	CUT_GIM_RNA	CUT
CUT_GIM_0368	CUT_GIM_0368	CUT_GIM_0368	chrXVI	681199	681983	-	CUT_GIM_RNA	CUT
CUT_GIM_0469	CUT_GIM_0469	CUT_GIM_0469	chrVII	739953	739959	+	CUT_GIM_RNA	CUT
CUT_GIM_1134	CUT_GIM_1134	CUT_GIM_1134	chrIV	506326	506922	+	CUT_GIM_RNA	CUT
CUT_GIM_1163	CUT_GIM_1163	CUT_GIM_1163	chrIV	870411	870615	-	CUT_GIM_RNA	CUT
CUT_GIM_0271	CUT_GIM_0271	CUT_GIM_0271	chrXVI	472239	472472	+	CUT_GIM_RNA	CUT
CUT_GIM_1307	CUT_GIM_1307	CUT_GIM_1307	chrVIII	279523	280255	-	CUT_GIM_RNA	CUT
CUT_GIM_0954	CUT_GIM_0954	CUT_GIM_0954	chrXIII	45549	46589	-	CUT_GIM_RNA	CUT
CUT_GIM_0587	CUT_GIM_0587	CUT_GIM_0587	chrVII	1049980	1050152	-	CUT_GIM_RNA	CUT
CUT_GIM_0434	CUT_GIM_0434	CUT_GIM_0434	chrXI	257632	258495	-	CUT_GIM_RNA	CUT
CUT_GIM_0415	CUT_GIM_0415	CUT_GIM_0415	chrXI	96002	96270	-	CUT_GIM_RNA	CUT
CUT_GIM_0606	CUT_GIM_0606	CUT_GIM_0606	chrXV	110201	111012	+	CUT_GIM_RNA	CUT
CUT_GIM_0816	CUT_GIM_0816	CUT_GIM_0816	chrXII	781315	781496	-	CUT_GIM_RNA	CUT
CUT_GIM_0040	CUT_GIM_0040	CUT_GIM_0040	chrV	509719	509884	-	CUT_GIM_RNA	CUT
CUT_GIM_0079	CUT_GIM_0079	CUT_GIM_0079	chrII	339570	339853	+	CUT_GIM_RNA	CUT
CUT_GIM_1283	CUT_GIM_1283	CUT_GIM_1283	chrVIII	10753	10994	-	CUT_GIM_RNA	CUT
CUT_GIM_0115	CUT_GIM_0115	CUT_GIM_0115	chrII	716755	716925	+	CUT_GIM_RNA	CUT
CUT_GIM_0252	CUT_GIM_0252	CUT_GIM_0252	chrXIV	300835	301641	-	CUT_GIM_RNA	CUT
CUT_GIM_0246	CUT_GIM_0246	CUT_GIM_0246	chrXIV	458842	459445	-	CUT_GIM_RNA	CUT
CUT_GIM_0851	CUT_GIM_0851	CUT_GIM_0851	chrXII	906721	906862	-	CUT_GIM_RNA	CUT
CUT_GIM_0048	CUT_GIM_0048	CUT_GIM_0048	chrV	511794	512243	-	CUT_GIM_RNA	CUT
CUT_GIM_0829	CUT_GIM_0829	CUT_GIM_0829	chrXII	373548	374194	-	CUT_GIM_RNA	CUT
CUT_GIM_1201	CUT_GIM_1201	CUT_GIM_1201	chrIV	769809	770253	-	CUT_GIM_RNA	CUT
CUT_GIM_0693	CUT_GIM_0693	CUT_GIM_0693	chrXV	631640	631764	-	CUT_GIM_RNA	CUT
CUT_GIM_1295	CUT_GIM_1295	CUT_GIM_1295	chrVIII	381099	381306	-	CUT_GIM_RNA	CUT
CUT_GIM_0269	CUT_GIM_0269	CUT_GIM_0269	chrXVI	207458	208148	+	CUT_GIM_RNA	CUT
CUT_GIM_0691	CUT_GIM_0691	CUT_GIM_0691	chrXV	903477	903650	-	CUT_GIM_RNA	CUT
CUT_GIM_0104	CUT_GIM_0104	CUT_GIM_0104	chrII	571410	571743	+	CUT_GIM_RNA	CUT
CUT_GIM_1010	CUT_GIM_1010	CUT_GIM_1010	chrX	180566	180920	+	CUT_GIM_RNA	CUT
CUT_GIM_1140	CUT_GIM_1140	CUT_GIM_1140	chrIV	357429	357983	+	CUT_GIM_RNA	CUT
CUT_GIM_1008	CUT_GIM_1008	CUT_GIM_1008	chrX	524842	524978	+	CUT_GIM_RNA	CUT
CUT_GIM_1068	CUT_GIM_1068	CUT_GIM_1068	chrX	146235	146857	-	CUT_GIM_RNA	CUT
CUT_GIM_0114	CUT_GIM_0114	CUT_GIM_0114	chrII	420004	420170	+	CUT_GIM_RNA	CUT
CUT_GIM_0202	CUT_GIM_0202	CUT_GIM_0202	chrXIV	424825	424917	+	CUT_GIM_RNA	CUT
CUT_GIM_0444	CUT_GIM_0444	CUT_GIM_0444	chrVII	74490	74790	+	CUT_GIM_RNA	CUT
CUT_GIM_0385	CUT_GIM_0385	CUT_GIM_0385	chrXI	269675	270234	+	CUT_GIM_RNA	CUT
CUT_GIM_0610	CUT_GIM_0610	CUT_GIM_0610	chrXV	761546	761772	+	CUT_GIM_RNA	CUT
CUT_GIM_0588	CUT_GIM_0588	CUT_GIM_0588	chrVII	702149	702668	-	CUT_GIM_RNA	CUT
CUT_GIM_0537	CUT_GIM_0537	CUT_GIM_0537	chrVII	830581	830983	-	CUT_GIM_RNA	CUT
CUT_GIM_0811	CUT_GIM_0811	CUT_GIM_0811	chrXII	793176	793851	+	CUT_GIM_RNA	CUT
CUT_GIM_0520	CUT_GIM_0520	CUT_GIM_0520	chrVII	528465	528969	-	CUT_GIM_RNA	CUT
CUT_GIM_0751	CUT_GIM_0751	CUT_GIM_0751	chrXII	300398	300928	+	CUT_GIM_RNA	CUT
CUT_GIM_0321	CUT_GIM_0321	CUT_GIM_0321	chrXVI	801814	801953	-	CUT_GIM_RNA	CUT
CUT_GIM_0232	CUT_GIM_0232	CUT_GIM_0232	chrXIV	707248	707559	-	CUT_GIM_RNA	CUT
CUT_GIM_0646	CUT_GIM_0646	CUT_GIM_0646	chrXV	802502	802558	+	CUT_GIM_RNA	CUT
CUT_GIM_0904	CUT_GIM_0904	CUT_GIM_0904	chrXIII	494893	494972	+	CUT_GIM_RNA	CUT
CUT_GIM_1093	CUT_GIM_1093	CUT_GIM_1093	chrIV	1030509	1030792	+	CUT_GIM_RNA	CUT
CUT_GIM_0392	CUT_GIM_0392	CUT_GIM_0392	chrXI	556524	557429	+	CUT_GIM_RNA	CUT
CUT_GIM_1047	CUT_GIM_1047	CUT_GIM_1047	chrX	454507	454953	-	CUT_GIM_RNA	CUT
CUT_GIM_0840	CUT_GIM_0840	CUT_GIM_0840	chrXII	541508	542422	-	CUT_GIM_RNA	CUT
CUT_GIM_0273	CUT_GIM_0273	CUT_GIM_0273	chrXVI	40848	41114	+	CUT_GIM_RNA	CUT
CUT_GIM_1221	CUT_GIM_1221	CUT_GIM_1221	chrIV	363421	364040	-	CUT_GIM_RNA	CUT
CUT_GIM_0593	CUT_GIM_0593	CUT_GIM_0593	chrXV	1008778	1009265	+	CUT_GIM_RNA	CUT
CUT_GIM_1058	CUT_GIM_1058	CUT_GIM_1058	chrX	639910	640573	-	CUT_GIM_RNA	CUT
CUT_GIM_0447	CUT_GIM_0447	CUT_GIM_0447	chrVII	417492	417836	+	CUT_GIM_RNA	CUT
CUT_GIM_0005	CUT_GIM_0005	CUT_GIM_0005	chrV	268810	269466	+	CUT_GIM_RNA	CUT
CUT_GIM_0597	CUT_GIM_0597	CUT_GIM_0597	chrXV	202698	202892	+	CUT_GIM_RNA	CUT
CUT_GIM_0208	CUT_GIM_0208	CUT_GIM_0208	chrXIV	174929	175341	+	CUT_GIM_RNA	CUT
CUT_GIM_0011	CUT_GIM_0011	CUT_GIM_0011	chrV	258293	258609	+	CUT_GIM_RNA	CUT
CUT_GIM_0196	CUT_GIM_0196	CUT_GIM_0196	chrXIV	234215	234424	+	CUT_GIM_RNA	CUT
CUT_GIM_0551	CUT_GIM_0551	CUT_GIM_0551	chrVII	615989	616129	-	CUT_GIM_RNA	CUT
CUT_GIM_0491	CUT_GIM_0491	CUT_GIM_0491	chrVII	559202	559434	+	CUT_GIM_RNA	CUT
CUT_GIM_1241	CUT_GIM_1241	CUT_GIM_1241	chrI	34664	34880	+	CUT_GIM_RNA	CUT
CUT_GIM_0658	CUT_GIM_0658	CUT_GIM_0658	chrXV	371085	371366	-	CUT_GIM_RNA	CUT
CUT_GIM_0486	CUT_GIM_0486	CUT_GIM_0486	chrVII	859820	860039	+	CUT_GIM_RNA	CUT
CUT_GIM_0155	CUT_GIM_0155	CUT_GIM_0155	chrVI	114887	115107	+	CUT_GIM_RNA	CUT
CUT_GIM_1012	CUT_GIM_1012	CUT_GIM_1012	chrX	129186	129594	+	CUT_GIM_RNA	CUT
CUT_GIM_0157	CUT_GIM_0157	CUT_GIM_0157	chrVI	173618	173770	+	CUT_GIM_RNA	CUT
CUT_GIM_0139	CUT_GIM_0139	CUT_GIM_0139	chrII	291785	292036	-	CUT_GIM_RNA	CUT
CUT_GIM_0070	CUT_GIM_0070	CUT_GIM_0070	chrV	337527	337684	-	CUT_GIM_RNA	CUT
CUT_GIM_1147	CUT_GIM_1147	CUT_GIM_1147	chrIV	950540	950642	+	CUT_GIM_RNA	CUT
CUT_GIM_0103	CUT_GIM_0103	CUT_GIM_0103	chrII	326329	326878	+	CUT_GIM_RNA	CUT
CUT_GIM_0525	CUT_GIM_0525	CUT_GIM_0525	chrVII	761999	762182	-	CUT_GIM_RNA	CUT
CUT_GIM_0697	CUT_GIM_0697	CUT_GIM_0697	chrXV	353681	353899	-	CUT_GIM_RNA	CUT
CUT_GIM_1091	CUT_GIM_1091	CUT_GIM_1091	chrIV	465546	465666	+	CUT_GIM_RNA	CUT
CUT_GIM_0210	CUT_GIM_0210	CUT_GIM_0210	chrXIV	10420	10609	+	CUT_GIM_RNA	CUT
CUT_GIM_0355	CUT_GIM_0355	CUT_GIM_0355	chrXVI	411230	411682	-	CUT_GIM_RNA	CUT
CUT_GIM_0915	CUT_GIM_0915	CUT_GIM_0915	chrXIII	275605	275735	-	CUT_GIM_RNA	CUT
CUT_GIM_0372	CUT_GIM_0372	CUT_GIM_0372	chrXVI	132342	132866	-	CUT_GIM_RNA	CUT
CUT_GIM_0609	CUT_GIM_0609	CUT_GIM_0609	chrXV	1003928	1004587	+	CUT_GIM_RNA	CUT
CUT_GIM_0711	CUT_GIM_0711	CUT_GIM_0711	chrIX	212156	212384	+	CUT_GIM_RNA	CUT
CUT_GIM_0099	CUT_GIM_0099	CUT_GIM_0099	chrII	209220	209491	+	CUT_GIM_RNA	CUT
CUT_GIM_0117	CUT_GIM_0117	CUT_GIM_0117	chrII	101120	101234	-	CUT_GIM_RNA	CUT
CUT_GIM_1087	CUT_GIM_1087	CUT_GIM_1087	chrX	620115	620197	-	CUT_GIM_RNA	CUT
CUT_GIM_1236	CUT_GIM_1236	CUT_GIM_1236	chrIV	602595	603219	-	CUT_GIM_RNA	CUT
CUT_GIM_0945	CUT_GIM_0945	CUT_GIM_0945	chrXIII	545373	545702	-	CUT_GIM_RNA	CUT
CUT_GIM_1115	CUT_GIM_1115	CUT_GIM_1115	chrIV	501825	502447	+	CUT_GIM_RNA	CUT
CUT_GIM_0834	CUT_GIM_0834	CUT_GIM_0834	chrXII	543417	543708	-	CUT_GIM_RNA	CUT
CUT_GIM_0933	CUT_GIM_0933	CUT_GIM_0933	chrXIII	349621	349851	-	CUT_GIM_RNA	CUT
CUT_GIM_0061	CUT_GIM_0061	CUT_GIM_0061	chrV	415833	416551	-	CUT_GIM_RNA	CUT
CUT_GIM_0175	CUT_GIM_0175	CUT_GIM_0175	chrVI	74405	74665	-	CUT_GIM_RNA	CUT
CUT_GIM_0628	CUT_GIM_0628	CUT_GIM_0628	chrXV	217133	217272	+	CUT_GIM_RNA	CUT
CUT_GIM_0067	CUT_GIM_0067	CUT_GIM_0067	chrV	319214	319756	-	CUT_GIM_RNA	CUT
CUT_GIM_0856	CUT_GIM_0856	CUT_GIM_0856	chrXII	320365	320439	-	CUT_GIM_RNA	CUT
CUT_GIM_0445	CUT_GIM_0445	CUT_GIM_0445	chrVII	23784	24103	+	CUT_GIM_RNA	CUT
CUT_GIM_1211	CUT_GIM_1211	CUT_GIM_1211	chrIV	636263	636707	-	CUT_GIM_RNA	CUT
CUT_GIM_0258	CUT_GIM_0258	CUT_GIM_0258	chrXIV	108016	108188	-	CUT_GIM_RNA	CUT
CUT_GIM_0709	CUT_GIM_0709	CUT_GIM_0709	chrIX	342954	343830	+	CUT_GIM_RNA	CUT
CUT_GIM_0320	CUT_GIM_0320	CUT_GIM_0320	chrXVI	61589	62173	-	CUT_GIM_RNA	CUT
CUT_GIM_1209	CUT_GIM_1209	CUT_GIM_1209	chrIV	556380	556554	-	CUT_GIM_RNA	CUT
CUT_GIM_0978	CUT_GIM_0978	CUT_GIM_0978	chrIII	123269	123357	+	CUT_GIM_RNA	CUT
CUT_GIM_0696	CUT_GIM_0696	CUT_GIM_0696	chrXV	79590	79832	-	CUT_GIM_RNA	CUT
CUT_GIM_1197	CUT_GIM_1197	CUT_GIM_1197	chrIV	443645	444190	-	CUT_GIM_RNA	CUT
CUT_GIM_0236	CUT_GIM_0236	CUT_GIM_0236	chrXIV	275259	275972	-	CUT_GIM_RNA	CUT
CUT_GIM_0109	CUT_GIM_0109	CUT_GIM_0109	chrII	326329	326635	+	CUT_GIM_RNA	CUT
CUT_GIM_0239	CUT_GIM_0239	CUT_GIM_0239	chrXIV	532297	532518	-	CUT_GIM_RNA	CUT
CUT_GIM_1057	CUT_GIM_1057	CUT_GIM_1057	chrX	717605	718076	-	CUT_GIM_RNA	CUT
CUT_GIM_1075	CUT_GIM_1075	CUT_GIM_1075	chrX	180686	180875	-	CUT_GIM_RNA	CUT
CUT_GIM_0831	CUT_GIM_0831	CUT_GIM_0831	chrXII	548654	548831	-	CUT_GIM_RNA	CUT
CUT_GIM_0595	CUT_GIM_0595	CUT_GIM_0595	chrXV	340217	340362	+	CUT_GIM_RNA	CUT
CUT_GIM_0020	CUT_GIM_0020	CUT_GIM_0020	chrV	51855	52053	+	CUT_GIM_RNA	CUT
CUT_GIM_0192	CUT_GIM_0192	CUT_GIM_0192	chrXIV	357128	357469	+	CUT_GIM_RNA	CUT
CUT_GIM_0143	CUT_GIM_0143	CUT_GIM_0143	chrII	283353	283492	-	CUT_GIM_RNA	CUT
CUT_GIM_0768	CUT_GIM_0768	CUT_GIM_0768	chrXII	231353	231585	+	CUT_GIM_RNA	CUT
CUT_GIM_0399	CUT_GIM_0399	CUT_GIM_0399	chrXI	143531	143826	+	CUT_GIM_RNA	CUT
CUT_GIM_1177	CUT_GIM_1177	CUT_GIM_1177	chrIV	443502	444190	-	CUT_GIM_RNA	CUT
CUT_GIM_0332	CUT_GIM_0332	CUT_GIM_0332	chrXVI	882887	883013	-	CUT_GIM_RNA	CUT
CUT_GIM_0016	CUT_GIM_0016	CUT_GIM_0016	chrV	510123	510275	+	CUT_GIM_RNA	CUT
CUT_GIM_1106	CUT_GIM_1106	CUT_GIM_1106	chrIV	1166907	1167137	+	CUT_GIM_RNA	CUT
CUT_GIM_0585	CUT_GIM_0585	CUT_GIM_0585	chrVII	14328	14514	-	CUT_GIM_RNA	CUT
CUT_GIM_0603	CUT_GIM_0603	CUT_GIM_0603	chrXV	825250	826244	+	CUT_GIM_RNA	CUT
CUT_GIM_1243	CUT_GIM_1243	CUT_GIM_1243	chrI	42920	43331	+	CUT_GIM_RNA	CUT
CUT_GIM_1130	CUT_GIM_1130	CUT_GIM_1130	chrIV	511987	512975	+	CUT_GIM_RNA	CUT
CUT_GIM_0073	CUT_GIM_0073	CUT_GIM_0073	chrV	186879	187463	-	CUT_GIM_RNA	CUT
CUT_GIM_1278	CUT_GIM_1278	CUT_GIM_1278	chrVIII	287023	287340	+	CUT_GIM_RNA	CUT
CUT_GIM_0874	CUT_GIM_0874	CUT_GIM_0874	chrXIII	14981	15248	+	CUT_GIM_RNA	CUT
CUT_GIM_0848	CUT_GIM_0848	CUT_GIM_0848	chrXII	363991	364301	-	CUT_GIM_RNA	CUT
CUT_GIM_0929	CUT_GIM_0929	CUT_GIM_0929	chrXIII	352526	353004	-	CUT_GIM_RNA	CUT
CUT_GIM_1254	CUT_GIM_1254	CUT_GIM_1254	chrI	30558	30814	-	CUT_GIM_RNA	CUT
CUT_GIM_0490	CUT_GIM_0490	CUT_GIM_0490	chrVII	115889	116035	+	CUT_GIM_RNA	CUT
CUT_GIM_0467	CUT_GIM_0467	CUT_GIM_0467	chrVII	875355	875712	+	CUT_GIM_RNA	CUT
CUT_GIM_0251	CUT_GIM_0251	CUT_GIM_0251	chrXIV	736223	736495	-	CUT_GIM_RNA	CUT
CUT_GIM_1111	CUT_GIM_1111	CUT_GIM_1111	chrIV	1367094	1367288	+	CUT_GIM_RNA	CUT
CUT_GIM_0966	CUT_GIM_0966	CUT_GIM_0966	chrIII	68946	69350	+	CUT_GIM_RNA	CUT
CUT_GIM_0134	CUT_GIM_0134	CUT_GIM_0134	chrII	534835	534978	-	CUT_GIM_RNA	CUT
CUT_GIM_0431	CUT_GIM_0431	CUT_GIM_0431	chrXI	326999	327720	-	CUT_GIM_RNA	CUT
CUT_GIM_1022	CUT_GIM_1022	CUT_GIM_1022	chrX	338030	338387	+	CUT_GIM_RNA	CUT
CUT_GIM_0653	CUT_GIM_0653	CUT_GIM_0653	chrXV	524804	524943	-	CUT_GIM_RNA	CUT
CUT_GIM_0003	CUT_GIM_0003	CUT_GIM_0003	chrV	83009	83480	+	CUT_GIM_RNA	CUT
CUT_GIM_0180	CUT_GIM_0180	CUT_GIM_0180	chrXIV	295949	296203	+	CUT_GIM_RNA	CUT
CUT_GIM_1108	CUT_GIM_1108	CUT_GIM_1108	chrIV	542596	543142	+	CUT_GIM_RNA	CUT
CUT_GIM_1001	CUT_GIM_1001	CUT_GIM_1001	chrX	620566	620841	+	CUT_GIM_RNA	CUT
CUT_GIM_1267	CUT_GIM_1267	CUT_GIM_1267	chrVIII	470856	470954	+	CUT_GIM_RNA	CUT
CUT_GIM_0106	CUT_GIM_0106	CUT_GIM_0106	chrII	391911	392037	+	CUT_GIM_RNA	CUT
CUT_GIM_0229	CUT_GIM_0229	CUT_GIM_0229	chrXIV	663336	663665	-	CUT_GIM_RNA	CUT
CUT_GIM_0690	CUT_GIM_0690	CUT_GIM_0690	chrXV	820304	820805	-	CUT_GIM_RNA	CUT
CUT_GIM_0623	CUT_GIM_0623	CUT_GIM_0623	chrXV	159108	159273	+	CUT_GIM_RNA	CUT
CUT_GIM_0339	CUT_GIM_0339	CUT_GIM_0339	chrXVI	180535	181107	-	CUT_GIM_RNA	CUT
CUT_GIM_0779	CUT_GIM_0779	CUT_GIM_0779	chrXII	1002287	1002557	+	CUT_GIM_RNA	CUT
CUT_GIM_1019	CUT_GIM_1019	CUT_GIM_1019	chrX	640637	640848	+	CUT_GIM_RNA	CUT
CUT_GIM_0824	CUT_GIM_0824	CUT_GIM_0824	chrXII	417703	418088	-	CUT_GIM_RNA	CUT
CUT_GIM_0702	CUT_GIM_0702	CUT_GIM_0702	chrXV	264692	265180	-	CUT_GIM_RNA	CUT
CUT_GIM_0524	CUT_GIM_0524	CUT_GIM_0524	chrVII	73998	74260	-	CUT_GIM_RNA	CUT
CUT_GIM_0203	CUT_GIM_0203	CUT_GIM_0203	chrXIV	254479	254809	+	CUT_GIM_RNA	CUT
CUT_GIM_0387	CUT_GIM_0387	CUT_GIM_0387	chrXI	430827	430888	+	CUT_GIM_RNA	CUT
CUT_GIM_0182	CUT_GIM_0182	CUT_GIM_0182	chrXIV	417804	418065	+	CUT_GIM_RNA	CUT
CUT_GIM_0367	CUT_GIM_0367	CUT_GIM_0367	chrXVI	175854	176012	-	CUT_GIM_RNA	CUT
CUT_GIM_1180	CUT_GIM_1180	CUT_GIM_1180	chrIV	1251456	1251912	-	CUT_GIM_RNA	CUT
CUT_GIM_0601	CUT_GIM_0601	CUT_GIM_0601	chrXV	515085	515267	+	CUT_GIM_RNA	CUT
CUT_GIM_0604	CUT_GIM_0604	CUT_GIM_0604	chrXV	930607	930854	+	CUT_GIM_RNA	CUT
CUT_GIM_0268	CUT_GIM_0268	CUT_GIM_0268	chrXVI	645888	646415	+	CUT_GIM_RNA	CUT
CUT_GIM_0153	CUT_GIM_0153	CUT_GIM_0153	chrII	547066	547082	-	CUT_GIM_RNA	CUT
CUT_GIM_0360	CUT_GIM_0360	CUT_GIM_0360	chrXVI	685156	685661	-	CUT_GIM_RNA	CUT
CUT_GIM_1231	CUT_GIM_1231	CUT_GIM_1231	chrIV	370637	370965	-	CUT_GIM_RNA	CUT
CUT_GIM_1217	CUT_GIM_1217	CUT_GIM_1217	chrIV	729992	730324	-	CUT_GIM_RNA	CUT
CUT_GIM_1165	CUT_GIM_1165	CUT_GIM_1165	chrIV	357903	358115	-	CUT_GIM_RNA	CUT
CUT_GIM_0833	CUT_GIM_0833	CUT_GIM_0833	chrXII	424504	424752	-	CUT_GIM_RNA	CUT
CUT_GIM_0782	CUT_GIM_0782	CUT_GIM_0782	chrXII	1056996	1057219	+	CUT_GIM_RNA	CUT
CUT_GIM_0375	CUT_GIM_0375	CUT_GIM_0375	chrXI	316354	317312	+	CUT_GIM_RNA	CUT
CUT_GIM_1097	CUT_GIM_1097	CUT_GIM_1097	chrIV	720637	720782	+	CUT_GIM_RNA	CUT
CUT_GIM_0485	CUT_GIM_0485	CUT_GIM_0485	chrVII	320006	320298	+	CUT_GIM_RNA	CUT
CUT_GIM_0679	CUT_GIM_0679	CUT_GIM_0679	chrXV	342588	343432	-	CUT_GIM_RNA	CUT
CUT_GIM_0905	CUT_GIM_0905	CUT_GIM_0905	chrXIII	773632	773871	-	CUT_GIM_RNA	CUT
CUT_GIM_0272	CUT_GIM_0272	CUT_GIM_0272	chrXVI	700600	700697	+	CUT_GIM_RNA	CUT
CUT_GIM_0821	CUT_GIM_0821	CUT_GIM_0821	chrXII	766106	766340	-	CUT_GIM_RNA	CUT
CUT_GIM_1151	CUT_GIM_1151	CUT_GIM_1151	chrIV	413910	413949	+	CUT_GIM_RNA	CUT
CUT_GIM_0923	CUT_GIM_0923	CUT_GIM_0923	chrXIII	208806	209076	-	CUT_GIM_RNA	CUT
CUT_GIM_0546	CUT_GIM_0546	CUT_GIM_0546	chrVII	739373	739607	-	CUT_GIM_RNA	CUT
CUT_GIM_0459	CUT_GIM_0459	CUT_GIM_0459	chrVII	521942	522395	+	CUT_GIM_RNA	CUT
CUT_GIM_1143	CUT_GIM_1143	CUT_GIM_1143	chrIV	423813	424036	+	CUT_GIM_RNA	CUT
CUT_GIM_1282	CUT_GIM_1282	CUT_GIM_1282	chrVIII	10777	11517	+	CUT_GIM_RNA	CUT
CUT_GIM_0164	CUT_GIM_0164	CUT_GIM_0164	chrVI	221462	222364	+	CUT_GIM_RNA	CUT
CUT_GIM_0499	CUT_GIM_0499	CUT_GIM_0499	chrVII	1059088	1059211	+	CUT_GIM_RNA	CUT
CUT_GIM_0918	CUT_GIM_0918	CUT_GIM_0918	chrXIII	486148	486214	-	CUT_GIM_RNA	CUT
CUT_GIM_0013	CUT_GIM_0013	CUT_GIM_0013	chrV	192407	192694	+	CUT_GIM_RNA	CUT
CUT_GIM_0283	CUT_GIM_0283	CUT_GIM_0283	chrXVI	679614	679630	+	CUT_GIM_RNA	CUT
CUT_GIM_1079	CUT_GIM_1079	CUT_GIM_1079	chrX	704991	705193	-	CUT_GIM_RNA	CUT
CUT_GIM_0796	CUT_GIM_0796	CUT_GIM_0796	chrXII	849257	849423	+	CUT_GIM_RNA	CUT
CUT_GIM_0300	CUT_GIM_0300	CUT_GIM_0300	chrXVI	464358	464408	+	CUT_GIM_RNA	CUT
CUT_GIM_0260	CUT_GIM_0260	CUT_GIM_0260	chrXIV	715642	715884	-	CUT_GIM_RNA	CUT
CUT_GIM_0749	CUT_GIM_0749	CUT_GIM_0749	chrIX	47487	47934	-	CUT_GIM_RNA	CUT
CUT_GIM_0357	CUT_GIM_0357	CUT_GIM_0357	chrXVI	638962	639331	-	CUT_GIM_RNA	CUT
CUT_GIM_0319	CUT_GIM_0319	CUT_GIM_0319	chrXVI	466067	466949	-	CUT_GIM_RNA	CUT
CUT_GIM_1139	CUT_GIM_1139	CUT_GIM_1139	chrIV	1410978	1411805	+	CUT_GIM_RNA	CUT
CUT_GIM_0473	CUT_GIM_0473	CUT_GIM_0473	chrVII	823925	824038	+	CUT_GIM_RNA	CUT
CUT_GIM_0589	CUT_GIM_0589	CUT_GIM_0589	chrXV	61348	61952	+	CUT_GIM_RNA	CUT
CUT_GIM_0788	CUT_GIM_0788	CUT_GIM_0788	chrXII	198388	198604	+	CUT_GIM_RNA	CUT
CUT_GIM_1061	CUT_GIM_1061	CUT_GIM_1061	chrX	640157	640573	-	CUT_GIM_RNA	CUT
CUT_GIM_0539	CUT_GIM_0539	CUT_GIM_0539	chrVII	973987	974099	-	CUT_GIM_RNA	CUT
CUT_GIM_1043	CUT_GIM_1043	CUT_GIM_1043	chrX	157696	157927	-	CUT_GIM_RNA	CUT
CUT_GIM_1256	CUT_GIM_1256	CUT_GIM_1256	chrVIII	293875	294272	+	CUT_GIM_RNA	CUT
CUT_GIM_0421	CUT_GIM_0421	CUT_GIM_0421	chrXI	180264	180350	-	CUT_GIM_RNA	CUT
CUT_GIM_1215	CUT_GIM_1215	CUT_GIM_1215	chrIV	1166210	1166396	-	CUT_GIM_RNA	CUT
CUT_GIM_1280	CUT_GIM_1280	CUT_GIM_1280	chrVIII	74778	75128	+	CUT_GIM_RNA	CUT
CUT_GIM_1020	CUT_GIM_1020	CUT_GIM_1020	chrX	466472	466872	+	CUT_GIM_RNA	CUT
CUT_GIM_0165	CUT_GIM_0165	CUT_GIM_0165	chrVI	78096	78186	+	CUT_GIM_RNA	CUT
CUT_GIM_0484	CUT_GIM_0484	CUT_GIM_0484	chrVII	190361	190754	+	CUT_GIM_RNA	CUT
CUT_GIM_0843	CUT_GIM_0843	CUT_GIM_0843	chrXII	19915	20909	-	CUT_GIM_RNA	CUT
CUT_GIM_0019	CUT_GIM_0019	CUT_GIM_0019	chrV	57914	58450	+	CUT_GIM_RNA	CUT
CUT_GIM_1199	CUT_GIM_1199	CUT_GIM_1199	chrIV	575749	575832	-	CUT_GIM_RNA	CUT
CUT_GIM_0743	CUT_GIM_0743	CUT_GIM_0743	chrIX	349838	350106	-	CUT_GIM_RNA	CUT
CUT_GIM_0914	CUT_GIM_0914	CUT_GIM_0914	chrXIII	161168	161670	-	CUT_GIM_RNA	CUT
CUT_GIM_0177	CUT_GIM_0177	CUT_GIM_0177	chrXIV	271933	272132	+	CUT_GIM_RNA	CUT
CUT_GIM_0041	CUT_GIM_0041	CUT_GIM_0041	chrV	222744	223110	-	CUT_GIM_RNA	CUT
CUT_GIM_0414	CUT_GIM_0414	CUT_GIM_0414	chrXI	115082	115316	-	CUT_GIM_RNA	CUT
CUT_GIM_1219	CUT_GIM_1219	CUT_GIM_1219	chrIV	292245	292766	-	CUT_GIM_RNA	CUT
CUT_GIM_1305	CUT_GIM_1305	CUT_GIM_1305	chrVIII	465879	466332	-	CUT_GIM_RNA	CUT
CUT_GIM_1013	CUT_GIM_1013	CUT_GIM_1013	chrX	585091	585918	+	CUT_GIM_RNA	CUT
CUT_GIM_1222	CUT_GIM_1222	CUT_GIM_1222	chrIV	703903	704163	-	CUT_GIM_RNA	CUT
CUT_GIM_0759	CUT_GIM_0759	CUT_GIM_0759	chrXII	906692	906951	+	CUT_GIM_RNA	CUT
CUT_GIM_0393	CUT_GIM_0393	CUT_GIM_0393	chrXI	230355	230465	+	CUT_GIM_RNA	CUT
CUT_GIM_0502	CUT_GIM_0502	CUT_GIM_0502	chrVII	574563	574877	+	CUT_GIM_RNA	CUT
CUT_GIM_0377	CUT_GIM_0377	CUT_GIM_0377	chrXI	220296	220339	+	CUT_GIM_RNA	CUT
CUT_GIM_0213	CUT_GIM_0213	CUT_GIM_0213	chrXIV	416647	416790	+	CUT_GIM_RNA	CUT
CUT_GIM_1184	CUT_GIM_1184	CUT_GIM_1184	chrIV	593094	593414	-	CUT_GIM_RNA	CUT
CUT_GIM_1175	CUT_GIM_1175	CUT_GIM_1175	chrIV	345166	345448	-	CUT_GIM_RNA	CUT
CUT_GIM_1182	CUT_GIM_1182	CUT_GIM_1182	chrIV	1182355	1182912	-	CUT_GIM_RNA	CUT
CUT_GIM_0018	CUT_GIM_0018	CUT_GIM_0018	chrV	500245	500433	+	CUT_GIM_RNA	CUT
CUT_GIM_0550	CUT_GIM_0550	CUT_GIM_0550	chrVII	535604	535851	-	CUT_GIM_RNA	CUT
CUT_GIM_0800	CUT_GIM_0800	CUT_GIM_0800	chrXII	781771	782178	+	CUT_GIM_RNA	CUT
CUT_GIM_0199	CUT_GIM_0199	CUT_GIM_0199	chrXIV	348772	349122	+	CUT_GIM_RNA	CUT
CUT_GIM_0437	CUT_GIM_0437	CUT_GIM_0437	chrXI	588906	589892	-	CUT_GIM_RNA	CUT
CUT_GIM_1296	CUT_GIM_1296	CUT_GIM_1296	chrVIII	231351	231851	-	CUT_GIM_RNA	CUT
CUT_GIM_1065	CUT_GIM_1065	CUT_GIM_1065	chrX	53683	54141	-	CUT_GIM_RNA	CUT
CUT_GIM_0328	CUT_GIM_0328	CUT_GIM_0328	chrXVI	527521	527713	-	CUT_GIM_RNA	CUT
CUT_GIM_0959	CUT_GIM_0959	CUT_GIM_0959	chrXIII	789499	789909	-	CUT_GIM_RNA	CUT
CUT_GIM_1174	CUT_GIM_1174	CUT_GIM_1174	chrIV	709189	709294	-	CUT_GIM_RNA	CUT
CUT_GIM_0390	CUT_GIM_0390	CUT_GIM_0390	chrXI	231308	231581	+	CUT_GIM_RNA	CUT
CUT_GIM_0764	CUT_GIM_0764	CUT_GIM_0764	chrXII	493472	493639	+	CUT_GIM_RNA	CUT
CUT_GIM_0740	CUT_GIM_0740	CUT_GIM_0740	chrIX	260675	260932	-	CUT_GIM_RNA	CUT
CUT_GIM_0807	CUT_GIM_0807	CUT_GIM_0807	chrXII	604210	604398	+	CUT_GIM_RNA	CUT
CUT_GIM_0156	CUT_GIM_0156	CUT_GIM_0156	chrVI	27668	28456	+	CUT_GIM_RNA	CUT
CUT_GIM_0686	CUT_GIM_0686	CUT_GIM_0686	chrXV	79433	79832	-	CUT_GIM_RNA	CUT
CUT_GIM_0086	CUT_GIM_0086	CUT_GIM_0086	chrII	474388	474661	+	CUT_GIM_RNA	CUT
CUT_GIM_0343	CUT_GIM_0343	CUT_GIM_0343	chrXVI	699331	700023	-	CUT_GIM_RNA	CUT
CUT_GIM_0508	CUT_GIM_0508	CUT_GIM_0508	chrVII	795874	796080	+	CUT_GIM_RNA	CUT
CUT_GIM_1037	CUT_GIM_1037	CUT_GIM_1037	chrX	111555	111731	+	CUT_GIM_RNA	CUT
CUT_GIM_0035	CUT_GIM_0035	CUT_GIM_0035	chrV	84746	84824	-	CUT_GIM_RNA	CUT
CUT_GIM_1004	CUT_GIM_1004	CUT_GIM_1004	chrX	315035	315182	+	CUT_GIM_RNA	CUT
CUT_GIM_0787	CUT_GIM_0787	CUT_GIM_0787	chrXII	498207	498507	+	CUT_GIM_RNA	CUT
CUT_GIM_1077	CUT_GIM_1077	CUT_GIM_1077	chrX	63447	63599	-	CUT_GIM_RNA	CUT
CUT_GIM_0591	CUT_GIM_0591	CUT_GIM_0591	chrXV	267854	268290	+	CUT_GIM_RNA	CUT
CUT_GIM_1055	CUT_GIM_1055	CUT_GIM_1055	chrX	268016	268405	-	CUT_GIM_RNA	CUT
CUT_GIM_1112	CUT_GIM_1112	CUT_GIM_1112	chrIV	506326	506666	+	CUT_GIM_RNA	CUT
CUT_GIM_0626	CUT_GIM_0626	CUT_GIM_0626	chrXV	649312	649484	+	CUT_GIM_RNA	CUT
CUT_GIM_0846	CUT_GIM_0846	CUT_GIM_0846	chrXII	789460	789713	-	CUT_GIM_RNA	CUT
CUT_GIM_1242	CUT_GIM_1242	CUT_GIM_1242	chrI	113616	114081	+	CUT_GIM_RNA	CUT
CUT_GIM_0727	CUT_GIM_0727	CUT_GIM_0727	chrIX	96834	96959	+	CUT_GIM_RNA	CUT
CUT_GIM_0052	CUT_GIM_0052	CUT_GIM_0052	chrV	15626	15988	-	CUT_GIM_RNA	CUT
CUT_GIM_0025	CUT_GIM_0025	CUT_GIM_0025	chrV	460538	460777	+	CUT_GIM_RNA	CUT
CUT_GIM_0150	CUT_GIM_0150	CUT_GIM_0150	chrII	490353	490918	-	CUT_GIM_RNA	CUT
CUT_GIM_0274	CUT_GIM_0274	CUT_GIM_0274	chrXVI	928504	928799	+	CUT_GIM_RNA	CUT
CUT_GIM_1195	CUT_GIM_1195	CUT_GIM_1195	chrIV	174297	174541	-	CUT_GIM_RNA	CUT
CUT_GIM_0745	CUT_GIM_0745	CUT_GIM_0745	chrIX	101993	102682	-	CUT_GIM_RNA	CUT
CUT_GIM_0022	CUT_GIM_0022	CUT_GIM_0022	chrV	332218	332504	+	CUT_GIM_RNA	CUT
CUT_GIM_0498	CUT_GIM_0498	CUT_GIM_0498	chrVII	1078605	1078663	+	CUT_GIM_RNA	CUT
CUT_GIM_0633	CUT_GIM_0633	CUT_GIM_0633	chrXV	426449	426715	+	CUT_GIM_RNA	CUT
CUT_GIM_0046	CUT_GIM_0046	CUT_GIM_0046	chrV	68654	68944	-	CUT_GIM_RNA	CUT
CUT_GIM_0036	CUT_GIM_0036	CUT_GIM_0036	chrV	69261	70229	-	CUT_GIM_RNA	CUT
CUT_GIM_0540	CUT_GIM_0540	CUT_GIM_0540	chrVII	894148	894327	-	CUT_GIM_RNA	CUT
CUT_GIM_1271	CUT_GIM_1271	CUT_GIM_1271	chrVIII	364408	365002	+	CUT_GIM_RNA	CUT
CUT_GIM_0216	CUT_GIM_0216	CUT_GIM_0216	chrXIV	426880	427225	-	CUT_GIM_RNA	CUT
CUT_GIM_0507	CUT_GIM_0507	CUT_GIM_0507	chrVII	472753	472989	+	CUT_GIM_RNA	CUT
CUT_GIM_1015	CUT_GIM_1015	CUT_GIM_1015	chrX	262820	262977	+	CUT_GIM_RNA	CUT
CUT_GIM_1045	CUT_GIM_1045	CUT_GIM_1045	chrX	144491	144859	-	CUT_GIM_RNA	CUT
CUT_GIM_0961	CUT_GIM_0961	CUT_GIM_0961	chrXIII	259178	260090	-	CUT_GIM_RNA	CUT
CUT_GIM_0951	CUT_GIM_0951	CUT_GIM_0951	chrXIII	914538	915075	-	CUT_GIM_RNA	CUT
CUT_GIM_0395	CUT_GIM_0395	CUT_GIM_0395	chrXI	389602	389702	+	CUT_GIM_RNA	CUT
CUT_GIM_0314	CUT_GIM_0314	CUT_GIM_0314	chrXVI	928517	928840	-	CUT_GIM_RNA	CUT
CUT_GIM_1149	CUT_GIM_1149	CUT_GIM_1149	chrIV	666986	667472	+	CUT_GIM_RNA	CUT
CUT_GIM_1210	CUT_GIM_1210	CUT_GIM_1210	chrIV	689509	690488	-	CUT_GIM_RNA	CUT
CUT_GIM_0033	CUT_GIM_0033	CUT_GIM_0033	chrV	390352	390526	+	CUT_GIM_RNA	CUT
CUT_GIM_0896	CUT_GIM_0896	CUT_GIM_0896	chrXIII	798369	798688	+	CUT_GIM_RNA	CUT
CUT_GIM_0146	CUT_GIM_0146	CUT_GIM_0146	chrII	634211	634813	-	CUT_GIM_RNA	CUT
CUT_GIM_0614	CUT_GIM_0614	CUT_GIM_0614	chrXV	825250	825399	+	CUT_GIM_RNA	CUT
CUT_GIM_0852	CUT_GIM_0852	CUT_GIM_0852	chrXII	727909	728292	-	CUT_GIM_RNA	CUT
CUT_GIM_0850	CUT_GIM_0850	CUT_GIM_0850	chrXII	1042780	1043061	-	CUT_GIM_RNA	CUT
CUT_GIM_0649	CUT_GIM_0649	CUT_GIM_0649	chrXV	494777	494974	+	CUT_GIM_RNA	CUT
CUT_GIM_0990	CUT_GIM_0990	CUT_GIM_0990	chrIII	163231	163380	-	CUT_GIM_RNA	CUT
CUT_GIM_0430	CUT_GIM_0430	CUT_GIM_0430	chrXI	513750	514252	-	CUT_GIM_RNA	CUT
CUT_GIM_0327	CUT_GIM_0327	CUT_GIM_0327	chrXVI	497568	497713	-	CUT_GIM_RNA	CUT
CUT_GIM_0677	CUT_GIM_0677	CUT_GIM_0677	chrXV	234356	234500	-	CUT_GIM_RNA	CUT
CUT_GIM_0282	CUT_GIM_0282	CUT_GIM_0282	chrXVI	453397	454074	+	CUT_GIM_RNA	CUT
CUT_GIM_0572	CUT_GIM_0572	CUT_GIM_0572	chrVII	286885	287131	-	CUT_GIM_RNA	CUT
CUT_GIM_1176	CUT_GIM_1176	CUT_GIM_1176	chrIV	524906	525038	-	CUT_GIM_RNA	CUT
CUT_GIM_0950	CUT_GIM_0950	CUT_GIM_0950	chrXIII	509287	509499	-	CUT_GIM_RNA	CUT
CUT_GIM_1142	CUT_GIM_1142	CUT_GIM_1142	chrIV	1269991	1270113	+	CUT_GIM_RNA	CUT
CUT_GIM_0346	CUT_GIM_0346	CUT_GIM_0346	chrXVI	719243	719287	-	CUT_GIM_RNA	CUT
CUT_GIM_0724	CUT_GIM_0724	CUT_GIM_0724	chrIX	275091	275435	+	CUT_GIM_RNA	CUT
CUT_GIM_0857	CUT_GIM_0857	CUT_GIM_0857	chrXII	989810	990526	-	CUT_GIM_RNA	CUT
CUT_GIM_0909	CUT_GIM_0909	CUT_GIM_0909	chrXIII	902294	902347	-	CUT_GIM_RNA	CUT
CUT_GIM_0769	CUT_GIM_0769	CUT_GIM_0769	chrXII	245631	245794	+	CUT_GIM_RNA	CUT
CUT_GIM_0586	CUT_GIM_0586	CUT_GIM_0586	chrVII	55930	56181	-	CUT_GIM_RNA	CUT
CUT_GIM_0410	CUT_GIM_0410	CUT_GIM_0410	chrXI	454496	454780	+	CUT_GIM_RNA	CUT
CUT_GIM_0024	CUT_GIM_0024	CUT_GIM_0024	chrV	238643	239068	+	CUT_GIM_RNA	CUT
CUT_GIM_0420	CUT_GIM_0420	CUT_GIM_0420	chrXI	245798	245967	-	CUT_GIM_RNA	CUT
CUT_GIM_0869	CUT_GIM_0869	CUT_GIM_0869	chrXIII	867598	867719	+	CUT_GIM_RNA	CUT
CUT_GIM_0717	CUT_GIM_0717	CUT_GIM_0717	chrIX	199545	200509	+	CUT_GIM_RNA	CUT
CUT_GIM_1297	CUT_GIM_1297	CUT_GIM_1297	chrVIII	540603	540742	-	CUT_GIM_RNA	CUT
CUT_GIM_0654	CUT_GIM_0654	CUT_GIM_0654	chrXV	774907	775466	-	CUT_GIM_RNA	CUT
CUT_GIM_0504	CUT_GIM_0504	CUT_GIM_0504	chrVII	592253	592295	+	CUT_GIM_RNA	CUT
CUT_GIM_0891	CUT_GIM_0891	CUT_GIM_0891	chrXIII	784517	784996	+	CUT_GIM_RNA	CUT
CUT_GIM_0132	CUT_GIM_0132	CUT_GIM_0132	chrII	706951	707164	-	CUT_GIM_RNA	CUT
CUT_GIM_0665	CUT_GIM_0665	CUT_GIM_0665	chrXV	1076122	1076519	-	CUT_GIM_RNA	CUT
CUT_GIM_0659	CUT_GIM_0659	CUT_GIM_0659	chrXV	218510	218686	-	CUT_GIM_RNA	CUT
CUT_GIM_1237	CUT_GIM_1237	CUT_GIM_1237	chrIV	488937	489210	-	CUT_GIM_RNA	CUT
CUT_GIM_0530	CUT_GIM_0530	CUT_GIM_0530	chrVII	996504	996599	-	CUT_GIM_RNA	CUT
CUT_GIM_0209	CUT_GIM_0209	CUT_GIM_0209	chrXIV	661499	662384	+	CUT_GIM_RNA	CUT
CUT_GIM_0058	CUT_GIM_0058	CUT_GIM_0058	chrV	319564	319756	-	CUT_GIM_RNA	CUT
CUT_GIM_0956	CUT_GIM_0956	CUT_GIM_0956	chrXIII	111473	111691	-	CUT_GIM_RNA	CUT
CUT_GIM_0664	CUT_GIM_0664	CUT_GIM_0664	chrXV	638617	638769	-	CUT_GIM_RNA	CUT
CUT_GIM_1080	CUT_GIM_1080	CUT_GIM_1080	chrX	268256	268405	-	CUT_GIM_RNA	CUT
CUT_GIM_0220	CUT_GIM_0220	CUT_GIM_0220	chrXIV	275727	275972	-	CUT_GIM_RNA	CUT
CUT_GIM_0992	CUT_GIM_0992	CUT_GIM_0992	chrX	227345	228302	+	CUT_GIM_RNA	CUT
CUT_GIM_1240	CUT_GIM_1240	CUT_GIM_1240	chrIV	1435637	1435982	-	CUT_GIM_RNA	CUT
CUT_GIM_0433	CUT_GIM_0433	CUT_GIM_0433	chrXI	320220	320777	-	CUT_GIM_RNA	CUT
CUT_GIM_0062	CUT_GIM_0062	CUT_GIM_0062	chrV	140250	140391	-	CUT_GIM_RNA	CUT
CUT_GIM_0636	CUT_GIM_0636	CUT_GIM_0636	chrXV	553166	553830	+	CUT_GIM_RNA	CUT
CUT_GIM_0286	CUT_GIM_0286	CUT_GIM_0286	chrXVI	75634	76103	+	CUT_GIM_RNA	CUT
CUT_GIM_0583	CUT_GIM_0583	CUT_GIM_0583	chrVII	164917	165116	-	CUT_GIM_RNA	CUT
CUT_GIM_0919	CUT_GIM_0919	CUT_GIM_0919	chrXIII	510488	510638	-	CUT_GIM_RNA	CUT
CUT_GIM_1046	CUT_GIM_1046	CUT_GIM_1046	chrX	337157	337540	-	CUT_GIM_RNA	CUT
CUT_GIM_0903	CUT_GIM_0903	CUT_GIM_0903	chrXIII	675024	675320	+	CUT_GIM_RNA	CUT
CUT_GIM_0113	CUT_GIM_0113	CUT_GIM_0113	chrII	381342	381561	+	CUT_GIM_RNA	CUT
CUT_GIM_0774	CUT_GIM_0774	CUT_GIM_0774	chrXII	388572	388909	+	CUT_GIM_RNA	CUT
CUT_GIM_0927	CUT_GIM_0927	CUT_GIM_0927	chrXIII	832306	832955	-	CUT_GIM_RNA	CUT
CUT_GIM_0713	CUT_GIM_0713	CUT_GIM_0713	chrIX	187983	188198	+	CUT_GIM_RNA	CUT
CUT_GIM_1122	CUT_GIM_1122	CUT_GIM_1122	chrIV	1493414	1493691	+	CUT_GIM_RNA	CUT
CUT_GIM_0042	CUT_GIM_0042	CUT_GIM_0042	chrV	416290	416551	-	CUT_GIM_RNA	CUT
CUT_GIM_0349	CUT_GIM_0349	CUT_GIM_0349	chrXVI	874704	874891	-	CUT_GIM_RNA	CUT
CUT_GIM_1168	CUT_GIM_1168	CUT_GIM_1168	chrIV	929815	930472	-	CUT_GIM_RNA	CUT
CUT_GIM_0397	CUT_GIM_0397	CUT_GIM_0397	chrXI	328110	328780	+	CUT_GIM_RNA	CUT
CUT_GIM_0030	CUT_GIM_0030	CUT_GIM_0030	chrV	467732	468471	+	CUT_GIM_RNA	CUT
CUT_GIM_1003	CUT_GIM_1003	CUT_GIM_1003	chrX	180566	181164	+	CUT_GIM_RNA	CUT
CUT_GIM_0515	CUT_GIM_0515	CUT_GIM_0515	chrVII	958693	958955	+	CUT_GIM_RNA	CUT
CUT_GIM_0394	CUT_GIM_0394	CUT_GIM_0394	chrXI	315601	316228	+	CUT_GIM_RNA	CUT
CUT_GIM_0419	CUT_GIM_0419	CUT_GIM_0419	chrXI	259613	260314	-	CUT_GIM_RNA	CUT
CUT_GIM_1314	CUT_GIM_1314	CUT_GIM_1314	chrVIII	406652	406829	-	CUT_GIM_RNA	CUT
CUT_GIM_0598	CUT_GIM_0598	CUT_GIM_0598	chrXV	315658	316302	+	CUT_GIM_RNA	CUT
CUT_GIM_0402	CUT_GIM_0402	CUT_GIM_0402	chrXI	222835	223069	+	CUT_GIM_RNA	CUT
CUT_GIM_1116	CUT_GIM_1116	CUT_GIM_1116	chrIV	1420492	1420720	+	CUT_GIM_RNA	CUT
CUT_GIM_1315	CUT_GIM_1315	CUT_GIM_1315	chrVIII	69757	70063	-	CUT_GIM_RNA	CUT
CUT_GIM_0878	CUT_GIM_0878	CUT_GIM_0878	chrXIII	789082	789400	+	CUT_GIM_RNA	CUT
CUT_GIM_0221	CUT_GIM_0221	CUT_GIM_0221	chrXIV	184977	185234	-	CUT_GIM_RNA	CUT
CUT_GIM_0864	CUT_GIM_0864	CUT_GIM_0864	chrXII	436731	437061	-	CUT_GIM_RNA	CUT
CUT_GIM_1190	CUT_GIM_1190	CUT_GIM_1190	chrIV	1020098	1020399	-	CUT_GIM_RNA	CUT
CUT_GIM_1265	CUT_GIM_1265	CUT_GIM_1265	chrVIII	206365	206501	+	CUT_GIM_RNA	CUT
CUT_GIM_0456	CUT_GIM_0456	CUT_GIM_0456	chrVII	521201	521868	+	CUT_GIM_RNA	CUT
CUT_GIM_0407	CUT_GIM_0407	CUT_GIM_0407	chrXI	164935	165365	+	CUT_GIM_RNA	CUT
CUT_GIM_0889	CUT_GIM_0889	CUT_GIM_0889	chrXIII	97703	97871	+	CUT_GIM_RNA	CUT
CUT_GIM_0630	CUT_GIM_0630	CUT_GIM_0630	chrXV	87473	87634	+	CUT_GIM_RNA	CUT
CUT_GIM_0647	CUT_GIM_0647	CUT_GIM_0647	chrXV	580036	580201	+	CUT_GIM_RNA	CUT
CUT_GIM_0809	CUT_GIM_0809	CUT_GIM_0809	chrXII	719662	719861	+	CUT_GIM_RNA	CUT
CUT_GIM_0118	CUT_GIM_0118	CUT_GIM_0118	chrII	408064	408180	-	CUT_GIM_RNA	CUT
CUT_GIM_0166	CUT_GIM_0166	CUT_GIM_0166	chrVI	100450	100606	+	CUT_GIM_RNA	CUT
CUT_GIM_0795	CUT_GIM_0795	CUT_GIM_0795	chrXII	826871	827098	+	CUT_GIM_RNA	CUT
CUT_GIM_0596	CUT_GIM_0596	CUT_GIM_0596	chrXV	21913	22539	+	CUT_GIM_RNA	CUT
CUT_GIM_0798	CUT_GIM_0798	CUT_GIM_0798	chrXII	323361	323679	+	CUT_GIM_RNA	CUT
CUT_GIM_0819	CUT_GIM_0819	CUT_GIM_0819	chrXII	201616	201739	-	CUT_GIM_RNA	CUT
CUT_GIM_0916	CUT_GIM_0916	CUT_GIM_0916	chrXIII	914966	915075	-	CUT_GIM_RNA	CUT
CUT_GIM_0519	CUT_GIM_0519	CUT_GIM_0519	chrVII	167043	167380	-	CUT_GIM_RNA	CUT
CUT_GIM_1002	CUT_GIM_1002	CUT_GIM_1002	chrX	471117	471338	+	CUT_GIM_RNA	CUT
CUT_GIM_0957	CUT_GIM_0957	CUT_GIM_0957	chrXIII	758775	759699	-	CUT_GIM_RNA	CUT
CUT_GIM_0920	CUT_GIM_0920	CUT_GIM_0920	chrXIII	216859	217087	-	CUT_GIM_RNA	CUT
CUT_GIM_0275	CUT_GIM_0275	CUT_GIM_0275	chrXVI	527281	527579	+	CUT_GIM_RNA	CUT
CUT_GIM_0860	CUT_GIM_0860	CUT_GIM_0860	chrXII	248438	248599	-	CUT_GIM_RNA	CUT
CUT_GIM_0554	CUT_GIM_0554	CUT_GIM_0554	chrVII	23092	23103	-	CUT_GIM_RNA	CUT
CUT_GIM_1007	CUT_GIM_1007	CUT_GIM_1007	chrX	617508	617824	+	CUT_GIM_RNA	CUT
CUT_GIM_0186	CUT_GIM_0186	CUT_GIM_0186	chrXIV	779912	780291	+	CUT_GIM_RNA	CUT
CUT_GIM_1298	CUT_GIM_1298	CUT_GIM_1298	chrVIII	208957	209269	-	CUT_GIM_RNA	CUT
CUT_GIM_0592	CUT_GIM_0592	CUT_GIM_0592	chrXV	96770	97156	+	CUT_GIM_RNA	CUT
CUT_GIM_0814	CUT_GIM_0814	CUT_GIM_0814	chrXII	49281	49619	-	CUT_GIM_RNA	CUT
CUT_GIM_0651	CUT_GIM_0651	CUT_GIM_0651	chrXV	233600	234500	-	CUT_GIM_RNA	CUT
CUT_GIM_0426	CUT_GIM_0426	CUT_GIM_0426	chrXI	353101	353845	-	CUT_GIM_RNA	CUT
CUT_GIM_0365	CUT_GIM_0365	CUT_GIM_0365	chrXVI	876138	876180	-	CUT_GIM_RNA	CUT
CUT_GIM_0897	CUT_GIM_0897	CUT_GIM_0897	chrXIII	560881	560996	+	CUT_GIM_RNA	CUT
CUT_GIM_0291	CUT_GIM_0291	CUT_GIM_0291	chrXVI	267766	268117	+	CUT_GIM_RNA	CUT
CUT_GIM_0428	CUT_GIM_0428	CUT_GIM_0428	chrXI	407629	407968	-	CUT_GIM_RNA	CUT
CUT_GIM_0071	CUT_GIM_0071	CUT_GIM_0071	chrV	335098	335346	-	CUT_GIM_RNA	CUT
CUT_GIM_0083	CUT_GIM_0083	CUT_GIM_0083	chrII	365876	366370	+	CUT_GIM_RNA	CUT
CUT_GIM_1038	CUT_GIM_1038	CUT_GIM_1038	chrX	173567	173929	+	CUT_GIM_RNA	CUT
CUT_GIM_1272	CUT_GIM_1272	CUT_GIM_1272	chrVIII	362018	362175	+	CUT_GIM_RNA	CUT
CUT_GIM_0439	CUT_GIM_0439	CUT_GIM_0439	chrXI	570736	571203	-	CUT_GIM_RNA	CUT
CUT_GIM_1103	CUT_GIM_1103	CUT_GIM_1103	chrIV	1071440	1071898	+	CUT_GIM_RNA	CUT
CUT_GIM_0465	CUT_GIM_0465	CUT_GIM_0465	chrVII	879648	879801	+	CUT_GIM_RNA	CUT
CUT_GIM_0931	CUT_GIM_0931	CUT_GIM_0931	chrXIII	770356	770513	-	CUT_GIM_RNA	CUT
CUT_GIM_0255	CUT_GIM_0255	CUT_GIM_0255	chrXIV	174308	174311	-	CUT_GIM_RNA	CUT
CUT_GIM_1277	CUT_GIM_1277	CUT_GIM_1277	chrVIII	496951	497642	+	CUT_GIM_RNA	CUT
CUT_GIM_0762	CUT_GIM_0762	CUT_GIM_0762	chrXII	248786	249234	+	CUT_GIM_RNA	CUT
CUT_GIM_0266	CUT_GIM_0266	CUT_GIM_0266	chrXVI	183466	184456	+	CUT_GIM_RNA	CUT
CUT_GIM_0688	CUT_GIM_0688	CUT_GIM_0688	chrXV	586189	586381	-	CUT_GIM_RNA	CUT
CUT_GIM_0718	CUT_GIM_0718	CUT_GIM_0718	chrIX	160663	160959	+	CUT_GIM_RNA	CUT
CUT_GIM_1207	CUT_GIM_1207	CUT_GIM_1207	chrIV	1013588	1014556	-	CUT_GIM_RNA	CUT
CUT_GIM_1109	CUT_GIM_1109	CUT_GIM_1109	chrIV	1487578	1487783	+	CUT_GIM_RNA	CUT
CUT_GIM_0446	CUT_GIM_0446	CUT_GIM_0446	chrVII	228779	229416	+	CUT_GIM_RNA	CUT
CUT_GIM_0464	CUT_GIM_0464	CUT_GIM_0464	chrVII	535124	535219	+	CUT_GIM_RNA	CUT
CUT_GIM_0981	CUT_GIM_0981	CUT_GIM_0981	chrIII	291053	291164	-	CUT_GIM_RNA	CUT
CUT_GIM_0643	CUT_GIM_0643	CUT_GIM_0643	chrXV	605325	605552	+	CUT_GIM_RNA	CUT
CUT_GIM_0536	CUT_GIM_0536	CUT_GIM_0536	chrVII	533406	533679	-	CUT_GIM_RNA	CUT
CUT_GIM_1148	CUT_GIM_1148	CUT_GIM_1148	chrIV	976924	977872	+	CUT_GIM_RNA	CUT
CUT_GIM_0804	CUT_GIM_0804	CUT_GIM_0804	chrXII	738224	738535	+	CUT_GIM_RNA	CUT
CUT_GIM_1225	CUT_GIM_1225	CUT_GIM_1225	chrIV	130468	130482	-	CUT_GIM_RNA	CUT
CUT_GIM_0535	CUT_GIM_0535	CUT_GIM_0535	chrVII	515869	516274	-	CUT_GIM_RNA	CUT
CUT_GIM_0899	CUT_GIM_0899	CUT_GIM_0899	chrXIII	220097	220268	+	CUT_GIM_RNA	CUT
CUT_GIM_0750	CUT_GIM_0750	CUT_GIM_0750	chrXII	728786	728960	+	CUT_GIM_RNA	CUT
CUT_GIM_0322	CUT_GIM_0322	CUT_GIM_0322	chrXVI	39959	40240	-	CUT_GIM_RNA	CUT
CUT_GIM_1157	CUT_GIM_1157	CUT_GIM_1157	chrIV	551446	551529	+	CUT_GIM_RNA	CUT
CUT_GIM_1306	CUT_GIM_1306	CUT_GIM_1306	chrVIII	273248	273399	-	CUT_GIM_RNA	CUT
CUT_GIM_0012	CUT_GIM_0012	CUT_GIM_0012	chrV	268810	268978	+	CUT_GIM_RNA	CUT
CUT_GIM_0308	CUT_GIM_0308	CUT_GIM_0308	chrXVI	697095	697591	+	CUT_GIM_RNA	CUT
CUT_GIM_0152	CUT_GIM_0152	CUT_GIM_0152	chrII	169846	170411	-	CUT_GIM_RNA	CUT
CUT_GIM_0224	CUT_GIM_0224	CUT_GIM_0224	chrXIV	407835	408072	-	CUT_GIM_RNA	CUT
CUT_GIM_1133	CUT_GIM_1133	CUT_GIM_1133	chrIV	1427371	1427794	+	CUT_GIM_RNA	CUT
CUT_GIM_0735	CUT_GIM_0735	CUT_GIM_0735	chrIX	237741	237777	-	CUT_GIM_RNA	CUT
CUT_GIM_0737	CUT_GIM_0737	CUT_GIM_0737	chrIX	127294	127749	-	CUT_GIM_RNA	CUT
CUT_GIM_0476	CUT_GIM_0476	CUT_GIM_0476	chrVII	23784	24309	+	CUT_GIM_RNA	CUT
CUT_GIM_0425	CUT_GIM_0425	CUT_GIM_0425	chrXI	184505	185182	-	CUT_GIM_RNA	CUT
CUT_GIM_0135	CUT_GIM_0135	CUT_GIM_0135	chrII	774302	774510	-	CUT_GIM_RNA	CUT
CUT_GIM_0238	CUT_GIM_0238	CUT_GIM_0238	chrXIV	525383	525836	-	CUT_GIM_RNA	CUT
CUT_GIM_0877	CUT_GIM_0877	CUT_GIM_0877	chrXIII	330440	330774	+	CUT_GIM_RNA	CUT
CUT_GIM_0704	CUT_GIM_0704	CUT_GIM_0704	chrXV	517309	517373	-	CUT_GIM_RNA	CUT
CUT_GIM_0107	CUT_GIM_0107	CUT_GIM_0107	chrII	483793	483944	+	CUT_GIM_RNA	CUT
CUT_GIM_0943	CUT_GIM_0943	CUT_GIM_0943	chrXIII	654540	654554	-	CUT_GIM_RNA	CUT
CUT_GIM_1251	CUT_GIM_1251	CUT_GIM_1251	chrI	71612	71965	+	CUT_GIM_RNA	CUT
CUT_GIM_0489	CUT_GIM_0489	CUT_GIM_0489	chrVII	785291	786229	+	CUT_GIM_RNA	CUT
CUT_GIM_0014	CUT_GIM_0014	CUT_GIM_0014	chrV	131228	131513	+	CUT_GIM_RNA	CUT
CUT_GIM_0522	CUT_GIM_0522	CUT_GIM_0522	chrVII	544359	544929	-	CUT_GIM_RNA	CUT
CUT_GIM_0204	CUT_GIM_0204	CUT_GIM_0204	chrXIV	613407	613723	+	CUT_GIM_RNA	CUT
CUT_GIM_0666	CUT_GIM_0666	CUT_GIM_0666	chrXV	741790	742142	-	CUT_GIM_RNA	CUT
CUT_GIM_0110	CUT_GIM_0110	CUT_GIM_0110	chrII	707002	707309	+	CUT_GIM_RNA	CUT
CUT_GIM_0932	CUT_GIM_0932	CUT_GIM_0932	chrXIII	354747	355139	-	CUT_GIM_RNA	CUT
CUT_GIM_1048	CUT_GIM_1048	CUT_GIM_1048	chrX	472076	472601	-	CUT_GIM_RNA	CUT
CUT_GIM_0761	CUT_GIM_0761	CUT_GIM_0761	chrXII	373428	374288	+	CUT_GIM_RNA	CUT
CUT_GIM_1028	CUT_GIM_1028	CUT_GIM_1028	chrX	604487	604769	+	CUT_GIM_RNA	CUT
CUT_GIM_0662	CUT_GIM_0662	CUT_GIM_0662	chrXV	494275	494897	-	CUT_GIM_RNA	CUT
CUT_GIM_0678	CUT_GIM_0678	CUT_GIM_0678	chrXV	1043103	1043237	-	CUT_GIM_RNA	CUT
CUT_GIM_0853	CUT_GIM_0853	CUT_GIM_0853	chrXII	503657	504073	-	CUT_GIM_RNA	CUT
CUT_GIM_0297	CUT_GIM_0297	CUT_GIM_0297	chrXVI	517464	517669	+	CUT_GIM_RNA	CUT
CUT_GIM_0582	CUT_GIM_0582	CUT_GIM_0582	chrVII	417138	417217	-	CUT_GIM_RNA	CUT
CUT_GIM_0334	CUT_GIM_0334	CUT_GIM_0334	chrXVI	61741	62173	-	CUT_GIM_RNA	CUT
CUT_GIM_0197	CUT_GIM_0197	CUT_GIM_0197	chrXIV	145466	145852	+	CUT_GIM_RNA	CUT
CUT_GIM_0746	CUT_GIM_0746	CUT_GIM_0746	chrIX	341995	342664	-	CUT_GIM_RNA	CUT
CUT_GIM_0729	CUT_GIM_0729	CUT_GIM_0729	chrIX	216066	216470	-	CUT_GIM_RNA	CUT
CUT_GIM_0247	CUT_GIM_0247	CUT_GIM_0247	chrXIV	619599	619799	-	CUT_GIM_RNA	CUT
CUT_GIM_0362	CUT_GIM_0362	CUT_GIM_0362	chrXVI	239071	239078	-	CUT_GIM_RNA	CUT
CUT_GIM_0450	CUT_GIM_0450	CUT_GIM_0450	chrVII	427288	427607	+	CUT_GIM_RNA	CUT
CUT_GIM_0045	CUT_GIM_0045	CUT_GIM_0045	chrV	272042	272278	-	CUT_GIM_RNA	CUT
CUT_GIM_0189	CUT_GIM_0189	CUT_GIM_0189	chrXIV	507602	507790	+	CUT_GIM_RNA	CUT
CUT_GIM_0832	CUT_GIM_0832	CUT_GIM_0832	chrXII	125748	125838	-	CUT_GIM_RNA	CUT
CUT_GIM_0861	CUT_GIM_0861	CUT_GIM_0861	chrXII	826359	826982	-	CUT_GIM_RNA	CUT
CUT_GIM_1187	CUT_GIM_1187	CUT_GIM_1187	chrIV	473782	473877	-	CUT_GIM_RNA	CUT
CUT_GIM_0512	CUT_GIM_0512	CUT_GIM_0512	chrVII	1000769	1000906	+	CUT_GIM_RNA	CUT
CUT_GIM_0128	CUT_GIM_0128	CUT_GIM_0128	chrII	662308	662515	-	CUT_GIM_RNA	CUT
CUT_GIM_0766	CUT_GIM_0766	CUT_GIM_0766	chrXII	721768	722334	+	CUT_GIM_RNA	CUT
CUT_GIM_0922	CUT_GIM_0922	CUT_GIM_0922	chrXIII	649374	649824	-	CUT_GIM_RNA	CUT
CUT_GIM_1287	CUT_GIM_1287	CUT_GIM_1287	chrVIII	461708	462104	-	CUT_GIM_RNA	CUT
CUT_GIM_0348	CUT_GIM_0348	CUT_GIM_0348	chrXVI	834126	834324	-	CUT_GIM_RNA	CUT
CUT_GIM_0577	CUT_GIM_0577	CUT_GIM_0577	chrVII	93799	94645	-	CUT_GIM_RNA	CUT
CUT_GIM_0529	CUT_GIM_0529	CUT_GIM_0529	chrVII	656278	656458	-	CUT_GIM_RNA	CUT
CUT_GIM_0505	CUT_GIM_0505	CUT_GIM_0505	chrVII	567626	568232	+	CUT_GIM_RNA	CUT
CUT_GIM_0214	CUT_GIM_0214	CUT_GIM_0214	chrXIV	87797	88063	+	CUT_GIM_RNA	CUT
CUT_GIM_0276	CUT_GIM_0276	CUT_GIM_0276	chrXVI	860944	861348	+	CUT_GIM_RNA	CUT
CUT_GIM_0356	CUT_GIM_0356	CUT_GIM_0356	chrXVI	759135	759512	-	CUT_GIM_RNA	CUT
CUT_GIM_0438	CUT_GIM_0438	CUT_GIM_0438	chrXI	245487	245967	-	CUT_GIM_RNA	CUT
CUT_GIM_0405	CUT_GIM_0405	CUT_GIM_0405	chrXI	30911	31342	+	CUT_GIM_RNA	CUT
CUT_GIM_0783	CUT_GIM_0783	CUT_GIM_0783	chrXII	368725	369092	+	CUT_GIM_RNA	CUT
CUT_GIM_1227	CUT_GIM_1227	CUT_GIM_1227	chrIV	1242548	1242679	-	CUT_GIM_RNA	CUT
CUT_GIM_0278	CUT_GIM_0278	CUT_GIM_0278	chrXVI	876849	877222	+	CUT_GIM_RNA	CUT
CUT_GIM_1121	CUT_GIM_1121	CUT_GIM_1121	chrIV	769193	769334	+	CUT_GIM_RNA	CUT
CUT_GIM_1128	CUT_GIM_1128	CUT_GIM_1128	chrIV	501825	502091	+	CUT_GIM_RNA	CUT
CUT_GIM_0501	CUT_GIM_0501	CUT_GIM_0501	chrVII	269332	269723	+	CUT_GIM_RNA	CUT
CUT_GIM_0576	CUT_GIM_0576	CUT_GIM_0576	chrVII	289228	289254	-	CUT_GIM_RNA	CUT
CUT_GIM_1034	CUT_GIM_1034	CUT_GIM_1034	chrX	467265	467309	+	CUT_GIM_RNA	CUT
CUT_GIM_0748	CUT_GIM_0748	CUT_GIM_0748	chrIX	258298	258709	-	CUT_GIM_RNA	CUT
CUT_GIM_0997	CUT_GIM_0997	CUT_GIM_0997	chrX	717118	717974	+	CUT_GIM_RNA	CUT
CUT_GIM_0813	CUT_GIM_0813	CUT_GIM_0813	chrXII	837597	837886	+	CUT_GIM_RNA	CUT
CUT_GIM_1099	CUT_GIM_1099	CUT_GIM_1099	chrIV	621581	622115	+	CUT_GIM_RNA	CUT
CUT_GIM_1156	CUT_GIM_1156	CUT_GIM_1156	chrIV	770288	770422	+	CUT_GIM_RNA	CUT
CUT_GIM_1089	CUT_GIM_1089	CUT_GIM_1089	chrX	142762	143010	-	CUT_GIM_RNA	CUT
CUT_GIM_0162	CUT_GIM_0162	CUT_GIM_0162	chrVI	225567	225688	+	CUT_GIM_RNA	CUT
CUT_GIM_0926	CUT_GIM_0926	CUT_GIM_0926	chrXIII	494635	494645	-	CUT_GIM_RNA	CUT
CUT_GIM_0096	CUT_GIM_0096	CUT_GIM_0096	chrII	786608	786761	+	CUT_GIM_RNA	CUT
CUT_GIM_0545	CUT_GIM_0545	CUT_GIM_0545	chrVII	124076	124273	-	CUT_GIM_RNA	CUT
CUT_GIM_0323	CUT_GIM_0323	CUT_GIM_0323	chrXVI	163764	163936	-	CUT_GIM_RNA	CUT
CUT_GIM_0618	CUT_GIM_0618	CUT_GIM_0618	chrXV	642378	642619	+	CUT_GIM_RNA	CUT
CUT_GIM_0173	CUT_GIM_0173	CUT_GIM_0173	chrVI	95042	95181	-	CUT_GIM_RNA	CUT
CUT_GIM_1285	CUT_GIM_1285	CUT_GIM_1285	chrVIII	353159	353374	-	CUT_GIM_RNA	CUT
CUT_GIM_0090	CUT_GIM_0090	CUT_GIM_0090	chrII	59519	59830	+	CUT_GIM_RNA	CUT
CUT_GIM_0054	CUT_GIM_0054	CUT_GIM_0054	chrV	178241	178587	-	CUT_GIM_RNA	CUT
CUT_GIM_0995	CUT_GIM_0995	CUT_GIM_0995	chrX	73968	74960	+	CUT_GIM_RNA	CUT
CUT_GIM_0378	CUT_GIM_0378	CUT_GIM_0378	chrXI	75839	75927	+	CUT_GIM_RNA	CUT
CUT_GIM_1208	CUT_GIM_1208	CUT_GIM_1208	chrIV	1468250	1468533	-	CUT_GIM_RNA	CUT
CUT_GIM_1203	CUT_GIM_1203	CUT_GIM_1203	chrIV	1075503	1075721	-	CUT_GIM_RNA	CUT
CUT_GIM_0873	CUT_GIM_0873	CUT_GIM_0873	chrXIII	494038	494350	+	CUT_GIM_RNA	CUT
CUT_GIM_0158	CUT_GIM_0158	CUT_GIM_0158	chrVI	45715	46158	+	CUT_GIM_RNA	CUT
CUT_GIM_0009	CUT_GIM_0009	CUT_GIM_0009	chrV	84898	85291	+	CUT_GIM_RNA	CUT
CUT_GIM_0620	CUT_GIM_0620	CUT_GIM_0620	chrXV	61348	61634	+	CUT_GIM_RNA	CUT
CUT_GIM_0946	CUT_GIM_0946	CUT_GIM_0946	chrXIII	67994	68025	-	CUT_GIM_RNA	CUT
CUT_GIM_1095	CUT_GIM_1095	CUT_GIM_1095	chrIV	381727	381963	+	CUT_GIM_RNA	CUT
CUT_GIM_1274	CUT_GIM_1274	CUT_GIM_1274	chrVIII	170823	171349	+	CUT_GIM_RNA	CUT
CUT_GIM_0364	CUT_GIM_0364	CUT_GIM_0364	chrXVI	256745	256928	-	CUT_GIM_RNA	CUT
CUT_GIM_0371	CUT_GIM_0371	CUT_GIM_0371	chrXVI	497397	497713	-	CUT_GIM_RNA	CUT
CUT_GIM_1035	CUT_GIM_1035	CUT_GIM_1035	chrX	402255	402542	+	CUT_GIM_RNA	CUT
CUT_GIM_0553	CUT_GIM_0553	CUT_GIM_0553	chrVII	701118	701603	-	CUT_GIM_RNA	CUT
CUT_GIM_1073	CUT_GIM_1073	CUT_GIM_1073	chrX	650700	651263	-	CUT_GIM_RNA	CUT
CUT_GIM_0994	CUT_GIM_0994	CUT_GIM_0994	chrX	582524	582794	+	CUT_GIM_RNA	CUT
CUT_GIM_0461	CUT_GIM_0461	CUT_GIM_0461	chrVII	627300	627870	+	CUT_GIM_RNA	CUT
CUT_GIM_1053	CUT_GIM_1053	CUT_GIM_1053	chrX	172829	173053	-	CUT_GIM_RNA	CUT
CUT_GIM_1026	CUT_GIM_1026	CUT_GIM_1026	chrX	120736	120762	+	CUT_GIM_RNA	CUT
CUT_GIM_1000	CUT_GIM_1000	CUT_GIM_1000	chrX	507494	507687	+	CUT_GIM_RNA	CUT
CUT_GIM_0190	CUT_GIM_0190	CUT_GIM_0190	chrXIV	614594	614826	+	CUT_GIM_RNA	CUT
CUT_GIM_0129	CUT_GIM_0129	CUT_GIM_0129	chrII	407793	408180	-	CUT_GIM_RNA	CUT
CUT_GIM_1031	CUT_GIM_1031	CUT_GIM_1031	chrX	280978	281193	+	CUT_GIM_RNA	CUT
CUT_GIM_0982	CUT_GIM_0982	CUT_GIM_0982	chrIII	107789	107822	-	CUT_GIM_RNA	CUT
CUT_GIM_0820	CUT_GIM_0820	CUT_GIM_0820	chrXII	340883	341613	-	CUT_GIM_RNA	CUT
CUT_GIM_0482	CUT_GIM_0482	CUT_GIM_0482	chrVII	622054	622362	+	CUT_GIM_RNA	CUT
CUT_GIM_0805	CUT_GIM_0805	CUT_GIM_0805	chrXII	390925	391275	+	CUT_GIM_RNA	CUT
CUT_GIM_0154	CUT_GIM_0154	CUT_GIM_0154	chrVI	223211	223393	+	CUT_GIM_RNA	CUT
CUT_GIM_0739	CUT_GIM_0739	CUT_GIM_0739	chrIX	56258	56369	-	CUT_GIM_RNA	CUT
CUT_GIM_0898	CUT_GIM_0898	CUT_GIM_0898	chrXIII	23381	24040	+	CUT_GIM_RNA	CUT
CUT_GIM_0921	CUT_GIM_0921	CUT_GIM_0921	chrXIII	158621	158972	-	CUT_GIM_RNA	CUT
CUT_GIM_0311	CUT_GIM_0311	CUT_GIM_0311	chrXVI	381868	381947	+	CUT_GIM_RNA	CUT
CUT_GIM_0289	CUT_GIM_0289	CUT_GIM_0289	chrXVI	689554	689617	+	CUT_GIM_RNA	CUT
CUT_GIM_0667	CUT_GIM_0667	CUT_GIM_0667	chrXV	978017	978308	-	CUT_GIM_RNA	CUT
CUT_GIM_0882	CUT_GIM_0882	CUT_GIM_0882	chrXIII	129751	130358	+	CUT_GIM_RNA	CUT
CUT_GIM_1070	CUT_GIM_1070	CUT_GIM_1070	chrX	99184	99269	-	CUT_GIM_RNA	CUT
CUT_GIM_0133	CUT_GIM_0133	CUT_GIM_0133	chrII	778542	779475	-	CUT_GIM_RNA	CUT
CUT_GIM_1135	CUT_GIM_1135	CUT_GIM_1135	chrIV	1049857	1050710	+	CUT_GIM_RNA	CUT
CUT_GIM_1059	CUT_GIM_1059	CUT_GIM_1059	chrX	525361	525571	-	CUT_GIM_RNA	CUT
CUT_GIM_0872	CUT_GIM_0872	CUT_GIM_0872	chrXIII	654675	655116	+	CUT_GIM_RNA	CUT
CUT_GIM_0448	CUT_GIM_0448	CUT_GIM_0448	chrVII	962549	962612	+	CUT_GIM_RNA	CUT
CUT_GIM_1275	CUT_GIM_1275	CUT_GIM_1275	chrVIII	198651	199126	+	CUT_GIM_RNA	CUT
CUT_GIM_0211	CUT_GIM_0211	CUT_GIM_0211	chrXIV	187122	187125	+	CUT_GIM_RNA	CUT
CUT_GIM_0639	CUT_GIM_0639	CUT_GIM_0639	chrXV	313089	313708	+	CUT_GIM_RNA	CUT
CUT_GIM_0176	CUT_GIM_0176	CUT_GIM_0176	chrXIV	198485	198531	+	CUT_GIM_RNA	CUT
CUT_GIM_1196	CUT_GIM_1196	CUT_GIM_1196	chrIV	892145	892449	-	CUT_GIM_RNA	CUT
CUT_GIM_0475	CUT_GIM_0475	CUT_GIM_0475	chrVII	1065512	1065716	+	CUT_GIM_RNA	CUT
CUT_GIM_0384	CUT_GIM_0384	CUT_GIM_0384	chrXI	328091	328110	+	CUT_GIM_RNA	CUT
CUT_GIM_1011	CUT_GIM_1011	CUT_GIM_1011	chrX	717118	717625	+	CUT_GIM_RNA	CUT
CUT_GIM_0753	CUT_GIM_0753	CUT_GIM_0753	chrXII	202965	203267	+	CUT_GIM_RNA	CUT
CUT_GIM_0979	CUT_GIM_0979	CUT_GIM_0979	chrIII	124742	124998	-	CUT_GIM_RNA	CUT
CUT_GIM_0531	CUT_GIM_0531	CUT_GIM_0531	chrVII	131097	131302	-	CUT_GIM_RNA	CUT
CUT_GIM_0810	CUT_GIM_0810	CUT_GIM_0810	chrXII	253639	253909	+	CUT_GIM_RNA	CUT
CUT_GIM_0712	CUT_GIM_0712	CUT_GIM_0712	chrIX	187983	188579	+	CUT_GIM_RNA	CUT
CUT_GIM_0924	CUT_GIM_0924	CUT_GIM_0924	chrXIII	350513	350760	-	CUT_GIM_RNA	CUT
CUT_GIM_0471	CUT_GIM_0471	CUT_GIM_0471	chrVII	63786	64218	+	CUT_GIM_RNA	CUT
CUT_GIM_0167	CUT_GIM_0167	CUT_GIM_0167	chrVI	173618	174431	+	CUT_GIM_RNA	CUT
CUT_GIM_0185	CUT_GIM_0185	CUT_GIM_0185	chrXIV	774637	774917	+	CUT_GIM_RNA	CUT
CUT_GIM_1027	CUT_GIM_1027	CUT_GIM_1027	chrX	220581	221024	+	CUT_GIM_RNA	CUT
CUT_GIM_0879	CUT_GIM_0879	CUT_GIM_0879	chrXIII	814365	814495	+	CUT_GIM_RNA	CUT
CUT_GIM_0858	CUT_GIM_0858	CUT_GIM_0858	chrXII	633716	633999	-	CUT_GIM_RNA	CUT
CUT_GIM_0015	CUT_GIM_0015	CUT_GIM_0015	chrV	53857	54080	+	CUT_GIM_RNA	CUT
CUT_GIM_1150	CUT_GIM_1150	CUT_GIM_1150	chrIV	848350	848530	+	CUT_GIM_RNA	CUT
CUT_GIM_0108	CUT_GIM_0108	CUT_GIM_0108	chrII	701069	701948	+	CUT_GIM_RNA	CUT
CUT_GIM_0205	CUT_GIM_0205	CUT_GIM_0205	chrXIV	441340	442205	+	CUT_GIM_RNA	CUT
CUT_GIM_0342	CUT_GIM_0342	CUT_GIM_0342	chrXVI	752833	753010	-	CUT_GIM_RNA	CUT
CUT_GIM_0429	CUT_GIM_0429	CUT_GIM_0429	chrXI	109524	109725	-	CUT_GIM_RNA	CUT
CUT_GIM_0780	CUT_GIM_0780	CUT_GIM_0780	chrXII	260678	260800	+	CUT_GIM_RNA	CUT
CUT_GIM_1169	CUT_GIM_1169	CUT_GIM_1169	chrIV	31775	32045	-	CUT_GIM_RNA	CUT
CUT_GIM_0556	CUT_GIM_0556	CUT_GIM_0556	chrVII	608706	609083	-	CUT_GIM_RNA	CUT
CUT_GIM_0370	CUT_GIM_0370	CUT_GIM_0370	chrXVI	681714	681983	-	CUT_GIM_RNA	CUT
CUT_GIM_0938	CUT_GIM_0938	CUT_GIM_0938	chrXIII	618191	618243	-	CUT_GIM_RNA	CUT
CUT_GIM_0212	CUT_GIM_0212	CUT_GIM_0212	chrXIV	568375	568697	+	CUT_GIM_RNA	CUT
CUT_GIM_0685	CUT_GIM_0685	CUT_GIM_0685	chrXV	769733	769932	-	CUT_GIM_RNA	CUT
CUT_GIM_0503	CUT_GIM_0503	CUT_GIM_0503	chrVII	1069628	1070349	+	CUT_GIM_RNA	CUT
CUT_GIM_0607	CUT_GIM_0607	CUT_GIM_0607	chrXV	463014	463014	+	CUT_GIM_RNA	CUT
CUT_GIM_0250	CUT_GIM_0250	CUT_GIM_0250	chrXIV	358878	359251	-	CUT_GIM_RNA	CUT
CUT_GIM_0641	CUT_GIM_0641	CUT_GIM_0641	chrXV	274003	274798	+	CUT_GIM_RNA	CUT
CUT_GIM_1144	CUT_GIM_1144	CUT_GIM_1144	chrIV	1319434	1319718	+	CUT_GIM_RNA	CUT
CUT_GIM_0222	CUT_GIM_0222	CUT_GIM_0222	chrXIV	635415	635690	-	CUT_GIM_RNA	CUT
CUT_GIM_1170	CUT_GIM_1170	CUT_GIM_1170	chrIV	805933	806213	-	CUT_GIM_RNA	CUT
CUT_GIM_0462	CUT_GIM_0462	CUT_GIM_0462	chrVII	702064	702631	+	CUT_GIM_RNA	CUT
CUT_GIM_1188	CUT_GIM_1188	CUT_GIM_1188	chrIV	155327	155966	-	CUT_GIM_RNA	CUT
CUT_GIM_0944	CUT_GIM_0944	CUT_GIM_0944	chrXIII	305821	305871	-	CUT_GIM_RNA	CUT
CUT_GIM_0181	CUT_GIM_0181	CUT_GIM_0181	chrXIV	441340	441872	+	CUT_GIM_RNA	CUT
CUT_GIM_0219	CUT_GIM_0219	CUT_GIM_0219	chrXIV	614158	614420	-	CUT_GIM_RNA	CUT
CUT_GIM_0705	CUT_GIM_0705	CUT_GIM_0705	chrXV	867900	868079	-	CUT_GIM_RNA	CUT
CUT_GIM_0701	CUT_GIM_0701	CUT_GIM_0701	chrXV	380401	380737	-	CUT_GIM_RNA	CUT
CUT_GIM_1273	CUT_GIM_1273	CUT_GIM_1273	chrVIII	122810	123082	+	CUT_GIM_RNA	CUT
CUT_GIM_1127	CUT_GIM_1127	CUT_GIM_1127	chrIV	1297020	1297866	+	CUT_GIM_RNA	CUT
CUT_GIM_0594	CUT_GIM_0594	CUT_GIM_0594	chrXV	1003928	1004076	+	CUT_GIM_RNA	CUT
CUT_GIM_0770	CUT_GIM_0770	CUT_GIM_0770	chrXII	371422	371622	+	CUT_GIM_RNA	CUT
CUT_GIM_1158	CUT_GIM_1158	CUT_GIM_1158	chrIV	310432	311160	+	CUT_GIM_RNA	CUT
CUT_GIM_0301	CUT_GIM_0301	CUT_GIM_0301	chrXVI	319140	319464	+	CUT_GIM_RNA	CUT
CUT_GIM_0942	CUT_GIM_0942	CUT_GIM_0942	chrXIII	141655	141953	-	CUT_GIM_RNA	CUT
CUT_GIM_1266	CUT_GIM_1266	CUT_GIM_1266	chrVIII	451206	451369	+	CUT_GIM_RNA	CUT
CUT_GIM_0488	CUT_GIM_0488	CUT_GIM_0488	chrVII	398285	398644	+	CUT_GIM_RNA	CUT
CUT_GIM_0123	CUT_GIM_0123	CUT_GIM_0123	chrII	340891	341243	-	CUT_GIM_RNA	CUT
CUT_GIM_1245	CUT_GIM_1245	CUT_GIM_1245	chrI	58678	59661	+	CUT_GIM_RNA	CUT
CUT_GIM_1081	CUT_GIM_1081	CUT_GIM_1081	chrX	461414	461561	-	CUT_GIM_RNA	CUT
CUT_GIM_0341	CUT_GIM_0341	CUT_GIM_0341	chrXVI	828336	828741	-	CUT_GIM_RNA	CUT
CUT_GIM_1125	CUT_GIM_1125	CUT_GIM_1125	chrIV	421929	422467	+	CUT_GIM_RNA	CUT
CUT_GIM_0050	CUT_GIM_0050	CUT_GIM_0050	chrV	438838	439193	-	CUT_GIM_RNA	CUT
CUT_GIM_0854	CUT_GIM_0854	CUT_GIM_0854	chrXII	264810	265231	-	CUT_GIM_RNA	CUT
CUT_GIM_0558	CUT_GIM_0558	CUT_GIM_0558	chrVII	677301	677554	-	CUT_GIM_RNA	CUT
CUT_GIM_1005	CUT_GIM_1005	CUT_GIM_1005	chrX	526026	526383	+	CUT_GIM_RNA	CUT
CUT_GIM_0468	CUT_GIM_0468	CUT_GIM_0468	chrVII	385132	385223	+	CUT_GIM_RNA	CUT
CUT_GIM_0660	CUT_GIM_0660	CUT_GIM_0660	chrXV	953615	954081	-	CUT_GIM_RNA	CUT
CUT_GIM_0902	CUT_GIM_0902	CUT_GIM_0902	chrXIII	297121	297207	+	CUT_GIM_RNA	CUT
CUT_GIM_0552	CUT_GIM_0552	CUT_GIM_0552	chrVII	345021	345743	-	CUT_GIM_RNA	CUT
CUT_GIM_0409	CUT_GIM_0409	CUT_GIM_0409	chrXI	259996	260799	+	CUT_GIM_RNA	CUT
CUT_GIM_1032	CUT_GIM_1032	CUT_GIM_1032	chrX	577101	577130	+	CUT_GIM_RNA	CUT
CUT_GIM_0004	CUT_GIM_0004	CUT_GIM_0004	chrV	326187	326424	+	CUT_GIM_RNA	CUT
CUT_GIM_0059	CUT_GIM_0059	CUT_GIM_0059	chrV	259533	259829	-	CUT_GIM_RNA	CUT
CUT_GIM_0855	CUT_GIM_0855	CUT_GIM_0855	chrXII	703979	704324	-	CUT_GIM_RNA	CUT
CUT_GIM_0935	CUT_GIM_0935	CUT_GIM_0935	chrXIII	904063	904530	-	CUT_GIM_RNA	CUT
CUT_GIM_0680	CUT_GIM_0680	CUT_GIM_0680	chrXV	818110	818342	-	CUT_GIM_RNA	CUT
CUT_GIM_0847	CUT_GIM_0847	CUT_GIM_0847	chrXII	398934	399409	-	CUT_GIM_RNA	CUT
CUT_GIM_0557	CUT_GIM_0557	CUT_GIM_0557	chrVII	581443	581691	-	CUT_GIM_RNA	CUT
CUT_GIM_0573	CUT_GIM_0573	CUT_GIM_0573	chrVII	535011	535337	-	CUT_GIM_RNA	CUT
CUT_GIM_0287	CUT_GIM_0287	CUT_GIM_0287	chrXVI	373577	373704	+	CUT_GIM_RNA	CUT
CUT_GIM_0773	CUT_GIM_0773	CUT_GIM_0773	chrXII	721768	721835	+	CUT_GIM_RNA	CUT
CUT_GIM_0644	CUT_GIM_0644	CUT_GIM_0644	chrXV	139203	139505	+	CUT_GIM_RNA	CUT
CUT_GIM_1292	CUT_GIM_1292	CUT_GIM_1292	chrVIII	332577	332887	-	CUT_GIM_RNA	CUT
CUT_GIM_1123	CUT_GIM_1123	CUT_GIM_1123	chrIV	519944	520863	+	CUT_GIM_RNA	CUT
CUT_GIM_1071	CUT_GIM_1071	CUT_GIM_1071	chrX	403011	403315	-	CUT_GIM_RNA	CUT
CUT_GIM_0137	CUT_GIM_0137	CUT_GIM_0137	chrII	44870	45021	-	CUT_GIM_RNA	CUT
CUT_GIM_0838	CUT_GIM_0838	CUT_GIM_0838	chrXII	672577	672840	-	CUT_GIM_RNA	CUT
CUT_GIM_0989	CUT_GIM_0989	CUT_GIM_0989	chrIII	61181	61441	-	CUT_GIM_RNA	CUT
CUT_GIM_0453	CUT_GIM_0453	CUT_GIM_0453	chrVII	234712	235108	+	CUT_GIM_RNA	CUT
CUT_GIM_0170	CUT_GIM_0170	CUT_GIM_0170	chrVI	149450	149750	-	CUT_GIM_RNA	CUT
CUT_GIM_0265	CUT_GIM_0265	CUT_GIM_0265	chrXVI	39121	39431	+	CUT_GIM_RNA	CUT
CUT_GIM_0975	CUT_GIM_0975	CUT_GIM_0975	chrIII	179050	179237	+	CUT_GIM_RNA	CUT
CUT_GIM_0734	CUT_GIM_0734	CUT_GIM_0734	chrIX	271775	271889	-	CUT_GIM_RNA	CUT
CUT_GIM_1036	CUT_GIM_1036	CUT_GIM_1036	chrX	458556	458737	+	CUT_GIM_RNA	CUT
CUT_GIM_0243	CUT_GIM_0243	CUT_GIM_0243	chrXIV	507171	507326	-	CUT_GIM_RNA	CUT
CUT_GIM_0775	CUT_GIM_0775	CUT_GIM_0775	chrXII	605661	605917	+	CUT_GIM_RNA	CUT
CUT_GIM_0267	CUT_GIM_0267	CUT_GIM_0267	chrXVI	503540	503746	+	CUT_GIM_RNA	CUT
CUT_GIM_0466	CUT_GIM_0466	CUT_GIM_0466	chrVII	567626	567998	+	CUT_GIM_RNA	CUT
CUT_GIM_0436	CUT_GIM_0436	CUT_GIM_0436	chrXI	125285	125533	-	CUT_GIM_RNA	CUT
CUT_GIM_0880	CUT_GIM_0880	CUT_GIM_0880	chrXIII	636190	636586	+	CUT_GIM_RNA	CUT
CUT_GIM_1257	CUT_GIM_1257	CUT_GIM_1257	chrVIII	151020	151685	+	CUT_GIM_RNA	CUT
CUT_GIM_1162	CUT_GIM_1162	CUT_GIM_1162	chrIV	356874	356954	-	CUT_GIM_RNA	CUT
CUT_GIM_1044	CUT_GIM_1044	CUT_GIM_1044	chrX	118786	119663	-	CUT_GIM_RNA	CUT
CUT_GIM_1018	CUT_GIM_1018	CUT_GIM_1018	chrX	455468	456270	+	CUT_GIM_RNA	CUT
CUT_GIM_0801	CUT_GIM_0801	CUT_GIM_0801	chrXII	229913	230627	+	CUT_GIM_RNA	CUT
CUT_GIM_0472	CUT_GIM_0472	CUT_GIM_0472	chrVII	942675	942821	+	CUT_GIM_RNA	CUT
CUT_GIM_0815	CUT_GIM_0815	CUT_GIM_0815	chrXII	576130	576578	-	CUT_GIM_RNA	CUT
CUT_GIM_0549	CUT_GIM_0549	CUT_GIM_0549	chrVII	508339	509325	-	CUT_GIM_RNA	CUT
CUT_GIM_0925	CUT_GIM_0925	CUT_GIM_0925	chrXIII	628520	628754	-	CUT_GIM_RNA	CUT
CUT_GIM_0936	CUT_GIM_0936	CUT_GIM_0936	chrXIII	563652	564209	-	CUT_GIM_RNA	CUT
CUT_GIM_0615	CUT_GIM_0615	CUT_GIM_0615	chrXV	74092	74424	+	CUT_GIM_RNA	CUT
CUT_GIM_0057	CUT_GIM_0057	CUT_GIM_0057	chrV	57994	58134	-	CUT_GIM_RNA	CUT
CUT_GIM_1258	CUT_GIM_1258	CUT_GIM_1258	chrVIII	461684	461960	+	CUT_GIM_RNA	CUT
CUT_GIM_0538	CUT_GIM_0538	CUT_GIM_0538	chrVII	557424	557541	-	CUT_GIM_RNA	CUT
CUT_GIM_0865	CUT_GIM_0865	CUT_GIM_0865	chrXII	833277	833686	-	CUT_GIM_RNA	CUT
CUT_GIM_0863	CUT_GIM_0863	CUT_GIM_0863	chrXII	971386	972237	-	CUT_GIM_RNA	CUT
CUT_GIM_0188	CUT_GIM_0188	CUT_GIM_0188	chrXIV	302389	302501	+	CUT_GIM_RNA	CUT
CUT_GIM_0771	CUT_GIM_0771	CUT_GIM_0771	chrXII	932443	932649	+	CUT_GIM_RNA	CUT
CUT_GIM_0674	CUT_GIM_0674	CUT_GIM_0674	chrXV	348212	348546	-	CUT_GIM_RNA	CUT
CUT_GIM_1288	CUT_GIM_1288	CUT_GIM_1288	chrVIII	341901	342086	-	CUT_GIM_RNA	CUT
CUT_GIM_1250	CUT_GIM_1250	CUT_GIM_1250	chrI	82757	82806	+	CUT_GIM_RNA	CUT
CUT_GIM_0374	CUT_GIM_0374	CUT_GIM_0374	chrXVI	117375	118026	-	CUT_GIM_RNA	CUT
CUT_GIM_0736	CUT_GIM_0736	CUT_GIM_0736	chrIX	362808	362949	-	CUT_GIM_RNA	CUT
CUT_GIM_0413	CUT_GIM_0413	CUT_GIM_0413	chrXI	618628	618700	-	CUT_GIM_RNA	CUT
CUT_GIM_1232	CUT_GIM_1232	CUT_GIM_1232	chrIV	443860	444190	-	CUT_GIM_RNA	CUT
CUT_GIM_0555	CUT_GIM_0555	CUT_GIM_0555	chrVII	809409	809542	-	CUT_GIM_RNA	CUT
CUT_GIM_0952	CUT_GIM_0952	CUT_GIM_0952	chrXIII	472555	472756	-	CUT_GIM_RNA	CUT
CUT_GIM_1129	CUT_GIM_1129	CUT_GIM_1129	chrIV	1149676	1150028	+	CUT_GIM_RNA	CUT
CUT_GIM_0396	CUT_GIM_0396	CUT_GIM_0396	chrXI	389950	390215	+	CUT_GIM_RNA	CUT
CUT_GIM_0772	CUT_GIM_0772	CUT_GIM_0772	chrXII	347238	347818	+	CUT_GIM_RNA	CUT
CUT_GIM_1179	CUT_GIM_1179	CUT_GIM_1179	chrIV	489081	489210	-	CUT_GIM_RNA	CUT
CUT_GIM_1299	CUT_GIM_1299	CUT_GIM_1299	chrVIII	450368	450707	-	CUT_GIM_RNA	CUT
CUT_GIM_1042	CUT_GIM_1042	CUT_GIM_1042	chrX	289685	289919	+	CUT_GIM_RNA	CUT
CUT_GIM_0087	CUT_GIM_0087	CUT_GIM_0087	chrII	734822	735014	+	CUT_GIM_RNA	CUT
CUT_GIM_0478	CUT_GIM_0478	CUT_GIM_0478	chrVII	637032	637179	+	CUT_GIM_RNA	CUT
CUT_GIM_1284	CUT_GIM_1284	CUT_GIM_1284	chrVIII	335787	336178	-	CUT_GIM_RNA	CUT
CUT_GIM_0999	CUT_GIM_0999	CUT_GIM_0999	chrX	31401	31776	+	CUT_GIM_RNA	CUT
CUT_GIM_0112	CUT_GIM_0112	CUT_GIM_0112	chrII	444975	445432	+	CUT_GIM_RNA	CUT
CUT_GIM_1313	CUT_GIM_1313	CUT_GIM_1313	chrVIII	16890	17199	-	CUT_GIM_RNA	CUT
CUT_GIM_0862	CUT_GIM_0862	CUT_GIM_0862	chrXII	168312	168798	-	CUT_GIM_RNA	CUT
CUT_GIM_0634	CUT_GIM_0634	CUT_GIM_0634	chrXV	397681	398044	+	CUT_GIM_RNA	CUT
CUT_GIM_0671	CUT_GIM_0671	CUT_GIM_0671	chrXV	944303	944401	-	CUT_GIM_RNA	CUT
CUT_GIM_1033	CUT_GIM_1033	CUT_GIM_1033	chrX	349573	349735	+	CUT_GIM_RNA	CUT
CUT_GIM_1024	CUT_GIM_1024	CUT_GIM_1024	chrX	137074	137174	+	CUT_GIM_RNA	CUT
CUT_GIM_0500	CUT_GIM_0500	CUT_GIM_0500	chrVII	147856	148364	+	CUT_GIM_RNA	CUT
CUT_GIM_0781	CUT_GIM_0781	CUT_GIM_0781	chrXII	660460	660674	+	CUT_GIM_RNA	CUT
CUT_GIM_1304	CUT_GIM_1304	CUT_GIM_1304	chrVIII	518737	519226	-	CUT_GIM_RNA	CUT
CUT_GIM_0684	CUT_GIM_0684	CUT_GIM_0684	chrXV	967620	967938	-	CUT_GIM_RNA	CUT
CUT_GIM_1244	CUT_GIM_1244	CUT_GIM_1244	chrI	227511	227702	+	CUT_GIM_RNA	CUT
CUT_GIM_0984	CUT_GIM_0984	CUT_GIM_0984	chrIII	122257	122397	-	CUT_GIM_RNA	CUT
CUT_GIM_0703	CUT_GIM_0703	CUT_GIM_0703	chrXV	880446	880753	-	CUT_GIM_RNA	CUT
CUT_GIM_0010	CUT_GIM_0010	CUT_GIM_0010	chrV	316800	317100	+	CUT_GIM_RNA	CUT
CUT_GIM_0645	CUT_GIM_0645	CUT_GIM_0645	chrXV	231821	232691	+	CUT_GIM_RNA	CUT
CUT_GIM_0563	CUT_GIM_0563	CUT_GIM_0563	chrVII	652902	653167	-	CUT_GIM_RNA	CUT
CUT_GIM_0325	CUT_GIM_0325	CUT_GIM_0325	chrXVI	131614	132206	-	CUT_GIM_RNA	CUT
CUT_GIM_0244	CUT_GIM_0244	CUT_GIM_0244	chrXIV	559063	559204	-	CUT_GIM_RNA	CUT
CUT_GIM_0235	CUT_GIM_0235	CUT_GIM_0235	chrXIV	433977	434564	-	CUT_GIM_RNA	CUT
CUT_GIM_0663	CUT_GIM_0663	CUT_GIM_0663	chrXV	877973	878099	-	CUT_GIM_RNA	CUT
CUT_GIM_0901	CUT_GIM_0901	CUT_GIM_0901	chrXIII	475864	476276	+	CUT_GIM_RNA	CUT
CUT_GIM_0977	CUT_GIM_0977	CUT_GIM_0977	chrIII	39039	39549	+	CUT_GIM_RNA	CUT
CUT_GIM_1041	CUT_GIM_1041	CUT_GIM_1041	chrX	119496	119722	+	CUT_GIM_RNA	CUT
CUT_GIM_0617	CUT_GIM_0617	CUT_GIM_0617	chrXV	128332	128442	+	CUT_GIM_RNA	CUT
CUT_GIM_0032	CUT_GIM_0032	CUT_GIM_0032	chrV	9942	10363	+	CUT_GIM_RNA	CUT
CUT_GIM_0049	CUT_GIM_0049	CUT_GIM_0049	chrV	144437	144670	-	CUT_GIM_RNA	CUT
CUT_GIM_1083	CUT_GIM_1083	CUT_GIM_1083	chrX	323051	323155	-	CUT_GIM_RNA	CUT
CUT_GIM_0066	CUT_GIM_0066	CUT_GIM_0066	chrV	41829	42715	-	CUT_GIM_RNA	CUT
CUT_GIM_0672	CUT_GIM_0672	CUT_GIM_0672	chrXV	363720	364171	-	CUT_GIM_RNA	CUT
CUT_GIM_0668	CUT_GIM_0668	CUT_GIM_0668	chrXV	1003808	1004163	-	CUT_GIM_RNA	CUT
CUT_GIM_0245	CUT_GIM_0245	CUT_GIM_0245	chrXIV	575961	576201	-	CUT_GIM_RNA	CUT
CUT_GIM_0827	CUT_GIM_0827	CUT_GIM_0827	chrXII	505514	505816	-	CUT_GIM_RNA	CUT
CUT_GIM_0443	CUT_GIM_0443	CUT_GIM_0443	chrVII	884485	884764	+	CUT_GIM_RNA	CUT
CUT_GIM_0968	CUT_GIM_0968	CUT_GIM_0968	chrIII	200938	201222	+	CUT_GIM_RNA	CUT
CUT_GIM_1025	CUT_GIM_1025	CUT_GIM_1025	chrX	104445	105051	+	CUT_GIM_RNA	CUT
CUT_GIM_0584	CUT_GIM_0584	CUT_GIM_0584	chrVII	667508	667813	-	CUT_GIM_RNA	CUT
CUT127	CUT127	CUT127	chrVII	97159	97303	+	CUT_S_RNA	CUT
CUT664	CUT664	CUT664	chrIX	259614	259910	-	CUT_S_RNA	CUT
CUT335	CUT335	CUT335	chrXIV	417833	418153	+	CUT_S_RNA	CUT
CUT519	CUT519	CUT519	chrIV	1031733	1032101	-	CUT_S_RNA	CUT
CUT830	CUT830	CUT830	chrXV	226982	227365	-	CUT_S_RNA	CUT
CUT037	CUT037	CUT037	chrII	714685	715477	+	CUT_S_RNA	CUT
CUT825	CUT825	CUT825	chrXV	146822	147174	-	CUT_S_RNA	CUT
CUT729	CUT729	CUT729	chrXI	614088	614696	-	CUT_S_RNA	CUT
CUT126	CUT126	CUT126	chrVII	95141	95751	+	CUT_S_RNA	CUT
CUT130	CUT130	CUT130	chrVII	166725	166901	+	CUT_S_RNA	CUT
CUT149	CUT149	CUT149	chrVII	605751	606119	+	CUT_S_RNA	CUT
CUT509	CUT509	CUT509	chrIV	768107	768371	-	CUT_S_RNA	CUT
CUT156	CUT156	CUT156	chrVII	786022	786326	+	CUT_S_RNA	CUT
CUT112	CUT112	CUT112	chrV	326173	326549	+	CUT_S_RNA	CUT
CUT821	CUT821	CUT821	chrXV	73358	73534	-	CUT_S_RNA	CUT
CUT801	CUT801	CUT801	chrXIV	107159	108183	-	CUT_S_RNA	CUT
CUT103	CUT103	CUT103	chrV	9969	10497	+	CUT_S_RNA	CUT
CUT874	CUT874	CUT874	chrXV	1010393	1010793	-	CUT_S_RNA	CUT
CUT604	CUT604	CUT604	chrVII	515899	516267	-	CUT_S_RNA	CUT
CUT403	CUT403	CUT403	chrXVI	84473	85537	+	CUT_S_RNA	CUT
CUT456	CUT456	CUT456	chrII	549130	549538	-	CUT_S_RNA	CUT
CUT486	CUT486	CUT486	chrIV	345077	345445	-	CUT_S_RNA	CUT
CUT074	CUT074	CUT074	chrIV	963281	963409	+	CUT_S_RNA	CUT
CUT185	CUT185	CUT185	chrIX	32601	32721	+	CUT_S_RNA	CUT
CUT740	CUT740	CUT740	chrXII	543347	543667	-	CUT_S_RNA	CUT
CUT536	CUT536	CUT536	chrIV	1436417	1436697	-	CUT_S_RNA	CUT
CUT864	CUT864	CUT864	chrXV	818136	818440	-	CUT_S_RNA	CUT
CUT600	CUT600	CUT600	chrVII	412621	413172	-	CUT_S_RNA	CUT
CUT197	CUT197	CUT197	chrX	109808	110512	+	CUT_S_RNA	CUT
CUT223	CUT223	CUT223	chrX	664710	664902	+	CUT_S_RNA	CUT
CUT218	CUT218	CUT218	chrX	604484	604916	+	CUT_S_RNA	CUT
CUT873	CUT873	CUT873	chrXV	1003418	1004090	-	CUT_S_RNA	CUT
CUT309	CUT309	CUT309	chrXIII	715650	716498	+	CUT_S_RNA	CUT
CUT441	CUT441	CUT441	chrI	151617	152033	-	CUT_S_RNA	CUT
CUT663	CUT663	CUT663	chrIX	226064	226280	-	CUT_S_RNA	CUT
CUT431	CUT431	CUT431	chrXVI	697126	697734	+	CUT_S_RNA	CUT
CUT255	CUT255	CUT255	chrXII	267856	268072	+	CUT_S_RNA	CUT
CUT520	CUT520	CUT520	chrIV	1036637	1037005	-	CUT_S_RNA	CUT
CUT296	CUT296	CUT296	chrXIII	370762	371210	+	CUT_S_RNA	CUT
CUT361	CUT361	CUT361	chrXV	168330	168434	+	CUT_S_RNA	CUT
CUT756	CUT756	CUT756	chrXII	1043022	1043606	-	CUT_S_RNA	CUT
CUT137	CUT137	CUT137	chrVII	346512	346648	+	CUT_S_RNA	CUT
CUT632	CUT632	CUT632	chrVII	993729	994073	-	CUT_S_RNA	CUT
CUT164	CUT164	CUT164	chrVII	974933	975757	+	CUT_S_RNA	CUT
CUT595	CUT595	CUT595	chrVII	314212	314372	-	CUT_S_RNA	CUT
CUT641	CUT641	CUT641	chrVIII	139389	139797	-	CUT_S_RNA	CUT
CUT429	CUT429	CUT429	chrXVI	691902	692158	+	CUT_S_RNA	CUT
CUT181	CUT181	CUT181	chrVIII	411647	412327	+	CUT_S_RNA	CUT
CUT389	CUT389	CUT389	chrXV	825252	826292	+	CUT_S_RNA	CUT
CUT730	CUT730	CUT730	chrXII	115534	116142	-	CUT_S_RNA	CUT
CUT205	CUT205	CUT205	chrX	180803	180939	+	CUT_S_RNA	CUT
CUT159	CUT159	CUT159	chrVII	859822	860102	+	CUT_S_RNA	CUT
CUT266	CUT266	CUT266	chrXII	660471	660647	+	CUT_S_RNA	CUT
CUT430	CUT430	CUT430	chrXVI	695358	695694	+	CUT_S_RNA	CUT
CUT311	CUT311	CUT311	chrXIII	861458	861866	+	CUT_S_RNA	CUT
CUT075	CUT075	CUT075	chrIV	974585	975017	+	CUT_S_RNA	CUT
CUT307	CUT307	CUT307	chrXIII	652922	653050	+	CUT_S_RNA	CUT
CUT274	CUT274	CUT274	chrXII	899719	899895	+	CUT_S_RNA	CUT
CUT078	CUT078	CUT078	chrIV	1072753	1073289	+	CUT_S_RNA	CUT
CUT893	CUT893	CUT893	chrXVI	348290	348858	-	CUT_S_RNA	CUT
CUT091	CUT091	CUT091	chrIV	1302229	1302717	+	CUT_S_RNA	CUT
CUT080	CUT080	CUT080	chrIV	1092760	1093256	+	CUT_S_RNA	CUT
CUT613	CUT613	CUT613	chrVII	669755	670571	-	CUT_S_RNA	CUT
CUT416	CUT416	CUT416	chrXVI	369790	370110	+	CUT_S_RNA	CUT
CUT886	CUT886	CUT886	chrXVI	163670	163918	-	CUT_S_RNA	CUT
CUT592	CUT592	CUT592	chrVII	256178	257274	-	CUT_S_RNA	CUT
CUT256	CUT256	CUT256	chrXII	395176	395584	+	CUT_S_RNA	CUT
CUT534	CUT534	CUT534	chrIV	1383905	1384769	-	CUT_S_RNA	CUT
CUT850	CUT850	CUT850	chrXV	632589	632861	-	CUT_S_RNA	CUT
CUT144	CUT144	CUT144	chrVII	484190	484982	+	CUT_S_RNA	CUT
CUT484	CUT484	CUT484	chrIV	309525	309717	-	CUT_S_RNA	CUT
CUT464	CUT464	CUT464	chrIII	130072	130456	-	CUT_S_RNA	CUT
CUT479	CUT479	CUT479	chrIV	215380	215796	-	CUT_S_RNA	CUT
CUT029	CUT029	CUT029	chrII	576349	576773	+	CUT_S_RNA	CUT
CUT767	CUT767	CUT767	chrXIII	352414	353022	-	CUT_S_RNA	CUT
CUT249	CUT249	CUT249	chrXII	185082	185458	+	CUT_S_RNA	CUT
CUT546	CUT546	CUT546	chrV	62821	63724	-	CUT_S_RNA	CUT
CUT036	CUT036	CUT036	chrII	707029	707317	+	CUT_S_RNA	CUT
CUT892	CUT892	CUT892	chrXVI	254382	254526	-	CUT_S_RNA	CUT
CUT897	CUT897	CUT897	chrXVI	410618	411650	-	CUT_S_RNA	CUT
CUT190	CUT190	CUT190	chrIX	212196	212452	+	CUT_S_RNA	CUT
CUT818	CUT818	CUT818	chrXIV	663294	663662	-	CUT_S_RNA	CUT
CUT023	CUT023	CUT023	chrII	381378	381642	+	CUT_S_RNA	CUT
CUT693	CUT693	CUT693	chrX	506963	507531	-	CUT_S_RNA	CUT
CUT798	CUT798	CUT798	chrXIV	67862	68415	-	CUT_S_RNA	CUT
CUT386	CUT386	CUT386	chrXV	642393	642697	+	CUT_S_RNA	CUT
CUT708	CUT708	CUT708	chrXI	257891	258403	-	CUT_S_RNA	CUT
CUT889	CUT889	CUT889	chrXVI	195678	195806	-	CUT_S_RNA	CUT
CUT095	CUT095	CUT095	chrIV	1359165	1359493	+	CUT_S_RNA	CUT
CUT177	CUT177	CUT177	chrVIII	193833	194176	+	CUT_S_RNA	CUT
CUT870	CUT870	CUT870	chrXV	953890	954082	-	CUT_S_RNA	CUT
CUT116	CUT116	CUT116	chrV	422189	422613	+	CUT_S_RNA	CUT
CUT702	CUT702	CUT702	chrXI	38236	38820	-	CUT_S_RNA	CUT
CUT872	CUT872	CUT872	chrXV	982306	982522	-	CUT_S_RNA	CUT
CUT122	CUT122	CUT122	chrVI	106927	107215	+	CUT_S_RNA	CUT
CUT052	CUT052	CUT052	chrIV	192400	192568	+	CUT_S_RNA	CUT
CUT167	CUT167	CUT167	chrVII	1017964	1019548	+	CUT_S_RNA	CUT
CUT120	CUT120	CUT120	chrVI	23105	23329	+	CUT_S_RNA	CUT
CUT774	CUT774	CUT774	chrXIII	448310	448958	-	CUT_S_RNA	CUT
CUT194	CUT194	CUT194	chrIX	274090	274538	+	CUT_S_RNA	CUT
CUT006	CUT006	CUT006	chrII	96352	96568	+	CUT_S_RNA	CUT
CUT446	CUT446	CUT446	chrII	299292	299884	-	CUT_S_RNA	CUT
CUT507	CUT507	CUT507	chrIV	703835	704187	-	CUT_S_RNA	CUT
CUT409	CUT409	CUT409	chrXVI	226042	226434	+	CUT_S_RNA	CUT
CUT550	CUT550	CUT550	chrV	178206	178574	-	CUT_S_RNA	CUT
CUT247	CUT247	CUT247	chrXII	105402	105546	+	CUT_S_RNA	CUT
CUT168	CUT168	CUT168	chrVII	1038789	1039293	+	CUT_S_RNA	CUT
CUT063	CUT063	CUT063	chrIV	486117	486405	+	CUT_S_RNA	CUT
CUT711	CUT711	CUT711	chrXI	285843	286371	-	CUT_S_RNA	CUT
CUT434	CUT434	CUT434	chrXVI	876823	877279	+	CUT_S_RNA	CUT
CUT097	CUT097	CUT097	chrIV	1367029	1367437	+	CUT_S_RNA	CUT
CUT333	CUT333	CUT333	chrXIV	374329	374513	+	CUT_S_RNA	CUT
CUT656	CUT656	CUT656	chrVIII	460984	462088	-	CUT_S_RNA	CUT
CUT914	CUT914	CUT914	chrXVI	767057	767449	-	CUT_S_RNA	CUT
CUT204	CUT204	CUT204	chrX	155011	155859	+	CUT_S_RNA	CUT
CUT118	CUT118	CUT118	chrV	483318	484518	+	CUT_S_RNA	CUT
CUT349	CUT349	CUT349	chrXIV	705938	706106	+	CUT_S_RNA	CUT
CUT353	CUT353	CUT353	chrXIV	763076	764044	+	CUT_S_RNA	CUT
CUT090	CUT090	CUT090	chrIV	1270845	1271005	+	CUT_S_RNA	CUT
CUT472	CUT472	CUT472	chrIV	98860	99316	-	CUT_S_RNA	CUT
CUT807	CUT807	CUT807	chrXIV	358469	358925	-	CUT_S_RNA	CUT
CUT014	CUT014	CUT014	chrII	324513	325361	+	CUT_S_RNA	CUT
CUT370	CUT370	CUT370	chrXV	383618	383962	+	CUT_S_RNA	CUT
CUT512	CUT512	CUT512	chrIV	784267	784435	-	CUT_S_RNA	CUT
CUT172	CUT172	CUT172	chrVIII	77301	77421	+	CUT_S_RNA	CUT
CUT154	CUT154	CUT154	chrVII	730550	730806	+	CUT_S_RNA	CUT
CUT051	CUT051	CUT051	chrIV	163432	163752	+	CUT_S_RNA	CUT
CUT703	CUT703	CUT703	chrXI	95835	95979	-	CUT_S_RNA	CUT
CUT324	CUT324	CUT324	chrXIV	234042	234186	+	CUT_S_RNA	CUT
CUT717	CUT717	CUT717	chrXI	352851	353443	-	CUT_S_RNA	CUT
CUT542	CUT542	CUT542	chrV	15605	15773	-	CUT_S_RNA	CUT
CUT880	CUT880	CUT880	chrXVI	107733	108269	-	CUT_S_RNA	CUT
CUT263	CUT263	CUT263	chrXII	441568	442624	+	CUT_S_RNA	CUT
CUT630	CUT630	CUT630	chrVII	974009	974433	-	CUT_S_RNA	CUT
CUT480	CUT480	CUT480	chrIV	215796	216588	-	CUT_S_RNA	CUT
CUT076	CUT076	CUT076	chrIV	1030513	1030881	+	CUT_S_RNA	CUT
CUT148	CUT148	CUT148	chrVII	559375	559567	+	CUT_S_RNA	CUT
CUT611	CUT611	CUT611	chrVII	666947	667339	-	CUT_S_RNA	CUT
CUT217	CUT217	CUT217	chrX	585655	585911	+	CUT_S_RNA	CUT
CUT482	CUT482	CUT482	chrIV	292261	292573	-	CUT_S_RNA	CUT
CUT662	CUT662	CUT662	chrIX	185944	186176	-	CUT_S_RNA	CUT
CUT569	CUT569	CUT569	chrV	500394	500530	-	CUT_S_RNA	CUT
CUT879	CUT879	CUT879	chrXVI	105525	105925	-	CUT_S_RNA	CUT
CUT381	CUT381	CUT381	chrXV	517113	517457	+	CUT_S_RNA	CUT
CUT792	CUT792	CUT792	chrXIII	881974	885406	-	CUT_S_RNA	CUT
CUT288	CUT288	CUT288	chrXIII	204449	205009	+	CUT_S_RNA	CUT
CUT773	CUT773	CUT773	chrXIII	433054	433342	-	CUT_S_RNA	CUT
CUT529	CUT529	CUT529	chrIV	1275041	1276513	-	CUT_S_RNA	CUT
CUT912	CUT912	CUT912	chrXVI	752745	753041	-	CUT_S_RNA	CUT
CUT796	CUT796	CUT796	chrXIV	49198	49326	-	CUT_S_RNA	CUT
CUT598	CUT598	CUT598	chrVII	357412	358364	-	CUT_S_RNA	CUT
CUT262	CUT262	CUT262	chrXII	434144	434280	+	CUT_S_RNA	CUT
CUT436	CUT436	CUT436	chrI	10732	11140	-	CUT_S_RNA	CUT
CUT578	CUT578	CUT578	chrVI	194536	196361	-	CUT_S_RNA	CUT
CUT655	CUT655	CUT655	chrVIII	450246	450702	-	CUT_S_RNA	CUT
CUT391	CUT391	CUT391	chrXV	878093	878317	+	CUT_S_RNA	CUT
CUT131	CUT131	CUT131	chrVII	184173	185061	+	CUT_S_RNA	CUT
CUT713	CUT713	CUT713	chrXI	298771	299155	-	CUT_S_RNA	CUT
CUT901	CUT901	CUT901	chrXVI	480954	481066	-	CUT_S_RNA	CUT
CUT320	CUT320	CUT320	chrXIV	174890	175234	+	CUT_S_RNA	CUT
CUT442	CUT442	CUT442	chrI	199986	200426	-	CUT_S_RNA	CUT
CUT737	CUT737	CUT737	chrXII	503499	504043	-	CUT_S_RNA	CUT
CUT254	CUT254	CUT254	chrXII	248656	249328	+	CUT_S_RNA	CUT
CUT286	CUT286	CUT286	chrXIII	130081	130729	+	CUT_S_RNA	CUT
CUT044	CUT044	CUT044	chrIII	131828	132244	+	CUT_S_RNA	CUT
CUT371	CUT371	CUT371	chrXV	392522	392842	+	CUT_S_RNA	CUT
CUT388	CUT388	CUT388	chrXV	670345	670633	+	CUT_S_RNA	CUT
CUT615	CUT615	CUT615	chrVII	702163	702667	-	CUT_S_RNA	CUT
CUT504	CUT504	CUT504	chrIV	687251	687859	-	CUT_S_RNA	CUT
CUT700	CUT700	CUT700	chrX	717586	718002	-	CUT_S_RNA	CUT
CUT453	CUT453	CUT453	chrII	407905	408489	-	CUT_S_RNA	CUT
CUT073	CUT073	CUT073	chrIV	915313	915433	+	CUT_S_RNA	CUT
CUT537	CUT537	CUT537	chrIV	1476521	1476641	-	CUT_S_RNA	CUT
CUT843	CUT843	CUT843	chrXV	519909	520421	-	CUT_S_RNA	CUT
CUT399	CUT399	CUT399	chrXVI	40801	40929	+	CUT_S_RNA	CUT
CUT407	CUT407	CUT407	chrXVI	183474	184458	+	CUT_S_RNA	CUT
CUT866	CUT866	CUT866	chrXV	876352	877008	-	CUT_S_RNA	CUT
CUT575	CUT575	CUT575	chrVI	118642	119170	-	CUT_S_RNA	CUT
CUT295	CUT295	CUT295	chrXIII	348810	349458	+	CUT_S_RNA	CUT
CUT528	CUT528	CUT528	chrIV	1268929	1269753	-	CUT_S_RNA	CUT
CUT817	CUT817	CUT817	chrXIV	529159	529559	-	CUT_S_RNA	CUT
CUT903	CUT903	CUT903	chrXVI	497289	497713	-	CUT_S_RNA	CUT
CUT231	CUT231	CUT231	chrXI	328135	329175	+	CUT_S_RNA	CUT
CUT782	CUT782	CUT782	chrXIII	649470	649814	-	CUT_S_RNA	CUT
CUT030	CUT030	CUT030	chrII	614429	614885	+	CUT_S_RNA	CUT
CUT128	CUT128	CUT128	chrVII	147837	148229	+	CUT_S_RNA	CUT
CUT355	CUT355	CUT355	chrXV	47827	48859	+	CUT_S_RNA	CUT
CUT823	CUT823	CUT823	chrXV	100814	101062	-	CUT_S_RNA	CUT
CUT631	CUT631	CUT631	chrVII	984313	984649	-	CUT_S_RNA	CUT
CUT206	CUT206	CUT206	chrX	182258	183210	+	CUT_S_RNA	CUT
CUT827	CUT827	CUT827	chrXV	167502	167862	-	CUT_S_RNA	CUT
CUT143	CUT143	CUT143	chrVII	427237	427637	+	CUT_S_RNA	CUT
CUT500	CUT500	CUT500	chrIV	598426	598882	-	CUT_S_RNA	CUT
CUT911	CUT911	CUT911	chrXVI	706289	706721	-	CUT_S_RNA	CUT
CUT661	CUT661	CUT661	chrIX	135384	136328	-	CUT_S_RNA	CUT
CUT691	CUT691	CUT691	chrX	450371	450683	-	CUT_S_RNA	CUT
CUT516	CUT516	CUT516	chrIV	1004461	1005325	-	CUT_S_RNA	CUT
CUT506	CUT506	CUT506	chrIV	703363	703835	-	CUT_S_RNA	CUT
CUT450	CUT450	CUT450	chrII	351878	352054	-	CUT_S_RNA	CUT
CUT722	CUT722	CUT722	chrXI	516566	516870	-	CUT_S_RNA	CUT
CUT359	CUT359	CUT359	chrXV	143802	144178	+	CUT_S_RNA	CUT
CUT566	CUT566	CUT566	chrV	416129	416561	-	CUT_S_RNA	CUT
CUT060	CUT060	CUT060	chrIV	442628	442844	+	CUT_S_RNA	CUT
CUT346	CUT346	CUT346	chrXIV	621338	621714	+	CUT_S_RNA	CUT
CUT739	CUT739	CUT739	chrXII	505507	505779	-	CUT_S_RNA	CUT
CUT025	CUT025	CUT025	chrII	429669	431781	+	CUT_S_RNA	CUT
CUT165	CUT165	CUT165	chrVII	995029	995605	+	CUT_S_RNA	CUT
CUT779	CUT779	CUT779	chrXIII	576606	577454	-	CUT_S_RNA	CUT
CUT394	CUT394	CUT394	chrXV	979998	980142	+	CUT_S_RNA	CUT
CUT176	CUT176	CUT176	chrVIII	171417	171769	+	CUT_S_RNA	CUT
CUT698	CUT698	CUT698	chrX	639994	640418	-	CUT_S_RNA	CUT
CUT166	CUT166	CUT166	chrVII	1000693	1000885	+	CUT_S_RNA	CUT
CUT099	CUT099	CUT099	chrIV	1460573	1460765	+	CUT_S_RNA	CUT
CUT860	CUT860	CUT860	chrXV	775093	775469	-	CUT_S_RNA	CUT
CUT121	CUT121	CUT121	chrVI	44745	46121	+	CUT_S_RNA	CUT
CUT828	CUT828	CUT828	chrXV	197046	197165	-	CUT_S_RNA	CUT
CUT365	CUT365	CUT365	chrXV	234611	234763	+	CUT_S_RNA	CUT
CUT136	CUT136	CUT136	chrVII	286045	286997	+	CUT_S_RNA	CUT
CUT303	CUT303	CUT303	chrXIII	557490	557898	+	CUT_S_RNA	CUT
CUT133	CUT133	CUT133	chrVII	228830	229558	+	CUT_S_RNA	CUT
CUT400	CUT400	CUT400	chrXVI	46721	47153	+	CUT_S_RNA	CUT
CUT298	CUT298	CUT298	chrXIII	405738	406242	+	CUT_S_RNA	CUT
CUT836	CUT836	CUT836	chrXV	380182	380734	-	CUT_S_RNA	CUT
CUT358	CUT358	CUT358	chrXV	138010	138322	+	CUT_S_RNA	CUT
CUT854	CUT854	CUT854	chrXV	682973	683293	-	CUT_S_RNA	CUT
CUT183	CUT183	CUT183	chrVIII	501324	501956	+	CUT_S_RNA	CUT
CUT300	CUT300	CUT300	chrXIII	501098	501418	+	CUT_S_RNA	CUT
CUT180	CUT180	CUT180	chrVIII	411543	411647	+	CUT_S_RNA	CUT
CUT243	CUT243	CUT243	chrXI	517771	517922	+	CUT_S_RNA	CUT
CUT734	CUT734	CUT734	chrXII	363972	364300	-	CUT_S_RNA	CUT
CUT397	CUT397	CUT397	chrXV	1001518	1001838	+	CUT_S_RNA	CUT
CUT794	CUT794	CUT794	chrXIII	915071	915239	-	CUT_S_RNA	CUT
CUT900	CUT900	CUT900	chrXVI	480074	480362	-	CUT_S_RNA	CUT
CUT547	CUT547	CUT547	chrV	152174	152662	-	CUT_S_RNA	CUT
CUT851	CUT851	CUT851	chrXV	670589	670701	-	CUT_S_RNA	CUT
CUT826	CUT826	CUT826	chrXV	158918	159462	-	CUT_S_RNA	CUT
CUT139	CUT139	CUT139	chrVII	360224	361672	+	CUT_S_RNA	CUT
CUT046	CUT046	CUT046	chrIII	155916	156046	+	CUT_S_RNA	CUT
CUT240	CUT240	CUT240	chrXI	476089	476497	+	CUT_S_RNA	CUT
CUT449	CUT449	CUT449	chrII	340894	341486	-	CUT_S_RNA	CUT
CUT805	CUT805	CUT805	chrXIV	240886	241342	-	CUT_S_RNA	CUT
CUT594	CUT594	CUT594	chrVII	286889	287177	-	CUT_S_RNA	CUT
CUT589	CUT589	CUT589	chrVII	150665	150961	-	CUT_S_RNA	CUT
CUT898	CUT898	CUT898	chrXVI	431098	431378	-	CUT_S_RNA	CUT
CUT694	CUT694	CUT694	chrX	529155	529659	-	CUT_S_RNA	CUT
CUT524	CUT524	CUT524	chrIV	1182392	1182952	-	CUT_S_RNA	CUT
CUT577	CUT577	CUT577	chrVI	194264	194536	-	CUT_S_RNA	CUT
CUT844	CUT844	CUT844	chrXV	530501	531261	-	CUT_S_RNA	CUT
CUT016	CUT016	CUT016	chrII	339602	339946	+	CUT_S_RNA	CUT
CUT789	CUT789	CUT789	chrXIII	761806	761950	-	CUT_S_RNA	CUT
CUT687	CUT687	CUT687	chrX	294073	294249	-	CUT_S_RNA	CUT
CUT748	CUT748	CUT748	chrXII	793131	794227	-	CUT_S_RNA	CUT
CUT649	CUT649	CUT649	chrVIII	319738	319970	-	CUT_S_RNA	CUT
CUT781	CUT781	CUT781	chrXIII	646398	646854	-	CUT_S_RNA	CUT
CUT334	CUT334	CUT334	chrXIV	381097	381337	+	CUT_S_RNA	CUT
CUT275	CUT275	CUT275	chrXII	906703	907039	+	CUT_S_RNA	CUT
CUT760	CUT760	CUT760	chrXIII	110037	110365	-	CUT_S_RNA	CUT
CUT555	CUT555	CUT555	chrV	272087	272271	-	CUT_S_RNA	CUT
CUT861	CUT861	CUT861	chrXV	780997	781541	-	CUT_S_RNA	CUT
CUT487	CUT487	CUT487	chrIV	352269	352621	-	CUT_S_RNA	CUT
CUT081	CUT081	CUT081	chrIV	1106080	1106856	+	CUT_S_RNA	CUT
CUT039	CUT039	CUT039	chrII	785052	785372	+	CUT_S_RNA	CUT
CUT527	CUT527	CUT527	chrIV	1260369	1260577	-	CUT_S_RNA	CUT
CUT726	CUT726	CUT726	chrXI	564654	565070	-	CUT_S_RNA	CUT
CUT839	CUT839	CUT839	chrXV	406766	407622	-	CUT_S_RNA	CUT
CUT871	CUT871	CUT871	chrXV	960258	960674	-	CUT_S_RNA	CUT
CUT651	CUT651	CUT651	chrVIII	386603	386731	-	CUT_S_RNA	CUT
CUT419	CUT419	CUT419	chrXVI	451702	452230	+	CUT_S_RNA	CUT
CUT829	CUT829	CUT829	chrXV	199926	200158	-	CUT_S_RNA	CUT
CUT865	CUT865	CUT865	chrXV	848832	849048	-	CUT_S_RNA	CUT
CUT408	CUT408	CUT408	chrXVI	215322	216050	+	CUT_S_RNA	CUT
CUT242	CUT242	CUT242	chrXI	510786	511162	+	CUT_S_RNA	CUT
CUT881	CUT881	CUT881	chrXVI	117733	118021	-	CUT_S_RNA	CUT
CUT513	CUT513	CUT513	chrIV	784435	784643	-	CUT_S_RNA	CUT
CUT445	CUT445	CUT445	chrII	278428	280876	-	CUT_S_RNA	CUT
CUT915	CUT915	CUT915	chrXVI	801483	802099	-	CUT_S_RNA	CUT
CUT686	CUT686	CUT686	chrX	280009	280713	-	CUT_S_RNA	CUT
CUT583	CUT583	CUT583	chrVII	21885	23349	-	CUT_S_RNA	CUT
CUT215	CUT215	CUT215	chrX	486567	486799	+	CUT_S_RNA	CUT
CUT001	CUT001	CUT001	chrI	30072	30904	+	CUT_S_RNA	CUT
CUT062	CUT062	CUT062	chrIV	482605	483813	+	CUT_S_RNA	CUT
CUT246	CUT246	CUT246	chrXII	97826	99154	+	CUT_S_RNA	CUT
CUT749	CUT749	CUT749	chrXII	822731	823316	-	CUT_S_RNA	CUT
CUT846	CUT846	CUT846	chrXV	552933	553109	-	CUT_S_RNA	CUT
CUT548	CUT548	CUT548	chrV	155958	156110	-	CUT_S_RNA	CUT
CUT695	CUT695	CUT695	chrX	534955	535755	-	CUT_S_RNA	CUT
CUT602	CUT602	CUT602	chrVII	507355	507971	-	CUT_S_RNA	CUT
CUT675	CUT675	CUT675	chrX	137031	137135	-	CUT_S_RNA	CUT
CUT326	CUT326	CUT326	chrXIV	245474	245610	+	CUT_S_RNA	CUT
CUT755	CUT755	CUT755	chrXII	987903	988191	-	CUT_S_RNA	CUT
CUT746	CUT746	CUT746	chrXII	786475	787395	-	CUT_S_RNA	CUT
CUT924	CUT924	CUT924	chrXVI	930059	930211	-	CUT_S_RNA	CUT
CUT290	CUT290	CUT290	chrXIII	239025	239225	+	CUT_S_RNA	CUT
CUT228	CUT228	CUT228	chrXI	223198	225134	+	CUT_S_RNA	CUT
CUT050	CUT050	CUT050	chrIV	73600	74784	+	CUT_S_RNA	CUT
CUT471	CUT471	CUT471	chrIV	89524	89844	-	CUT_S_RNA	CUT
CUT383	CUT383	CUT383	chrXV	584321	585185	+	CUT_S_RNA	CUT
CUT239	CUT239	CUT239	chrXI	454889	455217	+	CUT_S_RNA	CUT
CUT606	CUT606	CUT606	chrVII	534995	535247	-	CUT_S_RNA	CUT
CUT558	CUT558	CUT558	chrV	294287	294919	-	CUT_S_RNA	CUT
CUT699	CUT699	CUT699	chrX	650706	651258	-	CUT_S_RNA	CUT
CUT608	CUT608	CUT608	chrVII	606731	607123	-	CUT_S_RNA	CUT
CUT089	CUT089	CUT089	chrIV	1242733	1243157	+	CUT_S_RNA	CUT
CUT398	CUT398	CUT398	chrXV	1031557	1031917	+	CUT_S_RNA	CUT
CUT811	CUT811	CUT811	chrXIV	407701	408101	-	CUT_S_RNA	CUT
CUT617	CUT617	CUT617	chrVII	739322	739602	-	CUT_S_RNA	CUT
CUT742	CUT742	CUT742	chrXII	657651	658083	-	CUT_S_RNA	CUT
CUT894	CUT894	CUT894	chrXVI	349946	350122	-	CUT_S_RNA	CUT
CUT788	CUT788	CUT788	chrXIII	759830	760150	-	CUT_S_RNA	CUT
CUT579	CUT579	CUT579	chrVI	245210	245906	-	CUT_S_RNA	CUT
CUT498	CUT498	CUT498	chrIV	562513	562857	-	CUT_S_RNA	CUT
CUT024	CUT024	CUT024	chrII	423517	423749	+	CUT_S_RNA	CUT
CUT761	CUT761	CUT761	chrXIII	110365	110837	-	CUT_S_RNA	CUT
CUT384	CUT384	CUT384	chrXV	605353	605681	+	CUT_S_RNA	CUT
CUT421	CUT421	CUT421	chrXVI	472110	472366	+	CUT_S_RNA	CUT
CUT354	CUT354	CUT354	chrXV	22234	22386	+	CUT_S_RNA	CUT
CUT211	CUT211	CUT211	chrX	349301	349989	+	CUT_S_RNA	CUT
CUT567	CUT567	CUT567	chrV	431225	431369	-	CUT_S_RNA	CUT
CUT207	CUT207	CUT207	chrX	186890	187209	+	CUT_S_RNA	CUT
CUT314	CUT314	CUT314	chrXIV	89451	89699	+	CUT_S_RNA	CUT
CUT291	CUT291	CUT291	chrXIII	246937	247641	+	CUT_S_RNA	CUT
CUT716	CUT716	CUT716	chrXI	325907	326267	-	CUT_S_RNA	CUT
CUT812	CUT812	CUT812	chrXIV	434269	434589	-	CUT_S_RNA	CUT
CUT610	CUT610	CUT610	chrVII	656163	656451	-	CUT_S_RNA	CUT
CUT795	CUT795	CUT795	chrXIV	31406	31766	-	CUT_S_RNA	CUT
CUT435	CUT435	CUT435	chrXVI	939215	939687	+	CUT_S_RNA	CUT
CUT053	CUT053	CUT053	chrIV	300161	300545	+	CUT_S_RNA	CUT
CUT635	CUT635	CUT635	chrVII	1039401	1039824	-	CUT_S_RNA	CUT
CUT786	CUT786	CUT786	chrXIII	667934	668230	-	CUT_S_RNA	CUT
CUT153	CUT153	CUT153	chrVII	700095	700671	+	CUT_S_RNA	CUT
CUT367	CUT367	CUT367	chrXV	313001	313553	+	CUT_S_RNA	CUT
CUT868	CUT868	CUT868	chrXV	944186	944418	-	CUT_S_RNA	CUT
CUT738	CUT738	CUT738	chrXII	505243	505507	-	CUT_S_RNA	CUT
CUT096	CUT096	CUT096	chrIV	1360949	1361053	+	CUT_S_RNA	CUT
CUT028	CUT028	CUT028	chrII	571445	572005	+	CUT_S_RNA	CUT
CUT299	CUT299	CUT299	chrXIII	493882	494778	+	CUT_S_RNA	CUT
CUT209	CUT209	CUT209	chrX	337533	338061	+	CUT_S_RNA	CUT
CUT003	CUT003	CUT003	chrI	143437	143597	+	CUT_S_RNA	CUT
CUT775	CUT775	CUT775	chrXIII	512022	513342	-	CUT_S_RNA	CUT
CUT160	CUT160	CUT160	chrVII	884470	885070	+	CUT_S_RNA	CUT
CUT587	CUT587	CUT587	chrVII	130993	131305	-	CUT_S_RNA	CUT
CUT576	CUT576	CUT576	chrVI	149418	149786	-	CUT_S_RNA	CUT
CUT308	CUT308	CUT308	chrXIII	653050	653362	+	CUT_S_RNA	CUT
CUT778	CUT778	CUT778	chrXIII	568214	568414	-	CUT_S_RNA	CUT
CUT317	CUT317	CUT317	chrXIV	145514	145850	+	CUT_S_RNA	CUT
CUT652	CUT652	CUT652	chrVIII	410403	410883	-	CUT_S_RNA	CUT
CUT586	CUT586	CUT586	chrVII	94290	94450	-	CUT_S_RNA	CUT
CUT869	CUT869	CUT869	chrXV	953562	953890	-	CUT_S_RNA	CUT
CUT276	CUT276	CUT276	chrXII	911327	912471	+	CUT_S_RNA	CUT
CUT045	CUT045	CUT045	chrIII	139308	139988	+	CUT_S_RNA	CUT
CUT492	CUT492	CUT492	chrIV	428464	428728	-	CUT_S_RNA	CUT
CUT721	CUT721	CUT721	chrXI	493021	493653	-	CUT_S_RNA	CUT
CUT705	CUT705	CUT705	chrXI	157723	158298	-	CUT_S_RNA	CUT
CUT110	CUT110	CUT110	chrV	261954	262802	+	CUT_S_RNA	CUT
CUT221	CUT221	CUT221	chrX	664054	664462	+	CUT_S_RNA	CUT
CUT306	CUT306	CUT306	chrXIII	652602	652922	+	CUT_S_RNA	CUT
CUT628	CUT628	CUT628	chrVII	882570	882714	-	CUT_S_RNA	CUT
CUT351	CUT351	CUT351	chrXIV	723403	724075	+	CUT_S_RNA	CUT
CUT502	CUT502	CUT502	chrIV	620811	621067	-	CUT_S_RNA	CUT
CUT803	CUT803	CUT803	chrXIV	154510	154838	-	CUT_S_RNA	CUT
CUT108	CUT108	CUT108	chrV	210490	210834	+	CUT_S_RNA	CUT
CUT837	CUT837	CUT837	chrXV	386198	386558	-	CUT_S_RNA	CUT
CUT723	CUT723	CUT723	chrXI	554206	554718	-	CUT_S_RNA	CUT
CUT067	CUT067	CUT067	chrIV	587973	588661	+	CUT_S_RNA	CUT
CUT745	CUT745	CUT745	chrXII	672611	672835	-	CUT_S_RNA	CUT
CUT601	CUT601	CUT601	chrVII	439762	440602	-	CUT_S_RNA	CUT
CUT551	CUT551	CUT551	chrV	222510	223270	-	CUT_S_RNA	CUT
CUT065	CUT065	CUT065	chrIV	542549	543245	+	CUT_S_RNA	CUT
CUT614	CUT614	CUT614	chrVII	671403	671915	-	CUT_S_RNA	CUT
CUT785	CUT785	CUT785	chrXIII	661102	661614	-	CUT_S_RNA	CUT
CUT810	CUT810	CUT810	chrXIV	371269	371469	-	CUT_S_RNA	CUT
CUT518	CUT518	CUT518	chrIV	1019973	1020389	-	CUT_S_RNA	CUT
CUT468	CUT468	CUT468	chrIV	21869	22453	-	CUT_S_RNA	CUT
CUT554	CUT554	CUT554	chrV	268230	269295	-	CUT_S_RNA	CUT
CUT771	CUT771	CUT771	chrXIII	405614	406110	-	CUT_S_RNA	CUT
CUT022	CUT022	CUT022	chrII	379154	379450	+	CUT_S_RNA	CUT
CUT916	CUT916	CUT916	chrXVI	821451	821739	-	CUT_S_RNA	CUT
CUT214	CUT214	CUT214	chrX	458647	458863	+	CUT_S_RNA	CUT
CUT572	CUT572	CUT572	chrV	567042	567586	-	CUT_S_RNA	CUT
CUT342	CUT342	CUT342	chrXIV	586428	586611	+	CUT_S_RNA	CUT
CUT393	CUT393	CUT393	chrXV	923110	923358	+	CUT_S_RNA	CUT
CUT344	CUT344	CUT344	chrXIV	588251	588355	+	CUT_S_RNA	CUT
CUT448	CUT448	CUT448	chrII	340774	340894	-	CUT_S_RNA	CUT
CUT491	CUT491	CUT491	chrIV	413840	414800	-	CUT_S_RNA	CUT
CUT345	CUT345	CUT345	chrXIV	588355	588977	+	CUT_S_RNA	CUT
CUT066	CUT066	CUT066	chrIV	563197	563461	+	CUT_S_RNA	CUT
CUT105	CUT105	CUT105	chrV	45065	45809	+	CUT_S_RNA	CUT
CUT461	CUT461	CUT461	chrIII	29909	30405	-	CUT_S_RNA	CUT
CUT331	CUT331	CUT331	chrXIV	340945	341049	+	CUT_S_RNA	CUT
CUT876	CUT876	CUT876	chrXVI	23773	23909	-	CUT_S_RNA	CUT
CUT609	CUT609	CUT609	chrVII	608595	609099	-	CUT_S_RNA	CUT
CUT155	CUT155	CUT155	chrVII	739398	739894	+	CUT_S_RNA	CUT
CUT885	CUT885	CUT885	chrXVI	158758	159574	-	CUT_S_RNA	CUT
CUT444	CUT444	CUT444	chrII	146720	146968	-	CUT_S_RNA	CUT
CUT588	CUT588	CUT588	chrVII	145353	145625	-	CUT_S_RNA	CUT
CUT100	CUT100	CUT100	chrIV	1484317	1485589	+	CUT_S_RNA	CUT
CUT178	CUT178	CUT178	chrVIII	198585	199113	+	CUT_S_RNA	CUT
CUT634	CUT634	CUT634	chrVII	1011672	1012336	-	CUT_S_RNA	CUT
CUT425	CUT425	CUT425	chrXVI	608542	608646	+	CUT_S_RNA	CUT
CUT666	CUT666	CUT666	chrIX	342016	342296	-	CUT_S_RNA	CUT
CUT514	CUT514	CUT514	chrIV	831564	831756	-	CUT_S_RNA	CUT
CUT009	CUT009	CUT009	chrII	254874	255058	+	CUT_S_RNA	CUT
CUT667	CUT667	CUT667	chrIX	349760	350096	-	CUT_S_RNA	CUT
CUT443	CUT443	CUT443	chrII	42576	43104	-	CUT_S_RNA	CUT
CUT720	CUT720	CUT720	chrXI	386949	387253	-	CUT_S_RNA	CUT
CUT490	CUT490	CUT490	chrIV	407408	407592	-	CUT_S_RNA	CUT
CUT896	CUT896	CUT896	chrXVI	382746	383074	-	CUT_S_RNA	CUT
CUT612	CUT612	CUT612	chrVII	667339	667803	-	CUT_S_RNA	CUT
CUT882	CUT882	CUT882	chrXVI	131446	131686	-	CUT_S_RNA	CUT
CUT758	CUT758	CUT758	chrXIII	45909	46021	-	CUT_S_RNA	CUT
CUT483	CUT483	CUT483	chrIV	303837	304845	-	CUT_S_RNA	CUT
CUT132	CUT132	CUT132	chrVII	225910	226326	+	CUT_S_RNA	CUT
CUT027	CUT027	CUT027	chrII	493094	493686	+	CUT_S_RNA	CUT
CUT678	CUT678	CUT678	chrX	142663	142783	-	CUT_S_RNA	CUT
CUT313	CUT313	CUT313	chrXIII	867330	867930	+	CUT_S_RNA	CUT
CUT757	CUT757	CUT757	chrXIII	8733	9269	-	CUT_S_RNA	CUT
CUT853	CUT853	CUT853	chrXV	680285	680565	-	CUT_S_RNA	CUT
CUT863	CUT863	CUT863	chrXV	811759	812191	-	CUT_S_RNA	CUT
CUT466	CUT466	CUT466	chrIII	178258	178482	-	CUT_S_RNA	CUT
CUT098	CUT098	CUT098	chrIV	1427413	1427901	+	CUT_S_RNA	CUT
CUT791	CUT791	CUT791	chrXIII	874390	874550	-	CUT_S_RNA	CUT
CUT784	CUT784	CUT784	chrXIII	656006	658382	-	CUT_S_RNA	CUT
CUT285	CUT285	CUT285	chrXIII	129809	130081	+	CUT_S_RNA	CUT
CUT495	CUT495	CUT495	chrIV	547665	547801	-	CUT_S_RNA	CUT
CUT676	CUT676	CUT676	chrX	139159	139271	-	CUT_S_RNA	CUT
CUT145	CUT145	CUT145	chrVII	508767	509055	+	CUT_S_RNA	CUT
CUT849	CUT849	CUT849	chrXV	618893	619085	-	CUT_S_RNA	CUT
CUT369	CUT369	CUT369	chrXV	335353	335881	+	CUT_S_RNA	CUT
CUT210	CUT210	CUT210	chrX	338061	338197	+	CUT_S_RNA	CUT
CUT265	CUT265	CUT265	chrXII	542015	542487	+	CUT_S_RNA	CUT
CUT476	CUT476	CUT476	chrIV	138364	139348	-	CUT_S_RNA	CUT
CUT273	CUT273	CUT273	chrXII	839736	840256	+	CUT_S_RNA	CUT
CUT041	CUT041	CUT041	chrIII	68881	69425	+	CUT_S_RNA	CUT
CUT189	CUT189	CUT189	chrIX	202852	204148	+	CUT_S_RNA	CUT
CUT113	CUT113	CUT113	chrV	343485	343893	+	CUT_S_RNA	CUT
CUT375	CUT375	CUT375	chrXV	424728	425256	+	CUT_S_RNA	CUT
CUT187	CUT187	CUT187	chrIX	100385	100897	+	CUT_S_RNA	CUT
CUT068	CUT068	CUT068	chrIV	715647	716191	+	CUT_S_RNA	CUT
CUT719	CUT719	CUT719	chrXI	386637	386949	-	CUT_S_RNA	CUT
CUT163	CUT163	CUT163	chrVII	962327	962830	+	CUT_S_RNA	CUT
CUT822	CUT822	CUT822	chrXV	99102	99470	-	CUT_S_RNA	CUT
CUT232	CUT232	CUT232	chrXI	335311	335863	+	CUT_S_RNA	CUT
CUT808	CUT808	CUT808	chrXIV	358925	359237	-	CUT_S_RNA	CUT
CUT292	CUT292	CUT292	chrXIII	286562	286746	+	CUT_S_RNA	CUT
CUT776	CUT776	CUT776	chrXIII	545326	545710	-	CUT_S_RNA	CUT
CUT712	CUT712	CUT712	chrXI	290859	291163	-	CUT_S_RNA	CUT
CUT556	CUT556	CUT556	chrV	273799	273983	-	CUT_S_RNA	CUT
CUT770	CUT770	CUT770	chrXIII	399182	399646	-	CUT_S_RNA	CUT
CUT279	CUT279	CUT279	chrXII	1042386	1043066	+	CUT_S_RNA	CUT
CUT494	CUT494	CUT494	chrIV	505378	506538	-	CUT_S_RNA	CUT
CUT526	CUT526	CUT526	chrIV	1233561	1233681	-	CUT_S_RNA	CUT
CUT793	CUT793	CUT793	chrXIII	914719	915071	-	CUT_S_RNA	CUT
CUT123	CUT123	CUT123	chrVI	261486	262270	+	CUT_S_RNA	CUT
CUT616	CUT616	CUT616	chrVII	733346	733530	-	CUT_S_RNA	CUT
CUT710	CUT710	CUT710	chrXI	274187	275059	-	CUT_S_RNA	CUT
CUT212	CUT212	CUT212	chrX	398901	399053	+	CUT_S_RNA	CUT
CUT639	CUT639	CUT639	chrVIII	121851	122043	-	CUT_S_RNA	CUT
CUT387	CUT387	CUT387	chrXV	661889	662169	+	CUT_S_RNA	CUT
CUT891	CUT891	CUT891	chrXVI	207238	207646	-	CUT_S_RNA	CUT
CUT747	CUT747	CUT747	chrXII	789411	789699	-	CUT_S_RNA	CUT
CUT252	CUT252	CUT252	chrXII	196840	197344	+	CUT_S_RNA	CUT
CUT169	CUT169	CUT169	chrVII	1060740	1060956	+	CUT_S_RNA	CUT
CUT581	CUT581	CUT581	chrVI	263394	263850	-	CUT_S_RNA	CUT
CUT728	CUT728	CUT728	chrXI	582670	583350	-	CUT_S_RNA	CUT
CUT109	CUT109	CUT109	chrV	238650	239162	+	CUT_S_RNA	CUT
CUT015	CUT015	CUT015	chrII	326297	326777	+	CUT_S_RNA	CUT
CUT032	CUT032	CUT032	chrII	655429	655781	+	CUT_S_RNA	CUT
CUT523	CUT523	CUT523	chrIV	1166159	1166439	-	CUT_S_RNA	CUT
CUT780	CUT780	CUT780	chrXIII	628382	628734	-	CUT_S_RNA	CUT
CUT669	CUT669	CUT669	chrIX	381184	382176	-	CUT_S_RNA	CUT
CUT783	CUT783	CUT783	chrXIII	654782	656006	-	CUT_S_RNA	CUT
CUT714	CUT714	CUT714	chrXI	307627	308003	-	CUT_S_RNA	CUT
CUT031	CUT031	CUT031	chrII	625308	625693	+	CUT_S_RNA	CUT
CUT459	CUT459	CUT459	chrIII	27389	27581	-	CUT_S_RNA	CUT
CUT412	CUT412	CUT412	chrXVI	291282	291650	+	CUT_S_RNA	CUT
CUT692	CUT692	CUT692	chrX	461275	461571	-	CUT_S_RNA	CUT
CUT301	CUT301	CUT301	chrXIII	534930	535690	+	CUT_S_RNA	CUT
CUT834	CUT834	CUT834	chrXV	363574	364134	-	CUT_S_RNA	CUT
CUT819	CUT819	CUT819	chrXIV	707118	707558	-	CUT_S_RNA	CUT
CUT101	CUT101	CUT101	chrIV	1496813	1497189	+	CUT_S_RNA	CUT
CUT138	CUT138	CUT138	chrVII	346648	346912	+	CUT_S_RNA	CUT
CUT469	CUT469	CUT469	chrIV	31717	32045	-	CUT_S_RNA	CUT
CUT235	CUT235	CUT235	chrXI	389097	389657	+	CUT_S_RNA	CUT
CUT707	CUT707	CUT707	chrXI	230322	230978	-	CUT_S_RNA	CUT
CUT260	CUT260	CUT260	chrXII	415736	416384	+	CUT_S_RNA	CUT
CUT175	CUT175	CUT175	chrVIII	170721	171417	+	CUT_S_RNA	CUT
CUT645	CUT645	CUT645	chrVIII	238203	238867	-	CUT_S_RNA	CUT
CUT599	CUT599	CUT599	chrVII	370244	370644	-	CUT_S_RNA	CUT
CUT083	CUT083	CUT083	chrIV	1153883	1154075	+	CUT_S_RNA	CUT
CUT750	CUT750	CUT750	chrXII	830396	830732	-	CUT_S_RNA	CUT
CUT510	CUT510	CUT510	chrIV	769699	770203	-	CUT_S_RNA	CUT
CUT327	CUT327	CUT327	chrXIV	258434	258786	+	CUT_S_RNA	CUT
CUT293	CUT293	CUT293	chrXIII	330450	330634	+	CUT_S_RNA	CUT
CUT753	CUT753	CUT753	chrXII	928605	929597	-	CUT_S_RNA	CUT
CUT541	CUT541	CUT541	chrV	15349	15605	-	CUT_S_RNA	CUT
CUT339	CUT339	CUT339	chrXIV	533939	534091	+	CUT_S_RNA	CUT
CUT284	CUT284	CUT284	chrXIII	77993	78337	+	CUT_S_RNA	CUT
CUT038	CUT038	CUT038	chrII	734829	736189	+	CUT_S_RNA	CUT
CUT086	CUT086	CUT086	chrIV	1189220	1189612	+	CUT_S_RNA	CUT
CUT481	CUT481	CUT481	chrIV	247781	248021	-	CUT_S_RNA	CUT
CUT414	CUT414	CUT414	chrXVI	319242	319466	+	CUT_S_RNA	CUT
CUT157	CUT157	CUT157	chrVII	795950	796078	+	CUT_S_RNA	CUT
CUT427	CUT427	CUT427	chrXVI	654990	655118	+	CUT_S_RNA	CUT
CUT082	CUT082	CUT082	chrIV	1149683	1149987	+	CUT_S_RNA	CUT
CUT161	CUT161	CUT161	chrVII	897286	897470	+	CUT_S_RNA	CUT
CUT813	CUT813	CUT813	chrXIV	458797	459429	-	CUT_S_RNA	CUT
CUT287	CUT287	CUT287	chrXIII	147361	147537	+	CUT_S_RNA	CUT
CUT410	CUT410	CUT410	chrXVI	250426	250706	+	CUT_S_RNA	CUT
CUT234	CUT234	CUT234	chrXI	364601	364745	+	CUT_S_RNA	CUT
CUT564	CUT564	CUT564	chrV	409129	409393	-	CUT_S_RNA	CUT
CUT751	CUT751	CUT751	chrXII	833284	833644	-	CUT_S_RNA	CUT
CUT069	CUT069	CUT069	chrIV	727863	728159	+	CUT_S_RNA	CUT
CUT413	CUT413	CUT413	chrXVI	304114	304314	+	CUT_S_RNA	CUT
CUT071	CUT071	CUT071	chrIV	794487	795255	+	CUT_S_RNA	CUT
CUT457	CUT457	CUT457	chrII	704145	704273	-	CUT_S_RNA	CUT
CUT706	CUT706	CUT706	chrXI	164451	164595	-	CUT_S_RNA	CUT
CUT378	CUT378	CUT378	chrXV	458184	458648	+	CUT_S_RNA	CUT
CUT535	CUT535	CUT535	chrIV	1435793	1436417	-	CUT_S_RNA	CUT
CUT426	CUT426	CUT426	chrXVI	621334	621926	+	CUT_S_RNA	CUT
CUT055	CUT055	CUT055	chrIV	329585	329697	+	CUT_S_RNA	CUT
CUT654	CUT654	CUT654	chrVIII	449142	450246	-	CUT_S_RNA	CUT
CUT585	CUT585	CUT585	chrVII	55814	56190	-	CUT_S_RNA	CUT
CUT417	CUT417	CUT417	chrXVI	409086	409494	+	CUT_S_RNA	CUT
CUT005	CUT005	CUT005	chrI	180257	180513	+	CUT_S_RNA	CUT
CUT816	CUT816	CUT816	chrXIV	525559	525823	-	CUT_S_RNA	CUT
CUT904	CUT904	CUT904	chrXVI	518073	518553	-	CUT_S_RNA	CUT
CUT373	CUT373	CUT373	chrXV	418577	418865	+	CUT_S_RNA	CUT
CUT088	CUT088	CUT088	chrIV	1240005	1241029	+	CUT_S_RNA	CUT
CUT379	CUT379	CUT379	chrXV	462632	463392	+	CUT_S_RNA	CUT
CUT862	CUT862	CUT862	chrXV	784093	784645	-	CUT_S_RNA	CUT
CUT079	CUT079	CUT079	chrIV	1090392	1091400	+	CUT_S_RNA	CUT
CUT545	CUT545	CUT545	chrV	58821	59309	-	CUT_S_RNA	CUT
CUT552	CUT552	CUT552	chrV	253750	253870	-	CUT_S_RNA	CUT
CUT106	CUT106	CUT106	chrV	150290	151762	+	CUT_S_RNA	CUT
CUT057	CUT057	CUT057	chrIV	417276	417636	+	CUT_S_RNA	CUT
CUT192	CUT192	CUT192	chrIX	249476	249699	+	CUT_S_RNA	CUT
CUT657	CUT657	CUT657	chrVIII	487152	487632	-	CUT_S_RNA	CUT
CUT013	CUT013	CUT013	chrII	310633	310953	+	CUT_S_RNA	CUT
CUT404	CUT404	CUT404	chrXVI	100265	100441	+	CUT_S_RNA	CUT
CUT182	CUT182	CUT182	chrVIII	461884	462132	+	CUT_S_RNA	CUT
CUT814	CUT814	CUT814	chrXIV	479422	480358	-	CUT_S_RNA	CUT
CUT679	CUT679	CUT679	chrX	142783	142999	-	CUT_S_RNA	CUT
CUT799	CUT799	CUT799	chrXIV	86863	87319	-	CUT_S_RNA	CUT
CUT222	CUT222	CUT222	chrX	664462	664710	+	CUT_S_RNA	CUT
CUT732	CUT732	CUT732	chrXII	201532	201812	-	CUT_S_RNA	CUT
CUT200	CUT200	CUT200	chrX	134195	134667	+	CUT_S_RNA	CUT
CUT640	CUT640	CUT640	chrVIII	127940	129308	-	CUT_S_RNA	CUT
CUT565	CUT565	CUT565	chrV	415777	416129	-	CUT_S_RNA	CUT
CUT372	CUT372	CUT372	chrXV	397570	398034	+	CUT_S_RNA	CUT
CUT709	CUT709	CUT709	chrXI	260027	260179	-	CUT_S_RNA	CUT
CUT478	CUT478	CUT478	chrIV	194148	194396	-	CUT_S_RNA	CUT
CUT638	CUT638	CUT638	chrVIII	69585	70073	-	CUT_S_RNA	CUT
CUT621	CUT621	CUT621	chrVII	769602	770314	-	CUT_S_RNA	CUT
CUT544	CUT544	CUT544	chrV	52349	52485	-	CUT_S_RNA	CUT
CUT525	CUT525	CUT525	chrIV	1204233	1204409	-	CUT_S_RNA	CUT
CUT280	CUT280	CUT280	chrXIII	14976	15464	+	CUT_S_RNA	CUT
CUT909	CUT909	CUT909	chrXVI	685498	685698	-	CUT_S_RNA	CUT
CUT316	CUT316	CUT316	chrXIV	109123	109403	+	CUT_S_RNA	CUT
CUT473	CUT473	CUT473	chrIV	115164	116100	-	CUT_S_RNA	CUT
CUT620	CUT620	CUT620	chrVII	761730	762154	-	CUT_S_RNA	CUT
CUT559	CUT559	CUT559	chrV	301023	301695	-	CUT_S_RNA	CUT
CUT883	CUT883	CUT883	chrXVI	132198	132414	-	CUT_S_RNA	CUT
CUT856	CUT856	CUT856	chrXV	747317	747477	-	CUT_S_RNA	CUT
CUT847	CUT847	CUT847	chrXV	564261	564421	-	CUT_S_RNA	CUT
CUT124	CUT124	CUT124	chrVI	263318	263870	+	CUT_S_RNA	CUT
CUT625	CUT625	CUT625	chrVII	830130	830282	-	CUT_S_RNA	CUT
CUT455	CUT455	CUT455	chrII	539346	539674	-	CUT_S_RNA	CUT
CUT763	CUT763	CUT763	chrXIII	284182	284622	-	CUT_S_RNA	CUT
CUT562	CUT562	CUT562	chrV	319369	319761	-	CUT_S_RNA	CUT
CUT094	CUT094	CUT094	chrIV	1334213	1334581	+	CUT_S_RNA	CUT
CUT582	CUT582	CUT582	chrVII	11909	12373	-	CUT_S_RNA	CUT
CUT238	CUT238	CUT238	chrXI	439793	440113	+	CUT_S_RNA	CUT
CUT769	CUT769	CUT769	chrXIII	396470	396854	-	CUT_S_RNA	CUT
CUT267	CUT267	CUT267	chrXII	674447	675135	+	CUT_S_RNA	CUT
CUT532	CUT532	CUT532	chrIV	1300313	1300977	-	CUT_S_RNA	CUT
CUT725	CUT725	CUT725	chrXI	558414	558662	-	CUT_S_RNA	CUT
CUT619	CUT619	CUT619	chrVII	760498	761114	-	CUT_S_RNA	CUT
CUT670	CUT670	CUT670	chrX	22445	22757	-	CUT_S_RNA	CUT
CUT660	CUT660	CUT660	chrIX	47573	47949	-	CUT_S_RNA	CUT
CUT310	CUT310	CUT310	chrXIII	814378	815514	+	CUT_S_RNA	CUT
CUT465	CUT465	CUT465	chrIII	147784	148080	-	CUT_S_RNA	CUT
CUT797	CUT797	CUT797	chrXIV	64614	64814	-	CUT_S_RNA	CUT
CUT820	CUT820	CUT820	chrXIV	736216	736480	-	CUT_S_RNA	CUT
CUT269	CUT269	CUT269	chrXII	719679	719863	+	CUT_S_RNA	CUT
CUT485	CUT485	CUT485	chrIV	340245	340405	-	CUT_S_RNA	CUT
CUT701	CUT701	CUT701	chrXI	24221	24916	-	CUT_S_RNA	CUT
CUT899	CUT899	CUT899	chrXVI	444314	445090	-	CUT_S_RNA	CUT
CUT297	CUT297	CUT297	chrXIII	391586	391826	+	CUT_S_RNA	CUT
CUT665	CUT665	CUT665	chrIX	263534	265054	-	CUT_S_RNA	CUT
CUT838	CUT838	CUT838	chrXV	391222	391342	-	CUT_S_RNA	CUT
CUT842	CUT842	CUT842	chrXV	493885	494373	-	CUT_S_RNA	CUT
CUT454	CUT454	CUT454	chrII	535770	536258	-	CUT_S_RNA	CUT
CUT845	CUT845	CUT845	chrXV	536749	536893	-	CUT_S_RNA	CUT
CUT918	CUT918	CUT918	chrXVI	834075	834307	-	CUT_S_RNA	CUT
CUT245	CUT245	CUT245	chrXI	604435	604707	+	CUT_S_RNA	CUT
CUT208	CUT208	CUT208	chrX	209732	209892	+	CUT_S_RNA	CUT
CUT824	CUT824	CUT824	chrXV	105790	106358	-	CUT_S_RNA	CUT
CUT010	CUT010	CUT010	chrII	296288	296576	+	CUT_S_RNA	CUT
CUT627	CUT627	CUT627	chrVII	882306	882570	-	CUT_S_RNA	CUT
CUT264	CUT264	CUT264	chrXII	445136	445544	+	CUT_S_RNA	CUT
CUT557	CUT557	CUT557	chrV	281567	282447	-	CUT_S_RNA	CUT
CUT497	CUT497	CUT497	chrIV	556513	556673	-	CUT_S_RNA	CUT
CUT802	CUT802	CUT802	chrXIV	116199	116575	-	CUT_S_RNA	CUT
CUT058	CUT058	CUT058	chrIV	421940	422532	+	CUT_S_RNA	CUT
CUT017	CUT017	CUT017	chrII	341018	342578	+	CUT_S_RNA	CUT
CUT018	CUT018	CUT018	chrII	360618	360970	+	CUT_S_RNA	CUT
CUT744	CUT744	CUT744	chrXII	672411	672611	-	CUT_S_RNA	CUT
CUT216	CUT216	CUT216	chrX	581799	582863	+	CUT_S_RNA	CUT
CUT401	CUT401	CUT401	chrXVI	74137	74441	+	CUT_S_RNA	CUT
CUT162	CUT162	CUT162	chrVII	920414	920550	+	CUT_S_RNA	CUT
CUT539	CUT539	CUT539	chrIV	1492153	1492385	-	CUT_S_RNA	CUT
CUT330	CUT330	CUT330	chrXIV	338001	338337	+	CUT_S_RNA	CUT
CUT570	CUT570	CUT570	chrV	509642	509818	-	CUT_S_RNA	CUT
CUT380	CUT380	CUT380	chrXV	515049	515169	+	CUT_S_RNA	CUT
CUT467	CUT467	CUT467	chrIII	238018	238706	-	CUT_S_RNA	CUT
CUT644	CUT644	CUT644	chrVIII	231291	231851	-	CUT_S_RNA	CUT
CUT800	CUT800	CUT800	chrXIV	89623	89887	-	CUT_S_RNA	CUT
CUT093	CUT093	CUT093	chrIV	1323469	1324429	+	CUT_S_RNA	CUT
CUT809	CUT809	CUT809	chrXIV	366269	366501	-	CUT_S_RNA	CUT
CUT064	CUT064	CUT064	chrIV	501677	502365	+	CUT_S_RNA	CUT
CUT248	CUT248	CUT248	chrXII	109242	109666	+	CUT_S_RNA	CUT
CUT902	CUT902	CUT902	chrXVI	493089	493313	-	CUT_S_RNA	CUT
CUT170	CUT170	CUT170	chrVII	1065484	1065876	+	CUT_S_RNA	CUT
CUT230	CUT230	CUT230	chrXI	255742	256015	+	CUT_S_RNA	CUT
CUT806	CUT806	CUT806	chrXIV	275270	276078	-	CUT_S_RNA	CUT
CUT146	CUT146	CUT146	chrVII	545135	545351	+	CUT_S_RNA	CUT
CUT855	CUT855	CUT855	chrXV	741773	742245	-	CUT_S_RNA	CUT
CUT374	CUT374	CUT374	chrXV	421913	422201	+	CUT_S_RNA	CUT
CUT618	CUT618	CUT618	chrVII	746050	746610	-	CUT_S_RNA	CUT
CUT173	CUT173	CUT173	chrVIII	115511	115759	+	CUT_S_RNA	CUT
CUT332	CUT332	CUT332	chrXIV	348761	349185	+	CUT_S_RNA	CUT
CUT125	CUT125	CUT125	chrVII	64306	64426	+	CUT_S_RNA	CUT
CUT840	CUT840	CUT840	chrXV	407622	407822	-	CUT_S_RNA	CUT
CUT658	CUT658	CUT658	chrIX	44909	45285	-	CUT_S_RNA	CUT
CUT754	CUT754	CUT754	chrXII	963127	963551	-	CUT_S_RNA	CUT
CUT804	CUT804	CUT804	chrXIV	185014	185238	-	CUT_S_RNA	CUT
CUT560	CUT560	CUT560	chrV	302367	302647	-	CUT_S_RNA	CUT
CUT888	CUT888	CUT888	chrXVI	190894	191206	-	CUT_S_RNA	CUT
CUT026	CUT026	CUT026	chrII	483734	484030	+	CUT_S_RNA	CUT
CUT325	CUT325	CUT325	chrXIV	234186	234322	+	CUT_S_RNA	CUT
CUT318	CUT318	CUT318	chrXIV	145850	146154	+	CUT_S_RNA	CUT
CUT646	CUT646	CUT646	chrVIII	273123	273603	-	CUT_S_RNA	CUT
CUT895	CUT895	CUT895	chrXVI	373082	373434	-	CUT_S_RNA	CUT
CUT087	CUT087	CUT087	chrIV	1238341	1239405	+	CUT_S_RNA	CUT
CUT764	CUT764	CUT764	chrXIII	286670	287230	-	CUT_S_RNA	CUT
CUT402	CUT402	CUT402	chrXVI	76705	79569	+	CUT_S_RNA	CUT
CUT329	CUT329	CUT329	chrXIV	302217	302649	+	CUT_S_RNA	CUT
CUT268	CUT268	CUT268	chrXII	675695	676463	+	CUT_S_RNA	CUT
CUT683	CUT683	CUT683	chrX	267321	267905	-	CUT_S_RNA	CUT
CUT141	CUT141	CUT141	chrVII	375848	376008	+	CUT_S_RNA	CUT
CUT659	CUT659	CUT659	chrIX	45285	45925	-	CUT_S_RNA	CUT
CUT272	CUT272	CUT272	chrXII	837608	838016	+	CUT_S_RNA	CUT
CUT470	CUT470	CUT470	chrIV	65044	65948	-	CUT_S_RNA	CUT
CUT857	CUT857	CUT857	chrXV	757653	758061	-	CUT_S_RNA	CUT
CUT220	CUT220	CUT220	chrX	643510	645110	+	CUT_S_RNA	CUT
CUT396	CUT396	CUT396	chrXV	1001086	1001518	+	CUT_S_RNA	CUT
CUT815	CUT815	CUT815	chrXIV	483654	485262	-	CUT_S_RNA	CUT
CUT315	CUT315	CUT315	chrXIV	104275	104642	+	CUT_S_RNA	CUT
CUT142	CUT142	CUT142	chrVII	420901	421349	+	CUT_S_RNA	CUT
CUT768	CUT768	CUT768	chrXIII	354750	355126	-	CUT_S_RNA	CUT
CUT848	CUT848	CUT848	chrXV	574325	574805	-	CUT_S_RNA	CUT
CUT077	CUT077	CUT077	chrIV	1061305	1061489	+	CUT_S_RNA	CUT
CUT135	CUT135	CUT135	chrVII	280789	281309	+	CUT_S_RNA	CUT
CUT636	CUT636	CUT636	chrVII	1065048	1065168	-	CUT_S_RNA	CUT
CUT338	CUT338	CUT338	chrXIV	500682	500794	+	CUT_S_RNA	CUT
CUT553	CUT553	CUT553	chrV	261878	262022	-	CUT_S_RNA	CUT
CUT923	CUT923	CUT923	chrXVI	901107	901547	-	CUT_S_RNA	CUT
CUT102	CUT102	CUT102	chrV	8089	8297	+	CUT_S_RNA	CUT
CUT092	CUT092	CUT092	chrIV	1319453	1319765	+	CUT_S_RNA	CUT
CUT875	CUT875	CUT875	chrXV	1037633	1039409	-	CUT_S_RNA	CUT
CUT390	CUT390	CUT390	chrXV	844892	845188	+	CUT_S_RNA	CUT
CUT563	CUT563	CUT563	chrV	321577	321905	-	CUT_S_RNA	CUT
CUT522	CUT522	CUT522	chrIV	1145727	1146063	-	CUT_S_RNA	CUT
CUT674	CUT674	CUT674	chrX	119122	119810	-	CUT_S_RNA	CUT
CUT458	CUT458	CUT458	chrII	720649	721185	-	CUT_S_RNA	CUT
CUT213	CUT213	CUT213	chrX	413678	414094	+	CUT_S_RNA	CUT
CUT887	CUT887	CUT887	chrXVI	187838	188062	-	CUT_S_RNA	CUT
CUT623	CUT623	CUT623	chrVII	801714	801866	-	CUT_S_RNA	CUT
CUT423	CUT423	CUT423	chrXVI	565286	565574	+	CUT_S_RNA	CUT
CUT261	CUT261	CUT261	chrXII	416384	416808	+	CUT_S_RNA	CUT
CUT061	CUT061	CUT061	chrIV	453828	454068	+	CUT_S_RNA	CUT
CUT019	CUT019	CUT019	chrII	365898	366657	+	CUT_S_RNA	CUT
CUT418	CUT418	CUT418	chrXVI	432390	432542	+	CUT_S_RNA	CUT
CUT867	CUT867	CUT867	chrXV	880353	880721	-	CUT_S_RNA	CUT
[truncated: 10,696 more rows]

## Sheet: Column description
	GeneID	Gene Identifier
	Syst_name	Systematic name
	Gene	Gene name
	Chr	Chromosome number
	Start	transcript strart
	End	transcript end
	Strand	Strand (+ or -)
	type	Type of transcript (gene, dubious, noncoding_RNA, rRNA_ETS, rRNA_ITS, rRNA_region, snoRNA, snRNA, telomerase_RNA, transposon_gene, transposon_region, tRNA, CUT_GIM_RNA, CUT_S_RNA, SUT_RNA, XUT_RNA)
	Categ	Category. For genes = PTC, noPTC Upf1-enriched, noPTC, Possible PTC, unknown. Otherwise; mitoch, Ty (transposon), SUT_XUT (SUT and XUT), CUT (GIM lab or SGD), tRNA, rRNA (ETS, ITS or rRNA).
