# Supplementary material for: Nonsense-mediated mRNA decay factors target short poly(A)-tailed mRNAs lacking a premature termination codon
Source: Nat Commun. 2026 Apr 17;17:5333. doi: 10.1038/s41467-026-72132-1 (PMC13273070; doi:10.1038/s41467-026-72132-1)
Supplement: Supplementary file 8 — Source Data [file 41467_2026_72132_MOESM8_ESM.xlsx]

## Sheet: Fig1B-E_FigS1A-B-C
Log2FC values (from Illumina DESeq2 normalization) used for MAplots : log2FC function of Abundance (Fig 1b and Suppplementary Fig 1a), Boxplots of poly(A) tails length per categories (Fig1D and S1B) and Boxplot
of Half-lives per categories (Supplementary Fig 1c). See also Supplementary Data2_GSE283053_Illumina.xlsx.
Id	Syst_name	Gene	Categ	log2FC_RIPvsWT	log2FC_delvsWT	Frydman_codon_optimality	Miller_half_lives	pA_Subtelny	Abundance(log2_mean)
CUT_GIM_0553	CUT_GIM_0553	CUT_GIM_0553	CUT	6.053	1.877				8.03017
CUT046	CUT046	CUT046	CUT	5.995	2.385				8.53838
CUT502	CUT502	CUT502	CUT	5.978	0.64				7.73112
CUT_GIM_0282	CUT_GIM_0282	CUT_GIM_0282	CUT	5.892	1.073				8.69936
CUT770	CUT770	CUT770	CUT	5.891	1.63				6.77703
CUT850	CUT850	CUT850	CUT	5.687	2.725				7.1372
CUT_GIM_1165	CUT_GIM_1165	CUT_GIM_1165	CUT	5.522	0.409				4.58856
CUT_GIM_0166	CUT_GIM_0166	CUT_GIM_0166	CUT	5.517	1.515				5.23189
CUT284	CUT284	CUT284	CUT	5.451	2.069				6.64847
CUT688	CUT688	CUT688	CUT	5.309	1.592				6.61545
CUT_GIM_0093	CUT_GIM_0093	CUT_GIM_0093	CUT	5.288	1.17				7.874
CUT346	CUT346	CUT346	CUT	5.243	0.989				7.3015
CUT426	CUT426	CUT426	CUT	5.232	3.042				7.33932
CUT257	CUT257	CUT257	CUT	5.16	2.413				7.0621
CUT_GIM_0492	CUT_GIM_0492	CUT_GIM_0492	CUT	5.151	1.35				4.23955
CUT493	CUT493	CUT493	CUT	5.133	2.829				6.32912
CUT_GIM_0462	CUT_GIM_0462	CUT_GIM_0462	CUT	5.1	1.763				7.108
CUT519	CUT519	CUT519	CUT	5.086	1.763				4.15299
CUT266	CUT266	CUT266	CUT	4.962	0.409				7.04745
CUT154	CUT154	CUT154	CUT	4.958	1.726				4.88996
CUT561	CUT561	CUT561	CUT	4.912	1.384				10.2056
CUT_GIM_0151	CUT_GIM_0151	CUT_GIM_0151	CUT	4.818	1.408				5.97292
CUT268	CUT268	CUT268	CUT	4.754	1.731				7.82305
CUT538	CUT538	CUT538	CUT	4.734	0.506				2.44361
CUT392	CUT392	CUT392	CUT	4.718	0.62				6.05658
CUT758	CUT758	CUT758	CUT	4.694	1.924				6.32733
CUT376	CUT376	CUT376	CUT	4.681	1.785				7.31515
CUT662	CUT662	CUT662	CUT	4.677	1.417				5.52199
CUT125	CUT125	CUT125	CUT	4.67	0.223				3.77083
CUT_GIM_1119	CUT_GIM_1119	CUT_GIM_1119	CUT	4.637	1.915				9.6725
CUT017	CUT017	CUT017	CUT	4.619	1.353				9.08635
CUT_GIM_0781	CUT_GIM_0781	CUT_GIM_0781	CUT	4.594	0.392				7.1531
CUT852	CUT852	CUT852	CUT	4.564	1.428				8.33409
CUT_GIM_0504	CUT_GIM_0504	CUT_GIM_0504	CUT	4.535	1.262				3.76022
CUT687	CUT687	CUT687	CUT	4.48	-0.015				6.07959
CUT_GIM_0316	CUT_GIM_0316	CUT_GIM_0316	CUT	4.45	0.385				6.91337
CUT199	CUT199	CUT199	CUT	4.446	1.615				7.88874
CUT113	CUT113	CUT113	CUT	4.433	1.189				7.58654
CUT899	CUT899	CUT899	CUT	4.431	1.597				6.84937
CUT_GIM_1009	CUT_GIM_1009	CUT_GIM_1009	CUT	4.429	1.398				6.57425
CUT276	CUT276	CUT276	CUT	4.381	3.476				6.72697
CUT072	CUT072	CUT072	CUT	4.377	1.676				7.25824
CUT_GIM_0065	CUT_GIM_0065	CUT_GIM_0065	CUT	4.347	0.667				6.15198
CUT_GIM_0141	CUT_GIM_0141	CUT_GIM_0141	CUT	4.322	0.69				9.853
CUT_GIM_0486	CUT_GIM_0486	CUT_GIM_0486	CUT	4.314	2.009				4.32265
CUT_GIM_0563	CUT_GIM_0563	CUT_GIM_0563	CUT	4.307	0.337				6.25607
CUT159	CUT159	CUT159	CUT	4.305	2.008				4.3147
CUT085	CUT085	CUT085	CUT	4.303	1.188				5.56894
CUT554	CUT554	CUT554	CUT	4.288	2.561				9.67013
CUT_GIM_1135	CUT_GIM_1135	CUT_GIM_1135	CUT	4.286	0.211				8.0009
CUT_GIM_0105	CUT_GIM_0105	CUT_GIM_0105	CUT	4.277	0.034				11.8917
CUT_GIM_1103	CUT_GIM_1103	CUT_GIM_1103	CUT	4.257	0.613				5.38922
CUT_GIM_0843	CUT_GIM_0843	CUT_GIM_0843	CUT	4.22	1.562				9.33476
CUT_GIM_0927	CUT_GIM_0927	CUT_GIM_0927	CUT	4.179	0.428				7.28161
CUT_GIM_1199	CUT_GIM_1199	CUT_GIM_1199	CUT	4.178	0.257				4.64097
CUT_GIM_0622	CUT_GIM_0622	CUT_GIM_0622	CUT	4.171	1.82				7.44386
CUT500	CUT500	CUT500	CUT	4.168	1.155				5.90424
CUT876	CUT876	CUT876	CUT	4.164	1.083				4.92979
CUT185	CUT185	CUT185	CUT	4.159	2.676				5.49601
CUT_GIM_1277	CUT_GIM_1277	CUT_GIM_1277	CUT	4.146	1.403				6.03562
CUT251	CUT251	CUT251	CUT	4.131	1.276				7.42803
CUT_GIM_0198	CUT_GIM_0198	CUT_GIM_0198	CUT	4.129	1.086				9.75624
CUT_GIM_1271	CUT_GIM_1271	CUT_GIM_1271	CUT	4.109	1.455				7.43488
CUT641	CUT641	CUT641	CUT	4.107	0.227				5.2604
CUT_GIM_1177	CUT_GIM_1177	CUT_GIM_1177	CUT	4.081	1.585				6.97694
CUT_GIM_1197	CUT_GIM_1197	CUT_GIM_1197	CUT	4.078	1.576				6.97419
CUT_GIM_1140	CUT_GIM_1140	CUT_GIM_1140	CUT	4.076	0.47				6.39985
CUT_GIM_1161	CUT_GIM_1161	CUT_GIM_1161	CUT	4.061	0.787				5.76102
CUT_GIM_0489	CUT_GIM_0489	CUT_GIM_0489	CUT	4.044	1.35				8.34829
CUT_GIM_0440	CUT_GIM_0440	CUT_GIM_0440	CUT	4.044	-0.033				9.24317
CUT_GIM_0096	CUT_GIM_0096	CUT_GIM_0096	CUT	4.03	1.298				4.00899
CUT696	CUT696	CUT696	CUT	4.027	2.209				6.07767
CUT_GIM_0954	CUT_GIM_0954	CUT_GIM_0954	CUT	4.017	1.961				8.81976
CUT_GIM_0647	CUT_GIM_0647	CUT_GIM_0647	CUT	3.992	0.007				6.35861
CUT904	CUT904	CUT904	CUT	3.976	0.331				7.64082
CUT_GIM_1219	CUT_GIM_1219	CUT_GIM_1219	CUT	3.974	0.543				6.54241
CUT_GIM_0368	CUT_GIM_0368	CUT_GIM_0368	CUT	3.973	1.096				8.15755
CUT_GIM_0732	CUT_GIM_0732	CUT_GIM_0732	CUT	3.968	2.771				6.43212
CUT924	CUT924	CUT924	CUT	3.957	1.034				5.93758
CUT_GIM_0657	CUT_GIM_0657	CUT_GIM_0657	CUT	3.956	0.753				2.85997
CUT546	CUT546	CUT546	CUT	3.949	3.258				8.12184
CUT_GIM_0934	CUT_GIM_0934	CUT_GIM_0934	CUT	3.936	2.613				8.67656
CUT_GIM_0073	CUT_GIM_0073	CUT_GIM_0073	CUT	3.911	2.421				10.1041
CUT136	CUT136	CUT136	CUT	3.904	1.155				6.10894
CUT_GIM_0786	CUT_GIM_0786	CUT_GIM_0786	CUT	3.903	0.263				7.99249
CUT_GIM_0341	CUT_GIM_0341	CUT_GIM_0341	CUT	3.901	1.1				8.23012
CUT726	CUT726	CUT726	CUT	3.9	0.691				4.42156
CUT425	CUT425	CUT425	CUT	3.89	2.525				4.99955
CUT_GIM_1017	CUT_GIM_1017	CUT_GIM_1017	CUT	3.888	-0.124				7.80407
CUT208	CUT208	CUT208	CUT	3.887	0.072				3.07211
CUT_GIM_1045	CUT_GIM_1045	CUT_GIM_1045	CUT	3.867	1.097				9.43923
CUT626	CUT626	CUT626	CUT	3.857	-0.016				5.09466
CUT_GIM_0956	CUT_GIM_0956	CUT_GIM_0956	CUT	3.856	0.563				4.58316
CUT_GIM_0721	CUT_GIM_0721	CUT_GIM_0721	CUT	3.855	0.791				7.09402
CUT105	CUT105	CUT105	CUT	3.851	1.341				5.99661
CUT865	CUT865	CUT865	CUT	3.847	0.31				6.18269
CUT_GIM_0699	CUT_GIM_0699	CUT_GIM_0699	CUT	3.826	2.327				7.49633
CUT_GIM_0031	CUT_GIM_0031	CUT_GIM_0031	CUT	3.825	2.066				6.24869
CUT106	CUT106	CUT106	CUT	3.823	1.276				6.99413
CUT697	CUT697	CUT697	CUT	3.816	2.024				5.56742
CUT359	CUT359	CUT359	CUT	3.813	0.657				6.33324
CUT521	CUT521	CUT521	CUT	3.808	1.331				8.96171
CUT_GIM_1232	CUT_GIM_1232	CUT_GIM_1232	CUT	3.789	1.548				6.50335
CUT_GIM_0114	CUT_GIM_0114	CUT_GIM_0114	CUT	3.786	0.288				6.05658
CUT_GIM_0270	CUT_GIM_0270	CUT_GIM_0270	CUT	3.785	1.102				7.57939
CUT_GIM_0970	CUT_GIM_0970	CUT_GIM_0970	CUT	3.771	0.802				7.35385
CUT004	CUT004	CUT004	CUT	3.764	0.194				7.22949
CUT_GIM_1075	CUT_GIM_1075	CUT_GIM_1075	CUT	3.74	0.195				5.13791
CUT091	CUT091	CUT091	CUT	3.717	1.189				8.82509
CUT_GIM_1085	CUT_GIM_1085	CUT_GIM_1085	CUT	3.712	1.443				4.916
CUT757	CUT757	CUT757	CUT	3.691	1.277				6.88423
CUT291	CUT291	CUT291	CUT	3.684	1.177				7.86276
CUT506	CUT506	CUT506	CUT	3.678	1.023				7.89391
CUT312	CUT312	CUT312	CUT	3.675	1.39				5.26941
CUT_GIM_0761	CUT_GIM_0761	CUT_GIM_0761	CUT	3.674	1.429				7.60162
CUT261	CUT261	CUT261	CUT	3.659	0.383				3.76553
CUT_GIM_0293	CUT_GIM_0293	CUT_GIM_0293	CUT	3.648	0.513				7.30579
CUT526	CUT526	CUT526	CUT	3.646	1.406				5.92267
CUT377	CUT377	CUT377	CUT	3.645	1.596				7.65521
CUT464	CUT464	CUT464	CUT	3.64	0.402				6.54828
CUT_GIM_1048	CUT_GIM_1048	CUT_GIM_1048	CUT	3.629	0.37				9.38748
CUT097	CUT097	CUT097	CUT	3.628	2.428				5.9697
CUT202	CUT202	CUT202	CUT	3.615	1.437				4.5656
CUT_GIM_0729	CUT_GIM_0729	CUT_GIM_0729	CUT	3.611	1.195				8.85795
CUT769	CUT769	CUT769	CUT	3.608	2.07				4.77926
CUT_GIM_1138	CUT_GIM_1138	CUT_GIM_1138	CUT	3.606	0.712				5.55152
CUT047	CUT047	CUT047	CUT	3.598	0.26				4.65478
CUT_GIM_0419	CUT_GIM_0419	CUT_GIM_0419	CUT	3.595	0.262				7.40701
CUT_GIM_0890	CUT_GIM_0890	CUT_GIM_0890	CUT	3.584	0.808				7.50589
CUT397	CUT397	CUT397	CUT	3.571	0.138				1.9222
CUT100	CUT100	CUT100	CUT	3.567	1.904				6.86295
CUT_GIM_0789	CUT_GIM_0789	CUT_GIM_0789	CUT	3.558	0.715				9.41094
CUT784	CUT784	CUT784	CUT	3.556	0.663				8.49681
CUT773	CUT773	CUT773	CUT	3.555	1.059				6.88826
CUT_GIM_0329	CUT_GIM_0329	CUT_GIM_0329	CUT	3.547	0.294				5.77821
CUT_GIM_0592	CUT_GIM_0592	CUT_GIM_0592	CUT	3.545	0.644				9.39556
CUT705	CUT705	CUT705	CUT	3.545	0.037				7.02459
CUT435	CUT435	CUT435	CUT	3.543	1.438				6.27258
CUT_GIM_0234	CUT_GIM_0234	CUT_GIM_0234	CUT	3.543	1.157				7.62044
CUT406	CUT406	CUT406	CUT	3.543	0.902				6.65707
CUT639	CUT639	CUT639	CUT	3.534	1.745				5.78346
CUT916	CUT916	CUT916	CUT	3.532	0.27				1.97085
CUT087	CUT087	CUT087	CUT	3.528	0.837				5.63836
CUT172	CUT172	CUT172	CUT	3.525	1.972				3.97453
CUT283	CUT283	CUT283	CUT	3.524	0.613				6.20006
CUT258	CUT258	CUT258	CUT	3.523	0.939				4.43763
CUT_GIM_0505	CUT_GIM_0505	CUT_GIM_0505	CUT	3.513	-0.18				4.52419
CUT_GIM_0020	CUT_GIM_0020	CUT_GIM_0020	CUT	3.498	0.307				4.7021
CUT174	CUT174	CUT174	CUT	3.493	1.034				4.81404
CUT572	CUT572	CUT572	CUT	3.485	0.538				6.16148
CUT753	CUT753	CUT753	CUT	3.483	1.447				5.85225
CUT_GIM_0435	CUT_GIM_0435	CUT_GIM_0435	CUT	3.478	0.589				6.67835
CUT_GIM_1153	CUT_GIM_1153	CUT_GIM_1153	CUT	3.475	1.02				7.2879
CUT089	CUT089	CUT089	CUT	3.47	1.019				7.28559
CUT_GIM_0364	CUT_GIM_0364	CUT_GIM_0364	CUT	3.467	-0.051				7.64082
CUT_GIM_1309	CUT_GIM_1309	CUT_GIM_1309	CUT	3.466	0.366				7.08268
CUT_GIM_1303	CUT_GIM_1303	CUT_GIM_1303	CUT	3.463	0.013				4.08661
CUT_GIM_0796	CUT_GIM_0796	CUT_GIM_0796	CUT	3.461	1.305				3.87381
CUT527	CUT527	CUT527	CUT	3.455	0.842				3.7761
CUT420	CUT420	CUT420	CUT	3.441	-0.037				4.65592
CUT_GIM_0860	CUT_GIM_0860	CUT_GIM_0860	CUT	3.436	0.191				7.7451
CUT_GIM_0801	CUT_GIM_0801	CUT_GIM_0801	CUT	3.435	2.278				7.47233
CUT_GIM_0396	CUT_GIM_0396	CUT_GIM_0396	CUT	3.423	0.933				4.73552
CUT_GIM_0811	CUT_GIM_0811	CUT_GIM_0811	CUT	3.421	1.063				6.38405
CUT135	CUT135	CUT135	CUT	3.421	0.924				6.80413
CUT_GIM_0668	CUT_GIM_0668	CUT_GIM_0668	CUT	3.42	1.088				5.35226
CUT355	CUT355	CUT355	CUT	3.419	2.009				7.03771
CUT_GIM_0040	CUT_GIM_0040	CUT_GIM_0040	CUT	3.412	0.624				5.08534
CUT139	CUT139	CUT139	CUT	3.411	1.156				6.62249
CUT_GIM_0982	CUT_GIM_0982	CUT_GIM_0982	CUT	3.405	0.567				3.01614
CUT_GIM_0695	CUT_GIM_0695	CUT_GIM_0695	CUT	3.402	1.111				7.17233
CUT499	CUT499	CUT499	CUT	3.395	0.166				6.35685
CUT066	CUT066	CUT066	CUT	3.391	0.278				5.77189
CUT_GIM_1263	CUT_GIM_1263	CUT_GIM_1263	CUT	3.388	0.969				2.78241
CUT_GIM_0239	CUT_GIM_0239	CUT_GIM_0239	CUT	3.388	0.546				3.4489
CUT_GIM_0841	CUT_GIM_0841	CUT_GIM_0841	CUT	3.374	0.293				7.96838
CUT063	CUT063	CUT063	CUT	3.374	0.111				5.0343
CUT_GIM_0891	CUT_GIM_0891	CUT_GIM_0891	CUT	3.368	0.884				8.00467
CUT328	CUT328	CUT328	CUT	3.367	1.053				6.21393
CUT_GIM_0191	CUT_GIM_0191	CUT_GIM_0191	CUT	3.367	0.088				6.21956
CUT_GIM_0192	CUT_GIM_0192	CUT_GIM_0192	CUT	3.366	0.808				7.98846
CUT304	CUT304	CUT304	CUT	3.358	1.603				6.26247
CUT540	CUT540	CUT540	CUT	3.332	2.243				4.31904
CUT_GIM_1111	CUT_GIM_1111	CUT_GIM_1111	CUT	3.331	2.183				4.47379
CUT834	CUT834	CUT834	CUT	3.329	0.147				5.00135
CUT_GIM_1308	CUT_GIM_1308	CUT_GIM_1308	CUT	3.327	1.501				8.39369
CUT432	CUT432	CUT432	CUT	3.319	0.045				7.79999
CUT451	CUT451	CUT451	CUT	3.313	1.392				6.98117
CUT683	CUT683	CUT683	CUT	3.3	1.687				4.36737
CUT123	CUT123	CUT123	CUT	3.29	1.281				6.10748
CUT_GIM_0711	CUT_GIM_0711	CUT_GIM_0711	CUT	3.287	1.518				2.52857
CUT124	CUT124	CUT124	CUT	3.285	1.588				6.54102
CUT267	CUT267	CUT267	CUT	3.279	1.721				4.8268
CUT190	CUT190	CUT190	CUT	3.277	1.83				2.29278
CUT114	CUT114	CUT114	CUT	3.271	0.839				4.30451
CUT_GIM_1097	CUT_GIM_1097	CUT_GIM_1097	CUT	3.269	0.382				6.15603
CUT_GIM_0402	CUT_GIM_0402	CUT_GIM_0402	CUT	3.261	0.527				2.12433
CUT574	CUT574	CUT574	CUT	3.257	0.39				1.89918
CUT001	CUT001	CUT001	CUT	3.249	0.795				6.66092
CUT050	CUT050	CUT050	CUT	3.248	1.908				7.59246
CUT570	CUT570	CUT570	CUT	3.239	0.114				3.01614
CUT690	CUT690	CUT690	CUT	3.235	1.012				5.22033
CUT_GIM_0169	CUT_GIM_0169	CUT_GIM_0169	CUT	3.229	1.146				6.80181
CUT_GIM_0866	CUT_GIM_0866	CUT_GIM_0866	CUT	3.228	1.077				6.07382
CUT598	CUT598	CUT598	CUT	3.227	0.899				5.14608
CUT_GIM_0769	CUT_GIM_0769	CUT_GIM_0769	CUT	3.227	0.859				6.88228
CUT165	CUT165	CUT165	CUT	3.227	0.407				4.43095
CUT_GIM_0467	CUT_GIM_0467	CUT_GIM_0467	CUT	3.224	2				6.92991
CUT548	CUT548	CUT548	CUT	3.22	0.983				5.2555
CUT_GIM_1060	CUT_GIM_1060	CUT_GIM_1060	CUT	3.215	0.407				4.18824
CUT480	CUT480	CUT480	CUT	3.214	2.766				8.19992
CUT746	CUT746	CUT746	CUT	3.214	0.499				8.28614
CUT227	CUT227	CUT227	CUT	3.214	0.109				5.26454
CUT_GIM_1074	CUT_GIM_1074	CUT_GIM_1074	CUT	3.211	0.124				1.83996
CUT_GIM_0752	CUT_GIM_0752	CUT_GIM_0752	CUT	3.211	0.104				6.83428
CUT482	CUT482	CUT482	CUT	3.208	0.194				5.57198
CUT560	CUT560	CUT560	CUT	3.205	0.065				5.02857
CUT_GIM_0375	CUT_GIM_0375	CUT_GIM_0375	CUT	3.201	0.969				4.73498
CUT_GIM_0763	CUT_GIM_0763	CUT_GIM_0763	CUT	3.201	0.227				4.73173
CUT_GIM_0459	CUT_GIM_0459	CUT_GIM_0459	CUT	3.192	1.427				5.66874
CUT575	CUT575	CUT575	CUT	3.188	0.582				5.2149
CUT_GIM_1236	CUT_GIM_1236	CUT_GIM_1236	CUT	3.167	1.307				8.3531
CUT_GIM_0826	CUT_GIM_0826	CUT_GIM_0826	CUT	3.165	0.067				5.82629
CUT657	CUT657	CUT657	CUT	3.163	0.019				4.58015
CUT012	CUT012	CUT012	CUT	3.161	0.439				4.34056
CUT_GIM_0296	CUT_GIM_0296	CUT_GIM_0296	CUT	3.16	0.347				3.57773
CUT184	CUT184	CUT184	CUT	3.156	1.607				4.98368
CUT_GIM_0898	CUT_GIM_0898	CUT_GIM_0898	CUT	3.153	0.959				4.2765
CUT908	CUT908	CUT908	CUT	3.147	1.027				7.27659
CUT_GIM_0427	CUT_GIM_0427	CUT_GIM_0427	CUT	3.143	0.515				4.69098
CUT473	CUT473	CUT473	CUT	3.139	-0.009				6.57016
CUT_GIM_1131	CUT_GIM_1131	CUT_GIM_1131	CUT	3.137	1.325				12.0685
CUT_GIM_1304	CUT_GIM_1304	CUT_GIM_1304	CUT	3.136	0.219				6.26604
CUT316	CUT316	CUT316	CUT	3.134	0.23				5.59365
CUT_GIM_0518	CUT_GIM_0518	CUT_GIM_0518	CUT	3.132	0.783				7.23285
CUT263	CUT263	CUT263	CUT	3.122	0.128				6.48253
CUT093	CUT093	CUT093	CUT	3.121	0.899				7.96815
CUT465	CUT465	CUT465	CUT	3.121	0.153				6.52888
CUT_GIM_1238	CUT_GIM_1238	CUT_GIM_1238	CUT	3.115	0.991				3.16993
CUT835	CUT835	CUT835	CUT	3.114	0.404				5.4002
CUT385	CUT385	CUT385	CUT	3.108	0.44				5.62615
CUT326	CUT326	CUT326	CUT	3.072	0.557				3.88753
CUT020	CUT020	CUT020	CUT	3.061	0.169				3.78555
CUT_GIM_0266	CUT_GIM_0266	CUT_GIM_0266	CUT	3.06	-0.041				5.90977
CUT407	CUT407	CUT407	CUT	3.06	-0.041				5.90977
CUT_GIM_0211	CUT_GIM_0211	CUT_GIM_0211	CUT	3.057	0.375				1.99639
CUT463	CUT463	CUT463	CUT	3.056	0.272				2.15056
CUT206	CUT206	CUT206	CUT	3.04	-0.027				6.71315
CUT_GIM_0394	CUT_GIM_0394	CUT_GIM_0394	CUT	3.037	0.995				6.73349
CUT530	CUT530	CUT530	CUT	3.034	0.971				5.66818
CUT711	CUT711	CUT711	CUT	3.033	0.475				4.62176
CUT_GIM_0285	CUT_GIM_0285	CUT_GIM_0285	CUT	3.025	0.258				0.831877
CUT031	CUT031	CUT031	CUT	3.021	1.294				4.58496
CUT_GIM_1036	CUT_GIM_1036	CUT_GIM_1036	CUT	3.019	0.644				4.44162
CUT_GIM_0672	CUT_GIM_0672	CUT_GIM_0672	CUT	3.019	0.107				4.68986
CUT621	CUT621	CUT621	CUT	3.016	0.129				5.15664
CUT_GIM_0893	CUT_GIM_0893	CUT_GIM_0893	CUT	3.013	0.366				9.29843
CUT_GIM_0664	CUT_GIM_0664	CUT_GIM_0664	CUT	2.998	1.301				4.82782
CUT203	CUT203	CUT203	CUT	2.996	1.751				5.59872
CUT_GIM_1101	CUT_GIM_1101	CUT_GIM_1101	CUT	2.988	0.229				4.42425
CUT_GIM_0471	CUT_GIM_0471	CUT_GIM_0471	CUT	2.98	0.456				6.23343
CUT_GIM_0552	CUT_GIM_0552	CUT_GIM_0552	CUT	2.98	0.232				3.23573
CUT672	CUT672	CUT672	CUT	2.976	0.674				6.47476
CUT_GIM_0251	CUT_GIM_0251	CUT_GIM_0251	CUT	2.976	0.266				6.22033
CUT866	CUT866	CUT866	CUT	2.976	0.063				8.84182
CUT_GIM_0426	CUT_GIM_0426	CUT_GIM_0426	CUT	2.97	1.384				6.46597
CUT_GIM_1148	CUT_GIM_1148	CUT_GIM_1148	CUT	2.966	0.868				6.68018
CUT_GIM_1185	CUT_GIM_1185	CUT_GIM_1185	CUT	2.965	0.188				6.15684
CUT_GIM_0241	CUT_GIM_0241	CUT_GIM_0241	CUT	2.958	0.121				8.6546
CUT_GIM_0798	CUT_GIM_0798	CUT_GIM_0798	CUT	2.956	0.569				8.47074
CUT367	CUT367	CUT367	CUT	2.952	0.737				3.73985
CUT_GIM_0520	CUT_GIM_0520	CUT_GIM_0520	CUT	2.95	0.855				4.11353
CUT581	CUT581	CUT581	CUT	2.946	0.923				5.56194
CUT_GIM_0474	CUT_GIM_0474	CUT_GIM_0474	CUT	2.934	0.382				3.10266
CUT156	CUT156	CUT156	CUT	2.934	0.04				5.49153
CUT_GIM_0399	CUT_GIM_0399	CUT_GIM_0399	CUT	2.927	1.562				9.19665
CUT_GIM_0985	CUT_GIM_0985	CUT_GIM_0985	CUT	2.922	0.485				6.01324
CUT759	CUT759	CUT759	CUT	2.921	1.252				6.05615
CUT597	CUT597	CUT597	CUT	2.921	0.118				2.73985
CUT622	CUT622	CUT622	CUT	2.918	1.747				6.42995
CUT_GIM_0573	CUT_GIM_0573	CUT_GIM_0573	CUT	2.917	0.082				6.15279
CUT783	CUT783	CUT783	CUT	2.916	0.545				7.28614
CUT_GIM_0566	CUT_GIM_0566	CUT_GIM_0566	CUT	2.916	0.101				8.19628
CUT445	CUT445	CUT445	CUT	2.915	2.853				7.01948
CUT366	CUT366	CUT366	CUT	2.914	0.742				4.9905
CUT650	CUT650	CUT650	CUT	2.909	0.182				3.9982
CUT271	CUT271	CUT271	CUT	2.902	0.401				2.06005
CUT606	CUT606	CUT606	CUT	2.894	0.074				6.17133
CUT_GIM_0425	CUT_GIM_0425	CUT_GIM_0425	CUT	2.892	1.02				10.9874
CUT452	CUT452	CUT452	CUT	2.89	0.066				7.81154
CUT494	CUT494	CUT494	CUT	2.874	0.283				6.62979
CUT_GIM_0976	CUT_GIM_0976	CUT_GIM_0976	CUT	2.869	0.589				6.09107
CUT_GIM_0345	CUT_GIM_0345	CUT_GIM_0345	CUT	2.869	0.015				6.48043
CUT126	CUT126	CUT126	CUT	2.865	1.787				6.76805
CUT025	CUT025	CUT025	CUT	2.861	2.633				9.61919
CUT_GIM_1027	CUT_GIM_1027	CUT_GIM_1027	CUT	2.86	1.862				7.32039
CUT_GIM_0787	CUT_GIM_0787	CUT_GIM_0787	CUT	2.853	2.335				5.78005
CUT717	CUT717	CUT717	CUT	2.85	1.274				5.81352
CUT428	CUT428	CUT428	CUT	2.841	0.741				3.59574
CUT090	CUT090	CUT090	CUT	2.84	1.772				6.80697
CUT210	CUT210	CUT210	CUT	2.839	1.02				2.88753
CUT_GIM_0704	CUT_GIM_0704	CUT_GIM_0704	CUT	2.831	0.69				2.81558
CUT_GIM_0678	CUT_GIM_0678	CUT_GIM_0678	CUT	2.831	0.214				1.7866
CUT_GIM_0803	CUT_GIM_0803	CUT_GIM_0803	CUT	2.829	0.372				7.82591
CUT450	CUT450	CUT450	CUT	2.825	-0.242				2.7761
CUT895	CUT895	CUT895	CUT	2.824	0.073				4.6427
CUT_GIM_0709	CUT_GIM_0709	CUT_GIM_0709	CUT	2.822	0.072				5.63227
CUT_GIM_0379	CUT_GIM_0379	CUT_GIM_0379	CUT	2.812	1.564				7.40965
CUT729	CUT729	CUT729	CUT	2.807	0.094				5.11437
CUT_GIM_0406	CUT_GIM_0406	CUT_GIM_0406	CUT	2.804	1.346				3.64386
CUT_GIM_1248	CUT_GIM_1248	CUT_GIM_1248	CUT	2.801	0.592				4.27724
CUT_GIM_0637	CUT_GIM_0637	CUT_GIM_0637	CUT	2.793	0.039				6.61692
CUT_GIM_0432	CUT_GIM_0432	CUT_GIM_0432	CUT	2.79	0.323				2.15381
CUT_GIM_0340	CUT_GIM_0340	CUT_GIM_0340	CUT	2.786	-0.072				4.76553
CUT289	CUT289	CUT289	CUT	2.777	0.119				4.11853
CUT_GIM_0805	CUT_GIM_0805	CUT_GIM_0805	CUT	2.768	-0.212				6.57001
CUT820	CUT820	CUT820	CUT	2.755	0.186				6.06738
CUT323	CUT323	CUT323	CUT	2.745	0.037				3.04089
CUT_GIM_1224	CUT_GIM_1224	CUT_GIM_1224	CUT	2.734	0.975				7.3557
CUT885	CUT885	CUT885	CUT	2.734	-0.576				3.06005
CUT_GIM_0726	CUT_GIM_0726	CUT_GIM_0726	CUT	2.732	1.217				5.68313
CUT427	CUT427	CUT427	CUT	2.731	0.115				3.54967
CUT410	CUT410	CUT410	CUT	2.73	0.153				5.08916
CUT412	CUT412	CUT412	CUT	2.717	0.118				3.15866
CUT_GIM_1187	CUT_GIM_1187	CUT_GIM_1187	CUT	2.713	-0.483				1.91839
CUT_GIM_0674	CUT_GIM_0674	CUT_GIM_0674	CUT	2.705	0.241				1.80323
CUT582	CUT582	CUT582	CUT	2.703	0.679				3.88557
CUT_GIM_0598	CUT_GIM_0598	CUT_GIM_0598	CUT	2.702	0.034				6.47541
CUT198	CUT198	CUT198	CUT	2.699	0.655				6.14139
CUT_GIM_0878	CUT_GIM_0878	CUT_GIM_0878	CUT	2.695	1.339				3.7366
CUT_GIM_0173	CUT_GIM_0173	CUT_GIM_0173	CUT	2.693	0.282				3.17632
CUT_GIM_1018	CUT_GIM_1018	CUT_GIM_1018	CUT	2.691	0.83				5.89554
CUT_GIM_0393	CUT_GIM_0393	CUT_GIM_0393	CUT	2.689	0.245				5.82757
CUT270	CUT270	CUT270	CUT	2.673	-0.049				4.87922
CUT766	CUT766	CUT766	CUT	2.668	-0.155				3.67582
CUT_GIM_1215	CUT_GIM_1215	CUT_GIM_1215	CUT	2.666	-0.133				4.90352
CUT_GIM_0447	CUT_GIM_0447	CUT_GIM_0447	CUT	2.665	0.501				10.493
CUT099	CUT099	CUT099	CUT	2.66	0.168				3.69153
CUT297	CUT297	CUT297	CUT	2.64	0.019				4.1635
CUT_GIM_0206	CUT_GIM_0206	CUT_GIM_0206	CUT	2.624	1.026				7.66988
CUT_GIM_1072	CUT_GIM_1072	CUT_GIM_1072	CUT	2.624	0.712				6.42089
CUT256	CUT256	CUT256	CUT	2.623	2.188				4.80735
CUT_GIM_0692	CUT_GIM_0692	CUT_GIM_0692	CUT	2.618	0.167				4.17792
CUT832	CUT832	CUT832	CUT	2.617	0.102				5.06695
CUT279	CUT279	CUT279	CUT	2.613	1.355				6.63125
CUT_GIM_0748	CUT_GIM_0748	CUT_GIM_0748	CUT	2.611	0.378				6.68342
CUT002	CUT002	CUT002	CUT	2.61	0.463				4.12267
CUT_GIM_1295	CUT_GIM_1295	CUT_GIM_1295	CUT	2.594	0.097				2.72247
CUT_GIM_0233	CUT_GIM_0233	CUT_GIM_0233	CUT	2.591	1.774				7.99853
CUT_GIM_0852	CUT_GIM_0852	CUT_GIM_0852	CUT	2.579	0.117				4.50208
CUT810	CUT810	CUT810	CUT	2.578	0.12				6
CUT764	CUT764	CUT764	CUT	2.576	0.184				5.65793
CUT_GIM_0972	CUT_GIM_0972	CUT_GIM_0972	CUT	2.575	-0.01				3.62059
CUT368	CUT368	CUT368	CUT	2.571	0.081				7.21091
CUT240	CUT240	CUT240	CUT	2.57	0.008				4.90256
CUT014	CUT014	CUT014	CUT	2.564	0.939				6.64472
CUT_GIM_0449	CUT_GIM_0449	CUT_GIM_0449	CUT	2.564	0.174				5.84097
CUT151	CUT151	CUT151	CUT	2.563	0.887				7.76015
CUT_GIM_0352	CUT_GIM_0352	CUT_GIM_0352	CUT	2.563	0.025				5.92576
CUT_GIM_0780	CUT_GIM_0780	CUT_GIM_0780	CUT	2.558	1.141				5.86369
CUT_GIM_1126	CUT_GIM_1126	CUT_GIM_1126	CUT	2.558	0.296				8.40007
CUT148	CUT148	CUT148	CUT	2.555	-0.004				5.41752
CUT_GIM_0585	CUT_GIM_0585	CUT_GIM_0585	CUT	2.553	1.107				4.04701
CUT_GIM_0717	CUT_GIM_0717	CUT_GIM_0717	CUT	2.55	0.916				6.01458
CUT_GIM_0135	CUT_GIM_0135	CUT_GIM_0135	CUT	2.548	1.619				2.02503
CUT558	CUT558	CUT558	CUT	2.544	1.215				2.62059
CUT_GIM_0666	CUT_GIM_0666	CUT_GIM_0666	CUT	2.544	0.773				3.90689
CUT_GIM_0845	CUT_GIM_0845	CUT_GIM_0845	CUT	2.543	0.21				3.0993
CUT_GIM_1130	CUT_GIM_1130	CUT_GIM_1130	CUT	2.536	0.64				8.29751
CUT038	CUT038	CUT038	CUT	2.534	0.005				5.17073
CUT182	CUT182	CUT182	CUT	2.532	0.568				4.88411
CUT523	CUT523	CUT523	CUT	2.526	-0.045				5.1235
CUT_GIM_0243	CUT_GIM_0243	CUT_GIM_0243	CUT	2.525	0.12				3.86592
CUT158	CUT158	CUT158	CUT	2.524	0.928				5.15502
CUT602	CUT602	CUT602	CUT	2.514	0.075				7.48623
CUT492	CUT492	CUT492	CUT	2.512	0.071				4.96023
CUT_GIM_1220	CUT_GIM_1220	CUT_GIM_1220	CUT	2.511	0.06				4.95513
CUT627	CUT627	CUT627	CUT	2.511	-0.114				4.42425
CUT613	CUT613	CUT613	CUT	2.51	0.049				5.7301
CUT334	CUT334	CUT334	CUT	2.507	0.71				4.1643
CUT_GIM_1265	CUT_GIM_1265	CUT_GIM_1265	CUT	2.507	0.404				4.58075
CUT802	CUT802	CUT802	CUT	2.506	0.31				3.67243
CUT_GIM_0804	CUT_GIM_0804	CUT_GIM_0804	CUT	2.504	0.379				1.66903
CUT_GIM_0960	CUT_GIM_0960	CUT_GIM_0960	CUT	2.497	-0.023				4.63052
CUT043	CUT043	CUT043	CUT	2.492	1.057				4.9814
CUT_GIM_0409	CUT_GIM_0409	CUT_GIM_0409	CUT	2.492	0.403				5.43729
CUT_GIM_0915	CUT_GIM_0915	CUT_GIM_0915	CUT	2.492	0.196				2.56071
CUT153	CUT153	CUT153	CUT	2.485	1.043				6.5435
CUT_GIM_0249	CUT_GIM_0249	CUT_GIM_0249	CUT	2.483	0.099				6.08066
CUT_GIM_0943	CUT_GIM_0943	CUT_GIM_0943	CUT	2.478	0.063				3.9514
CUT564	CUT564	CUT564	CUT	2.474	1.457				3.39506
CUT_GIM_0702	CUT_GIM_0702	CUT_GIM_0702	CUT	2.472	0.12				4.71809
CUT032	CUT032	CUT032	CUT	2.468	-0.02				5.20203
CUT_GIM_0055	CUT_GIM_0055	CUT_GIM_0055	CUT	2.466	0.118				5.8268
CUT_GIM_1020	CUT_GIM_1020	CUT_GIM_1020	CUT	2.466	0.012				3.43962
CUT_GIM_0338	CUT_GIM_0338	CUT_GIM_0338	CUT	2.466	-0.033				4.67582
CUT_GIM_0929	CUT_GIM_0929	CUT_GIM_0929	CUT	2.459	0.295				7.02824
CUT816	CUT816	CUT816	CUT	2.459	0.036				5.57682
CUT_GIM_0077	CUT_GIM_0077	CUT_GIM_0077	CUT	2.458	-0.031				5.70681
CUT252	CUT252	CUT252	CUT	2.455	0.128				4.11103
CUT634	CUT634	CUT634	CUT	2.453	1.26				5.60526
CUT_GIM_0621	CUT_GIM_0621	CUT_GIM_0621	CUT	2.452	1.622				6.47102
CUT_GIM_0659	CUT_GIM_0659	CUT_GIM_0659	CUT	2.45	0.75				1.34483
CUT855	CUT855	CUT855	CUT	2.446	0.455				4.44162
CUT_GIM_0332	CUT_GIM_0332	CUT_GIM_0332	CUT	2.446	0.085				3.56071
CUT_GIM_0537	CUT_GIM_0537	CUT_GIM_0537	CUT	2.442	0.175				2.38681
CUT_GIM_1280	CUT_GIM_1280	CUT_GIM_1280	CUT	2.438	0.33				3.75061
CUT_GIM_0903	CUT_GIM_0903	CUT_GIM_0903	CUT	2.436	0.478				5.37191
CUT030	CUT030	CUT030	CUT	2.436	0.404				7.49881
CUT404	CUT404	CUT404	CUT	2.434	1.243				5.5741
CUT_GIM_1183	CUT_GIM_1183	CUT_GIM_1183	CUT	2.429	1.076				10.2912
CUT_GIM_0872	CUT_GIM_0872	CUT_GIM_0872	CUT	2.427	0.306				7.01279
CUT715	CUT715	CUT715	CUT	2.422	-0.166				3.99639
CUT_GIM_0649	CUT_GIM_0649	CUT_GIM_0649	CUT	2.414	0.054				6.55444
CUT875	CUT875	CUT875	CUT	2.412	0.645				5.58586
CUT_GIM_0658	CUT_GIM_0658	CUT_GIM_0658	CUT	2.411	0.152				4.67469
CUT_GIM_0094	CUT_GIM_0094	CUT_GIM_0094	CUT	2.409	0.345				7.44444
CUT183	CUT183	CUT183	CUT	2.404	0.558				5.42761
CUT343	CUT343	CUT343	CUT	2.398	0.286				1.43829
CUT_GIM_0005	CUT_GIM_0005	CUT_GIM_0005	CUT	2.392	0.688				8.2253
CUT_GIM_0662	CUT_GIM_0662	CUT_GIM_0662	CUT	2.391	0.058				3.87381
CUT516	CUT516	CUT516	CUT	2.389	0.212				6.93003
CUT529	CUT529	CUT529	CUT	2.388	1.239				7.15421
CUT171	CUT171	CUT171	CUT	2.386	0.453				3.74739
CUT_GIM_1226	CUT_GIM_1226	CUT_GIM_1226	CUT	2.381	0.204				6.93121
CUT052	CUT052	CUT052	CUT	2.38	-0.014				5.80271
CUT_GIM_0252	CUT_GIM_0252	CUT_GIM_0252	CUT	2.377	0.605				7.30979
CUT892	CUT892	CUT892	CUT	2.377	0.597				3.1177
CUT_GIM_0673	CUT_GIM_0673	CUT_GIM_0673	CUT	2.375	0.139				6.82235
CUT_GIM_0238	CUT_GIM_0238	CUT_GIM_0238	CUT	2.373	0.045				5.75355
CUT_GIM_0652	CUT_GIM_0652	CUT_GIM_0652	CUT	2.372	1.834				6.37626
CUT_GIM_0645	CUT_GIM_0645	CUT_GIM_0645	CUT	2.371	0.335				1.52105
CUT167	CUT167	CUT167	CUT	2.37	0.855				7.04701
CUT062	CUT062	CUT062	CUT	2.367	0.78				6.92908
CUT119	CUT119	CUT119	CUT	2.367	0.092				5.63836
CUT_GIM_1120	CUT_GIM_1120	CUT_GIM_1120	CUT	2.365	0.597				5.54411
CUT209	CUT209	CUT209	CUT	2.363	0.15				4.67186
CUT_GIM_0784	CUT_GIM_0784	CUT_GIM_0784	CUT	2.357	0.538				5.53574
CUT873	CUT873	CUT873	CUT	2.355	0.25				5.81609
CUT_GIM_0082	CUT_GIM_0082	CUT_GIM_0082	CUT	2.352	0.44				6.70943
CUT162	CUT162	CUT162	CUT	2.345	1.178				3.68482
CUT_GIM_0837	CUT_GIM_0837	CUT_GIM_0837	CUT	2.342	-0.177				2.30743
CUT652	CUT652	CUT652	CUT	2.338	0.19				5.18547
CUT610	CUT610	CUT610	CUT	2.334	-0.148				3.16993
CUT_GIM_0430	CUT_GIM_0430	CUT_GIM_0430	CUT	2.33	1.14				7.60303
CUT_GIM_0008	CUT_GIM_0008	CUT_GIM_0008	CUT	2.328	0.101				11.1157
CUT_GIM_0887	CUT_GIM_0887	CUT_GIM_0887	CUT	2.326	0.388				1.57531
CUT442	CUT442	CUT442	CUT	2.325	0.551				4.10266
CUT_GIM_0740	CUT_GIM_0740	CUT_GIM_0740	CUT	2.323	0.087				4.32841
CUT036	CUT036	CUT036	CUT	2.322	1.283				4.20398
CUT_GIM_0086	CUT_GIM_0086	CUT_GIM_0086	CUT	2.321	1.301				6.54303
CUT_GIM_0311	CUT_GIM_0311	CUT_GIM_0311	CUT	2.321	0.924				5.89893
CUT654	CUT654	CUT654	CUT	2.319	-0.007				5.95582
CUT_GIM_0499	CUT_GIM_0499	CUT_GIM_0499	CUT	2.316	0.047				5.93687
CUT233	CUT233	CUT233	CUT	2.315	0.033				5.1811
CUT_GIM_1231	CUT_GIM_1231	CUT_GIM_1231	CUT	2.313	1.007				4.31542
CUT459	CUT459	CUT459	CUT	2.31	1.759				5.66363
CUT204	CUT204	CUT204	CUT	2.305	0.081				5.69488
CUT_GIM_0164	CUT_GIM_0164	CUT_GIM_0164	CUT	2.303	0.142				3.52732
CUT_GIM_1180	CUT_GIM_1180	CUT_GIM_1180	CUT	2.302	0.306				2.36737
CUT767	CUT767	CUT767	CUT	2.298	0.489				7.19259
CUT_GIM_0382	CUT_GIM_0382	CUT_GIM_0382	CUT	2.295	-0.191				1.43829
CUT039	CUT039	CUT039	CUT	2.294	0.724				3.24031
CUT220	CUT220	CUT220	CUT	2.293	1.619				6.75569
CUT_GIM_0564	CUT_GIM_0564	CUT_GIM_0564	CUT	2.293	0.096				7.49225
CUT_GIM_0957	CUT_GIM_0957	CUT_GIM_0957	CUT	2.293	0.042				7.8711
CUT_GIM_0386	CUT_GIM_0386	CUT_GIM_0386	CUT	2.288	1.234				4.73118
CUT_GIM_0092	CUT_GIM_0092	CUT_GIM_0092	CUT	2.283	0.438				1.07724
CUT845	CUT845	CUT845	CUT	2.279	0.514				0.970854
CUT292	CUT292	CUT292	CUT	2.275	0.06				5.43663
CUT_GIM_1312	CUT_GIM_1312	CUT_GIM_1312	CUT	2.274	0.556				5.2114
CUT_GIM_1241	CUT_GIM_1241	CUT_GIM_1241	CUT	2.271	0.062				7.7252
CUT344	CUT344	CUT344	CUT	2.266	0.066				4.93452
CUT336	CUT336	CUT336	CUT	2.261	-0.145				3.86096
CUT898	CUT898	CUT898	CUT	2.26	-0.587				4.23573
CUT_GIM_0744	CUT_GIM_0744	CUT_GIM_0744	CUT	2.259	0.12				1.89918
CUT189	CUT189	CUT189	CUT	2.259	0.119				5.73254
CUT797	CUT797	CUT797	CUT	2.256	1.345				3.02148
CUT237	CUT237	CUT237	CUT	2.254	0.185				5.7658
CUT236	CUT236	CUT236	CUT	2.252	0.152				5.59902
CUT_GIM_0935	CUT_GIM_0935	CUT_GIM_0935	CUT	2.249	0.51				6.65507
CUT_GIM_0932	CUT_GIM_0932	CUT_GIM_0932	CUT	2.248	0.075				3.16189
CUT768	CUT768	CUT768	CUT	2.248	0.075				3.16189
CUT_GIM_0823	CUT_GIM_0823	CUT_GIM_0823	CUT	2.246	0.898				7.69342
CUT_GIM_0067	CUT_GIM_0067	CUT_GIM_0067	CUT	2.245	0.091				5.44692
CUT441	CUT441	CUT441	CUT	2.244	0.042				4.97728
CUT_GIM_0714	CUT_GIM_0714	CUT_GIM_0714	CUT	2.24	-0.055				4.59574
CUT742	CUT742	CUT742	CUT	2.237	0.135				5.7879
CUT557	CUT557	CUT557	CUT	2.237	-0.069				6.83213
CUT_GIM_1016	CUT_GIM_1016	CUT_GIM_1016	CUT	2.236	0.45				3.56438
CUT633	CUT633	CUT633	CUT	2.233	0.013				4.95187
CUT330	CUT330	CUT330	CUT	2.232	0.987				6.27165
CUT357	CUT357	CUT357	CUT	2.23	0.049				3.54597
CUT_GIM_1261	CUT_GIM_1261	CUT_GIM_1261	CUT	2.225	1.125				3.84197
CUT187	CUT187	CUT187	CUT	2.224	0.446				2.15056
CUT533	CUT533	CUT533	CUT	2.223	-0.156				3.13586
CUT_GIM_1246	CUT_GIM_1246	CUT_GIM_1246	CUT	2.221	0.065				4.10601
CUT_GIM_1299	CUT_GIM_1299	CUT_GIM_1299	CUT	2.218	-0.04				6.33593
CUT_GIM_1157	CUT_GIM_1157	CUT_GIM_1157	CUT	2.216	0.551				4.42761
CUT102	CUT102	CUT102	CUT	2.216	0.272				3.91743
CUT448	CUT448	CUT448	CUT	2.215	0.172				1.98914
CUT_GIM_1121	CUT_GIM_1121	CUT_GIM_1121	CUT	2.21	0.802				3.4489
CUT_GIM_0218	CUT_GIM_0218	CUT_GIM_0218	CUT	2.21	0.446				5.87332
CUT829	CUT829	CUT829	CUT	2.208	1.079				5.17313
CUT815	CUT815	CUT815	CUT	2.207	1.158				6.16692
CUT925	CUT925	CUT925	CUT	2.207	0.37				1.05658
CUT_GIM_0032	CUT_GIM_0032	CUT_GIM_0032	CUT	2.207	0.156				5.50494
CUT331	CUT331	CUT331	CUT	2.206	0.222				3.12267
CUT035	CUT035	CUT035	CUT	2.206	0.099				7.02569
CUT_GIM_0390	CUT_GIM_0390	CUT_GIM_0390	CUT	2.204	0.28				6.11562
CUT131	CUT131	CUT131	CUT	2.204	0.025				6.49073
CUT_GIM_0977	CUT_GIM_0977	CUT_GIM_0977	CUT	2.202	0.187				5.47054
CUT537	CUT537	CUT537	CUT	2.191	0.171				3.0072
CUT599	CUT599	CUT599	CUT	2.189	-0.005				6.33967
CUT806	CUT806	CUT806	CUT	2.187	-0.068				6.337
CUT509	CUT509	CUT509	CUT	2.183	0.038				8.40548
CUT061	CUT061	CUT061	CUT	2.176	-0.051				6.69335
CUT408	CUT408	CUT408	CUT	2.168	1.247				6.68986
CUT_GIM_0687	CUT_GIM_0687	CUT_GIM_0687	CUT	2.168	0.187				6.03694
CUT_GIM_1038	CUT_GIM_1038	CUT_GIM_1038	CUT	2.163	-0.168				1.61824
CUT_GIM_0829	CUT_GIM_0829	CUT_GIM_0829	CUT	2.162	-0.097				2.71809
CUT103	CUT103	CUT103	CUT	2.161	0.123				5.52105
CUT_GIM_0355	CUT_GIM_0355	CUT_GIM_0355	CUT	2.155	-0.027				3.87971
CUT_GIM_0236	CUT_GIM_0236	CUT_GIM_0236	CUT	2.155	-0.079				6.29866
CUT228	CUT228	CUT228	CUT	2.152	0.38				5.86096
CUT354	CUT354	CUT354	CUT	2.152	-0.11				4.7301
CUT917	CUT917	CUT917	CUT	2.15	-0.183				7.20526
CUT716	CUT716	CUT716	CUT	2.15	-0.371				3.85997
CUT640	CUT640	CUT640	CUT	2.149	0.345				6.73836
CUT_GIM_0529	CUT_GIM_0529	CUT_GIM_0529	CUT	2.149	-0.157				2.67582
CUT_GIM_0961	CUT_GIM_0961	CUT_GIM_0961	CUT	2.147	0.975				6.81967
CUT_GIM_0110	CUT_GIM_0110	CUT_GIM_0110	CUT	2.145	0.742				3.50589
CUT021	CUT021	CUT021	CUT	2.141	0.363				5.13873
CUT_GIM_0949	CUT_GIM_0949	CUT_GIM_0949	CUT	2.134	0.182				1.46467
CUT_GIM_0952	CUT_GIM_0952	CUT_GIM_0952	CUT	2.134	-0.06				8.17802
CUT_GIM_0012	CUT_GIM_0012	CUT_GIM_0012	CUT	2.133	0.486				2.67807
CUT682	CUT682	CUT682	CUT	2.133	0.468				3.5435
CUT655	CUT655	CUT655	CUT	2.131	-0.067				6.43413
CUT778	CUT778	CUT778	CUT	2.129	-0.519				2.46467
CUT765	CUT765	CUT765	CUT	2.123	-0.127				3.41549
CUT118	CUT118	CUT118	CUT	2.116	0.045				5.42291
CUT431	CUT431	CUT431	CUT	2.113	0.63				5.05528
CUT_GIM_0281	CUT_GIM_0281	CUT_GIM_0281	CUT	2.112	0.071				4.35191
CUT_GIM_0485	CUT_GIM_0485	CUT_GIM_0485	CUT	2.102	0.82				7.83453
CUT718	CUT718	CUT718	CUT	2.102	0.235				0.765535
CUT395	CUT395	CUT395	CUT	2.095	1.801				7.30241
CUT_GIM_1264	CUT_GIM_1264	CUT_GIM_1264	CUT	2.095	0.065				3.84197
CUT709	CUT709	CUT709	CUT	2.089	0.872				4.50653
CUT_GIM_0648	CUT_GIM_0648	CUT_GIM_0648	CUT	2.084	0.009				8.81644
CUT_GIM_0558	CUT_GIM_0558	CUT_GIM_0558	CUT	2.083	0.042				3.64501
CUT019	CUT019	CUT019	CUT	2.08	0.237				5.47151
CUT889	CUT889	CUT889	CUT	2.08	-0.004				5.30961
CUT419	CUT419	CUT419	CUT	2.079	-0.382				4.27277
CUT_GIM_0850	CUT_GIM_0850	CUT_GIM_0850	CUT	2.075	0.987				6.57864
CUT242	CUT242	CUT242	CUT	2.069	-0.015				2.59455
CUT_GIM_1266	CUT_GIM_1266	CUT_GIM_1266	CUT	2.068	-0.048				5.57077
CUT_GIM_0101	CUT_GIM_0101	CUT_GIM_0101	CUT	2.062	0.295				4.99458
CUT143	CUT143	CUT143	CUT	2.061	0.06				4.0009
CUT_GIM_0074	CUT_GIM_0074	CUT_GIM_0074	CUT	2.06	0.261				2.0321
CUT_GIM_0990	CUT_GIM_0990	CUT_GIM_0990	CUT	2.058	0.088				3.12928
CUT040	CUT040	CUT040	CUT	2.057	0.15				5.35896
CUT205	CUT205	CUT205	CUT	2.056	0.138				3.82375
CUT_GIM_0797	CUT_GIM_0797	CUT_GIM_0797	CUT	2.056	0.066				3.46597
CUT592	CUT592	CUT592	CUT	2.052	0.896				6.62819
CUT_GIM_0269	CUT_GIM_0269	CUT_GIM_0269	CUT	2.046	0.177				8.62117
CUT_GIM_0046	CUT_GIM_0046	CUT_GIM_0046	CUT	2.045	0.052				11.7694
CUT_GIM_1127	CUT_GIM_1127	CUT_GIM_1127	CUT	2.044	-0.148				4.17632
CUT814	CUT814	CUT814	CUT	2.038	0.956				4.74308
CUT429	CUT429	CUT429	CUT	2.032	0.073				3.75382
CUT645	CUT645	CUT645	CUT	2.029	0.55				5.64933
CUT389	CUT389	CUT389	CUT	2.027	-0.076				5.92884
CUT281	CUT281	CUT281	CUT	2.024	4.268				7.92819
CUT_GIM_0603	CUT_GIM_0603	CUT_GIM_0603	CUT	2.023	-0.083				5.9241
CUT474	CUT474	CUT474	CUT	2.015	0.922				5.53138
CUT_GIM_0131	CUT_GIM_0131	CUT_GIM_0131	CUT	2.015	0.246				1.66448
CUT434	CUT434	CUT434	CUT	2.014	0.234				4.20711
CUT378	CUT378	CUT378	CUT	2.011	0.805				5.76924
CUT232	CUT232	CUT232	CUT	2.011	0.722				4.83845
CUT_GIM_0145	CUT_GIM_0145	CUT_GIM_0145	CUT	2.009	0.145				9.29251
CUT476	CUT476	CUT476	CUT	2.006	0.057				5.44162
CUT_GIM_1237	CUT_GIM_1237	CUT_GIM_1237	CUT	2.001	0.061				6.22033
CUT_GIM_0143	CUT_GIM_0143	CUT_GIM_0143	CUT	1.997	1.12				5.05788
CUT_GIM_0064	CUT_GIM_0064	CUT_GIM_0064	CUT	1.997	-0.048				7.28771
CUT_GIM_1257	CUT_GIM_1257	CUT_GIM_1257	CUT	1.994	-0.118				6.43613
CUT_GIM_0286	CUT_GIM_0286	CUT_GIM_0286	CUT	1.981	-0.001				2.40599
CUT_GIM_0766	CUT_GIM_0766	CUT_GIM_0766	CUT	1.978	-0.114				4.33199
CUT839	CUT839	CUT839	CUT	1.975	0.248				5.76208
CUT169	CUT169	CUT169	CUT	1.974	0.087				3.86987
CUT278	CUT278	CUT278	CUT	1.973	0.141				5.36142
CUT504	CUT504	CUT504	CUT	1.97	0.648				6.2294
CUT_GIM_0010	CUT_GIM_0010	CUT_GIM_0010	CUT	1.969	0.099				4.36947
CUT_GIM_1210	CUT_GIM_1210	CUT_GIM_1210	CUT	1.966	0.239				3.43429
CUT345	CUT345	CUT345	CUT	1.965	0.004				4.56133
CUT_GIM_0979	CUT_GIM_0979	CUT_GIM_0979	CUT	1.964	1.598				6.7498
CUT_GIM_0865	CUT_GIM_0865	CUT_GIM_0865	CUT	1.964	1.338				5.8505
CUT_GIM_0380	CUT_GIM_0380	CUT_GIM_0380	CUT	1.962	0.106				5.60881
CUT756	CUT756	CUT756	CUT	1.962	0.075				4.36737
CUT_GIM_0278	CUT_GIM_0278	CUT_GIM_0278	CUT	1.958	0.231				4.16993
CUT300	CUT300	CUT300	CUT	1.958	0.073				2.7761
CUT_GIM_0670	CUT_GIM_0670	CUT_GIM_0670	CUT	1.957	-0.328				4.41481
CUT057	CUT057	CUT057	CUT	1.955	0.009				4.0268
CUT503	CUT503	CUT503	CUT	1.951	-0.032				6.65005
CUT147	CUT147	CUT147	CUT	1.95	0.764				4.77241
CUT_GIM_0442	CUT_GIM_0442	CUT_GIM_0442	CUT	1.948	0.376				3.19535
CUT823	CUT823	CUT823	CUT	1.948	0.067				5.43129
CUT_GIM_0550	CUT_GIM_0550	CUT_GIM_0550	CUT	1.946	-0.057				5.43796
CUT_GIM_0894	CUT_GIM_0894	CUT_GIM_0894	CUT	1.945	1.45				3.44228
CUT_GIM_0009	CUT_GIM_0009	CUT_GIM_0009	CUT	1.944	0.188				3.26754
CUT863	CUT863	CUT863	CUT	1.941	0.018				4.94392
CUT781	CUT781	CUT781	CUT	1.937	0.087				4.16511
CUT_GIM_0481	CUT_GIM_0481	CUT_GIM_0481	CUT	1.935	1.033				6.30761
CUT_GIM_0482	CUT_GIM_0482	CUT_GIM_0482	CUT	1.933	0.47				6.774
CUT520	CUT520	CUT520	CUT	1.929	0.469				2.7137
CUT651	CUT651	CUT651	CUT	1.925	1.001				4.7021
CUT166	CUT166	CUT166	CUT	1.925	-0.303				3.7137
CUT_GIM_0840	CUT_GIM_0840	CUT_GIM_0840	CUT	1.922	0.052				11.115
CUT731	CUT731	CUT731	CUT	1.921	0.058				0.782409
CUT_GIM_0219	CUT_GIM_0219	CUT_GIM_0219	CUT	1.92	0.462				2.82782
CUT_GIM_0262	CUT_GIM_0262	CUT_GIM_0262	CUT	1.916	-0.493				4.45088
CUT212	CUT212	CUT212	CUT	1.914	0.313				3.66334
CUT_GIM_0118	CUT_GIM_0118	CUT_GIM_0118	CUT	1.911	0.103				4.51159
CUT624	CUT624	CUT624	CUT	1.909	0.286				4.40531
CUT_GIM_0142	CUT_GIM_0142	CUT_GIM_0142	CUT	1.904	0.261				2.95047
CUT388	CUT388	CUT388	CUT	1.895	1.353				2.28688
CUT_GIM_0653	CUT_GIM_0653	CUT_GIM_0653	CUT	1.894	-0.179				2.93734
CUT_GIM_0108	CUT_GIM_0108	CUT_GIM_0108	CUT	1.892	0.471				3.58256
CUT_GIM_0785	CUT_GIM_0785	CUT_GIM_0785	CUT	1.881	0.131				5.23036
CUT_GIM_0855	CUT_GIM_0855	CUT_GIM_0855	CUT	1.881	-0.026				6.23189
CUT_GIM_0122	CUT_GIM_0122	CUT_GIM_0122	CUT	1.876	2.255				4.90159
CUT_GIM_0790	CUT_GIM_0790	CUT_GIM_0790	CUT	1.875	0.171				4.45286
CUT897	CUT897	CUT897	CUT	1.874	0.026				6.12433
CUT478	CUT478	CUT478	CUT	1.866	0.238				3.57168
CUT402	CUT402	CUT402	CUT	1.865	1.651				7.1177
CUT_GIM_0275	CUT_GIM_0275	CUT_GIM_0275	CUT	1.86	-1.196				5.76686
CUT_GIM_0632	CUT_GIM_0632	CUT_GIM_0632	CUT	1.856	0.722				5.59723
CUT_GIM_1202	CUT_GIM_1202	CUT_GIM_1202	CUT	1.852	0.122				5.55674
CUT751	CUT751	CUT751	CUT	1.844	1.234				5.67638
CUT510	CUT510	CUT510	CUT	1.831	0.386				2.96717
CUT_GIM_0152	CUT_GIM_0152	CUT_GIM_0152	CUT	1.831	0.021				6.1815
CUT_GIM_0631	CUT_GIM_0631	CUT_GIM_0631	CUT	1.828	0.021				6.55059
CUT706	CUT706	CUT706	CUT	1.825	-0.041				4.86047
CUT_GIM_0542	CUT_GIM_0542	CUT_GIM_0542	CUT	1.821	0.488				3.31759
CUT186	CUT186	CUT186	CUT	1.82	-0.034				2.19849
CUT_GIM_1091	CUT_GIM_1091	CUT_GIM_1091	CUT	1.819	0.081				2.31325
CUT_GIM_0862	CUT_GIM_0862	CUT_GIM_0862	CUT	1.819	-0.094				3.03914
CUT_GIM_0759	CUT_GIM_0759	CUT_GIM_0759	CUT	1.817	0.249				3.65535
CUT_GIM_0615	CUT_GIM_0615	CUT_GIM_0615	CUT	1.815	1.065				8.49506
CUT_GIM_0084	CUT_GIM_0084	CUT_GIM_0084	CUT	1.808	-0.14				3.45022
CUT_GIM_0911	CUT_GIM_0911	CUT_GIM_0911	CUT	1.805	-0.347				1.07724
CUT_GIM_0333	CUT_GIM_0333	CUT_GIM_0333	CUT	1.802	1.062				5.04789
CUT_GIM_0884	CUT_GIM_0884	CUT_GIM_0884	CUT	1.801	0.968				6.40173
CUT_GIM_0172	CUT_GIM_0172	CUT_GIM_0172	CUT	1.801	0.04				6.58796
CUT_GIM_0322	CUT_GIM_0322	CUT_GIM_0322	CUT	1.8	0.502				5.44725
CUT495	CUT495	CUT495	CUT	1.8	0.02				7.52998
CUT_GIM_1200	CUT_GIM_1200	CUT_GIM_1200	CUT	1.798	2.074				5.87086
CUT_GIM_0559	CUT_GIM_0559	CUT_GIM_0559	CUT	1.798	0.07				7.05572
CUT837	CUT837	CUT837	CUT	1.78	0.526				4.11936
CUT337	CUT337	CUT337	CUT	1.778	-0.009				5.31433
CUT_GIM_0081	CUT_GIM_0081	CUT_GIM_0081	CUT	1.777	0.953				5.51602
CUT107	CUT107	CUT107	CUT	1.777	0.106				1.82375
CUT_GIM_0691	CUT_GIM_0691	CUT_GIM_0691	CUT	1.776	1.487				2.64616
CUT275	CUT275	CUT275	CUT	1.774	0.397				3.73444
CUT_GIM_0295	CUT_GIM_0295	CUT_GIM_0295	CUT	1.766	0.052				5.76049
CUT_GIM_0268	CUT_GIM_0268	CUT_GIM_0268	CUT	1.764	0.291				13.8741
CUT439	CUT439	CUT439	CUT	1.761	0.325				4.18031
CUT491	CUT491	CUT491	CUT	1.759	0.037				5.04396
CUT514	CUT514	CUT514	CUT	1.758	0.215				1.70487
CUT486	CUT486	CUT486	CUT	1.756	0.593				2.18269
CUT556	CUT556	CUT556	CUT	1.75	0.619				4.78973
CUT901	CUT901	CUT901	CUT	1.75	-0.029				4.75061
CUT383	CUT383	CUT383	CUT	1.75	-0.048				6.40803
CUT375	CUT375	CUT375	CUT	1.749	0.396				4.95327
CUT868	CUT868	CUT868	CUT	1.746	0.134				1.54102
CUT_GIM_1073	CUT_GIM_1073	CUT_GIM_1073	CUT	1.745	0.201				4.63981
CUT111	CUT111	CUT111	CUT	1.745	0.064				4.60526
CUT632	CUT632	CUT632	CUT	1.745	0.044				6.92279
CUT_GIM_0527	CUT_GIM_0527	CUT_GIM_0527	CUT	1.74	-0.138				1.04264
CUT423	CUT423	CUT423	CUT	1.736	0.299				4.68032
CUT699	CUT699	CUT699	CUT	1.734	0.201				4.63227
CUT_GIM_0494	CUT_GIM_0494	CUT_GIM_0494	CUT	1.734	-0.015				6.07425
CUT_GIM_0456	CUT_GIM_0456	CUT_GIM_0456	CUT	1.731	0.075				2.82985
CUT_GIM_0274	CUT_GIM_0274	CUT_GIM_0274	CUT	1.725	0.216				4.93121
CUT_GIM_0181	CUT_GIM_0181	CUT_GIM_0181	CUT	1.724	-0.027				6.65521
CUT479	CUT479	CUT479	CUT	1.72	1.867				6.21704
CUT490	CUT490	CUT490	CUT	1.719	0.232				4.01525
CUT_GIM_0201	CUT_GIM_0201	CUT_GIM_0201	CUT	1.714	0.469				6.44178
CUT_GIM_1282	CUT_GIM_1282	CUT_GIM_1282	CUT	1.713	0.24				7.54055
CUT_GIM_1007	CUT_GIM_1007	CUT_GIM_1007	CUT	1.712	0.001				4.21801
CUT_GIM_0689	CUT_GIM_0689	CUT_GIM_0689	CUT	1.711	0.205				2.96532
CUT911	CUT911	CUT911	CUT	1.708	0.15				3.37295
CUT743	CUT743	CUT743	CUT	1.705	0.118				3.37295
CUT724	CUT724	CUT724	CUT	1.705	0.063				5.29389
CUT_GIM_0450	CUT_GIM_0450	CUT_GIM_0450	CUT	1.705	0.01				3.19377
CUT_GIM_0922	CUT_GIM_0922	CUT_GIM_0922	CUT	1.697	-0.333				3.34199
CUT_GIM_1114	CUT_GIM_1114	CUT_GIM_1114	CUT	1.696	0.644				4.64328
CUT018	CUT018	CUT018	CUT	1.696	0.07				3.27352
CUT409	CUT409	CUT409	CUT	1.696	-0.06				3.6837
CUT_GIM_0487	CUT_GIM_0487	CUT_GIM_0487	CUT	1.695	0.706				4.54473
CUT_GIM_1158	CUT_GIM_1158	CUT_GIM_1158	CUT	1.692	-0.008				4.42895
CUT054	CUT054	CUT054	CUT	1.692	-0.008				4.42895
CUT_GIM_0205	CUT_GIM_0205	CUT_GIM_0205	CUT	1.69	-0.026				6.67228
CUT_GIM_0588	CUT_GIM_0588	CUT_GIM_0588	CUT	1.688	0.109				4.41481
CUT749	CUT749	CUT749	CUT	1.685	0.338				3.15218
CUT207	CUT207	CUT207	CUT	1.685	0.241				2.03914
CUT_GIM_1033	CUT_GIM_1033	CUT_GIM_1033	CUT	1.685	0.118				3.24489
CUT_GIM_1098	CUT_GIM_1098	CUT_GIM_1098	CUT	1.678	0.683				2.71149
CUT775	CUT775	CUT775	CUT	1.675	0.055				6.36457
CUT_GIM_1139	CUT_GIM_1139	CUT_GIM_1139	CUT	1.669	0.127				6.85512
CUT_GIM_0405	CUT_GIM_0405	CUT_GIM_0405	CUT	1.668	0.037				3.48414
CUT_GIM_0967	CUT_GIM_0967	CUT_GIM_0967	CUT	1.666	0.142				4.91073
CUT_GIM_0612	CUT_GIM_0612	CUT_GIM_0612	CUT	1.665	0.538				5.34163
CUT827	CUT827	CUT827	CUT	1.665	-0.023				5.71067
CUT_GIM_0261	CUT_GIM_0261	CUT_GIM_0261	CUT	1.663	0.198				2.01792
CUT777	CUT777	CUT777	CUT	1.66	1.213				6.28244
CUT615	CUT615	CUT615	CUT	1.659	0.098				4.39094
CUT_GIM_0422	CUT_GIM_0422	CUT_GIM_0422	CUT	1.646	0.047				1.95233
CUT_GIM_0650	CUT_GIM_0650	CUT_GIM_0650	CUT	1.641	0.953				4.54844
CUT_GIM_0700	CUT_GIM_0700	CUT_GIM_0700	CUT	1.64	-0.023				5.69432
CUT340	CUT340	CUT340	CUT	1.638	0.228				4.12846
CUT_GIM_0195	CUT_GIM_0195	CUT_GIM_0195	CUT	1.638	-0.1				12.5354
CUT_GIM_1003	CUT_GIM_1003	CUT_GIM_1003	CUT	1.631	0.085				6.79896
CUT_GIM_1192	CUT_GIM_1192	CUT_GIM_1192	CUT	1.628	0.005				13.9224
CUT098	CUT098	CUT098	CUT	1.624	0.298				4.38198
CUT_GIM_0162	CUT_GIM_0162	CUT_GIM_0162	CUT	1.623	0.199				1.68257
CUT782	CUT782	CUT782	CUT	1.623	-0.529				3.26303
CUT_GIM_1191	CUT_GIM_1191	CUT_GIM_1191	CUT	1.621	-0.02				2.15381
CUT_GIM_0232	CUT_GIM_0232	CUT_GIM_0232	CUT	1.62	0.137				3.13586
CUT_GIM_1310	CUT_GIM_1310	CUT_GIM_1310	CUT	1.62	0.05				3.8339
CUT_GIM_0097	CUT_GIM_0097	CUT_GIM_0097	CUT	1.619	0.071				3.21723
CUT_GIM_1067	CUT_GIM_1067	CUT_GIM_1067	CUT	1.619	0.011				5.08151
CUT559	CUT559	CUT559	CUT	1.617	-0.13				3.33342
CUT_GIM_1290	CUT_GIM_1290	CUT_GIM_1290	CUT	1.616	0.277				3.36177
CUT_GIM_0941	CUT_GIM_0941	CUT_GIM_0941	CUT	1.616	0.015				9.15322
CUT_GIM_0050	CUT_GIM_0050	CUT_GIM_0050	CUT	1.615	-0.531				1.79909
CUT668	CUT668	CUT668	CUT	1.614	-0.096				3.21101
CUT589	CUT589	CUT589	CUT	1.611	0.069				3.21878
CUT_GIM_0186	CUT_GIM_0186	CUT_GIM_0186	CUT	1.607	1.211				8.45951
CUT_GIM_0160	CUT_GIM_0160	CUT_GIM_0160	CUT	1.607	1.033				2.28983
CUT_GIM_0106	CUT_GIM_0106	CUT_GIM_0106	CUT	1.606	-0.409				3.06178
CUT_GIM_0640	CUT_GIM_0640	CUT_GIM_0640	CUT	1.605	0.313				9.12122
CUT_GIM_0671	CUT_GIM_0671	CUT_GIM_0671	CUT	1.603	0.027				0.956057
CUT005	CUT005	CUT005	CUT	1.603	-0.08				3.47897
CUT485	CUT485	CUT485	CUT	1.597	-0.596				4.57471
CUT_GIM_0792	CUT_GIM_0792	CUT_GIM_0792	CUT	1.59	0.29				2.45154
CUT318	CUT318	CUT318	CUT	1.588	-0.017				2.74846
CUT821	CUT821	CUT821	CUT	1.588	-0.057				5.27873
CUT_GIM_1201	CUT_GIM_1201	CUT_GIM_1201	CUT	1.584	0.332				2.80323
CUT_GIM_1090	CUT_GIM_1090	CUT_GIM_1090	CUT	1.583	-0.263				1.09761
CUT_GIM_0068	CUT_GIM_0068	CUT_GIM_0068	CUT	1.581	0.379				2.61824
CUT_GIM_0171	CUT_GIM_0171	CUT_GIM_0171	CUT	1.577	0.052				3.82985
CUT_GIM_0986	CUT_GIM_0986	CUT_GIM_0986	CUT	1.576	0.007				8.40727
CUT_GIM_0319	CUT_GIM_0319	CUT_GIM_0319	CUT	1.575	0.029				8.32427
CUT_GIM_0683	CUT_GIM_0683	CUT_GIM_0683	CUT	1.571	1.336				4.87725
CUT501	CUT501	CUT501	CUT	1.571	0.342				5.16511
CUT353	CUT353	CUT353	CUT	1.571	0.292				6.7039
CUT779	CUT779	CUT779	CUT	1.564	0.02				5.62965
CUT_GIM_0596	CUT_GIM_0596	CUT_GIM_0596	CUT	1.561	0.016				6.09255
CUT707	CUT707	CUT707	CUT	1.56	0.258				5.25588
CUT394	CUT394	CUT394	CUT	1.559	-0.11				3.09424
CUT505	CUT505	CUT505	CUT	1.557	0.495				2.16672
CUT819	CUT819	CUT819	CUT	1.555	0.128				3.55949
CUT_GIM_1037	CUT_GIM_1037	CUT_GIM_1037	CUT	1.551	0.461				5.37539
CUT_GIM_1010	CUT_GIM_1010	CUT_GIM_1010	CUT	1.549	0.08				6.6241
CUT607	CUT607	CUT607	CUT	1.547	-0.002				5.20594
CUT_GIM_1260	CUT_GIM_1260	CUT_GIM_1260	CUT	1.539	0.519				5.15421
CUT_GIM_0993	CUT_GIM_0993	CUT_GIM_0993	CUT	1.537	0.06				3.98459
CUT_GIM_1258	CUT_GIM_1258	CUT_GIM_1258	CUT	1.531	0.244				5.36212
CUT878	CUT878	CUT878	CUT	1.53	0.221				2.92979
CUT471	CUT471	CUT471	CUT	1.529	0.009				3.37712
CUT161	CUT161	CUT161	CUT	1.525	0.125				2.54597
CUT_GIM_1234	CUT_GIM_1234	CUT_GIM_1234	CUT	1.525	-0.071				6.1807
CUT371	CUT371	CUT371	CUT	1.519	0.11				1.77821
CUT760	CUT760	CUT760	CUT	1.517	0.056				2.79077
CUT_GIM_0609	CUT_GIM_0609	CUT_GIM_0609	CUT	1.517	0.034				8.95257
CUT700	CUT700	CUT700	CUT	1.516	-0.007				5.07039
CUT853	CUT853	CUT853	CUT	1.515	-0.021				2.11103
CUT415	CUT415	CUT415	CUT	1.507	0.015				4.24413
CUT282	CUT282	CUT282	CUT	1.507	-0.137				4.9241
CUT573	CUT573	CUT573	CUT	1.505	1.208				1.73985
CUT_GIM_0098	CUT_GIM_0098	CUT_GIM_0098	CUT	1.504	0.776				4.7366
CUT065	CUT065	CUT065	CUT	1.497	0.739				6.25191
CUT_GIM_0921	CUT_GIM_0921	CUT_GIM_0921	CUT	1.495	-0.01				1.5656
CUT685	CUT685	CUT685	CUT	1.494	-0.013				4.4121
CUT_GIM_1286	CUT_GIM_1286	CUT_GIM_1286	CUT	1.494	-0.135				5.23879
CUT_GIM_0619	CUT_GIM_0619	CUT_GIM_0619	CUT	1.492	0.02				5.97751
CUT913	CUT913	CUT913	CUT	1.49	-0.362				4.86096
CUT748	CUT748	CUT748	CUT	1.488	-0.266				4.02148
CUT_GIM_1057	CUT_GIM_1057	CUT_GIM_1057	CUT	1.483	-0.012				5.06609
CUT296	CUT296	CUT296	CUT	1.479	0.337				2.41684
CUT_GIM_0279	CUT_GIM_0279	CUT_GIM_0279	CUT	1.479	0.038				11.2047
CUT_GIM_1070	CUT_GIM_1070	CUT_GIM_1070	CUT	1.475	-0.284				2.67129
CUT_GIM_0312	CUT_GIM_0312	CUT_GIM_0312	CUT	1.474	-0.116				2.22959
CUT_GIM_0477	CUT_GIM_0477	CUT_GIM_0477	CUT	1.473	0.424				3.07724
CUT391	CUT391	CUT391	CUT	1.472	1.432				3.28244
CUT059	CUT059	CUT059	CUT	1.469	-0.129				3.72356
CUT_GIM_0791	CUT_GIM_0791	CUT_GIM_0791	CUT	1.468	0.045				1.02857
CUT_GIM_0326	CUT_GIM_0326	CUT_GIM_0326	CUT	1.468	0.026				1.49057
CUT553	CUT553	CUT553	CUT	1.467	0.324				5.19101
CUT_GIM_0434	CUT_GIM_0434	CUT_GIM_0434	CUT	1.466	-0.471				4.77558
CUT_GIM_0830	CUT_GIM_0830	CUT_GIM_0830	CUT	1.465	0.084				4.09677
CUT_GIM_0036	CUT_GIM_0036	CUT_GIM_0036	CUT	1.464	-0.084				5.15218
CUT_GIM_1143	CUT_GIM_1143	CUT_GIM_1143	CUT	1.463	-0.092				3.56316
CUT584	CUT584	CUT584	CUT	1.455	0.15				4.96855
CUT_GIM_1307	CUT_GIM_1307	CUT_GIM_1307	CUT	1.453	0.106				4.82782
CUT_GIM_0565	CUT_GIM_0565	CUT_GIM_0565	CUT	1.45	-0.003				5.34021
CUT_GIM_0625	CUT_GIM_0625	CUT_GIM_0625	CUT	1.445	1.268				4.57471
CUT618	CUT618	CUT618	CUT	1.445	-0.097				3.24184
CUT260	CUT260	CUT260	CUT	1.444	-0.01				5.17752
CUT741	CUT741	CUT741	CUT	1.443	0.146				4.47703
CUT_GIM_0111	CUT_GIM_0111	CUT_GIM_0111	CUT	1.442	0.056				1.83996
CUT_GIM_0129	CUT_GIM_0129	CUT_GIM_0129	CUT	1.437	0.004				5.10936
CUT562	CUT562	CUT562	CUT	1.429	-0.017				4.68089
CUT_GIM_0260	CUT_GIM_0260	CUT_GIM_0260	CUT	1.427	2.023				5.20672
CUT_GIM_0144	CUT_GIM_0144	CUT_GIM_0144	CUT	1.426	0.044				1.96347
CUT401	CUT401	CUT401	CUT	1.425	-0.134				2.49057
CUT390	CUT390	CUT390	CUT	1.424	0.108				4.06867
CUT453	CUT453	CUT453	CUT	1.421	0.019				6.16852
CUT666	CUT666	CUT666	CUT	1.421	-0.029				2.57046
CUT_GIM_0974	CUT_GIM_0974	CUT_GIM_0974	CUT	1.416	0.068				6.21432
CUT_GIM_0212	CUT_GIM_0212	CUT_GIM_0212	CUT	1.414	0.447				2.89724
CUT_GIM_0857	CUT_GIM_0857	CUT_GIM_0857	CUT	1.413	-0.166				2.81967
CUT_GIM_1216	CUT_GIM_1216	CUT_GIM_1216	CUT	1.412	-0.916				3.33199
CUT_GIM_1240	CUT_GIM_1240	CUT_GIM_1240	CUT	1.407	0.099				1.22033
CUT443	CUT443	CUT443	CUT	1.403	0.22				1.9486
CUT_GIM_0746	CUT_GIM_0746	CUT_GIM_0746	CUT	1.403	-0.016				2.80529
CUT_GIM_0774	CUT_GIM_0774	CUT_GIM_0774	CUT	1.402	0.328				4.61353
CUT_GIM_0033	CUT_GIM_0033	CUT_GIM_0033	CUT	1.397	0.084				1.49057
CUT_GIM_0183	CUT_GIM_0183	CUT_GIM_0183	CUT	1.397	-0.007				11.0642
CUT_GIM_0245	CUT_GIM_0245	CUT_GIM_0245	CUT	1.395	-0.456				10.9422
CUT_GIM_0886	CUT_GIM_0886	CUT_GIM_0886	CUT	1.39	0.186				7.24783
CUT708	CUT708	CUT708	CUT	1.39	-0.43				4.62176
CUT145	CUT145	CUT145	CUT	1.386	0.001				2.90304
CUT_GIM_0028	CUT_GIM_0028	CUT_GIM_0028	CUT	1.384	0.511				1.66903
CUT_GIM_0522	CUT_GIM_0522	CUT_GIM_0522	CUT	1.379	0.006				5.53013
CUT_GIM_0930	CUT_GIM_0930	CUT_GIM_0930	CUT	1.377	0.008				3.76977
CUT_GIM_0083	CUT_GIM_0083	CUT_GIM_0083	CUT	1.373	0.156				4.84147
CUT646	CUT646	CUT646	CUT	1.371	0.076				3.48027
CUT077	CUT077	CUT077	CUT	1.368	-0.245				3.72465
CUT_GIM_0502	CUT_GIM_0502	CUT_GIM_0502	CUT	1.366	-0.332				1.45418
CUT_GIM_1284	CUT_GIM_1284	CUT_GIM_1284	CUT	1.355	1.111				5.56346
CUT219	CUT219	CUT219	CUT	1.35	0.081				4.2854
CUT262	CUT262	CUT262	CUT	1.349	0.124				2.95047
CUT_GIM_0675	CUT_GIM_0675	CUT_GIM_0675	CUT	1.348	2.053				3.852
CUT_GIM_0007	CUT_GIM_0007	CUT_GIM_0007	CUT	1.343	-0.091				3.34908
CUT_GIM_0509	CUT_GIM_0509	CUT_GIM_0509	CUT	1.337	0.922				5.10727
CUT854	CUT854	CUT854	CUT	1.337	-0.055				3.9279
CUT_GIM_0468	CUT_GIM_0468	CUT_GIM_0468	CUT	1.334	0.058				5.17592
CUT_GIM_1145	CUT_GIM_1145	CUT_GIM_1145	CUT	1.334	-0.286				1
CUT_GIM_0491	CUT_GIM_0491	CUT_GIM_0491	CUT	1.333	-0.021				6.95257
CUT_GIM_0087	CUT_GIM_0087	CUT_GIM_0087	CUT	1.332	0.106				2.5509
CUT_GIM_0728	CUT_GIM_0728	CUT_GIM_0728	CUT	1.332	-0.244				4.88069
CUT074	CUT074	CUT074	CUT	1.323	-0.217				3.41278
CUT_GIM_0971	CUT_GIM_0971	CUT_GIM_0971	CUT	1.322	0.427				0.799087
CUT590	CUT590	CUT590	CUT	1.321	-0.079				4.6011
CUT846	CUT846	CUT846	CUT	1.32	0.302				2.5435
CUT577	CUT577	CUT577	CUT	1.32	0.06				3.904
CUT_GIM_0964	CUT_GIM_0964	CUT_GIM_0964	CUT	1.319	0.262				1.47508
CUT785	CUT785	CUT785	CUT	1.318	0.192				4.21179
CUT003	CUT003	CUT003	CUT	1.318	-0.177				3.69599
CUT272	CUT272	CUT272	CUT	1.317	0				2.97453
CUT_GIM_1291	CUT_GIM_1291	CUT_GIM_1291	CUT	1.316	0.061				2.41414
CUT637	CUT637	CUT637	CUT	1.316	0.061				2.41414
CUT_GIM_0100	CUT_GIM_0100	CUT_GIM_0100	CUT	1.315	0.334				0.978196
CUT_GIM_1311	CUT_GIM_1311	CUT_GIM_1311	CUT	1.309	1.132				5.07596
CUT_GIM_1133	CUT_GIM_1133	CUT_GIM_1133	CUT	1.307	0.233				4.13996
CUT_GIM_0023	CUT_GIM_0023	CUT_GIM_0023	CUT	1.306	-1.208				11.7256
CUT_GIM_0313	CUT_GIM_0313	CUT_GIM_0313	CUT	1.304	0.017				2.66903
CUT871	CUT871	CUT871	CUT	1.3	1.382				3.82883
CUT121	CUT121	CUT121	CUT	1.298	-0.468				4.79909
CUT142	CUT142	CUT142	CUT	1.296	0.187				3.42895
CUT725	CUT725	CUT725	CUT	1.289	0.245				3.04614
CUT_GIM_0075	CUT_GIM_0075	CUT_GIM_0075	CUT	1.287	0.105				2.06005
CUT037	CUT037	CUT037	CUT	1.286	0.041				4.84699
CUT_GIM_0027	CUT_GIM_0027	CUT_GIM_0027	CUT	1.286	0.036				3.85699
CUT264	CUT264	CUT264	CUT	1.285	0.073				4.34767
CUT011	CUT011	CUT011	CUT	1.279	0.088				4.60288
CUT808	CUT808	CUT808	CUT	1.274	-0.195				4.71864
CUT_GIM_1207	CUT_GIM_1207	CUT_GIM_1207	CUT	1.27	0.313				10.2997
CUT_GIM_0629	CUT_GIM_0629	CUT_GIM_0629	CUT	1.267	-0.073				5.64789
CUT_GIM_0544	CUT_GIM_0544	CUT_GIM_0544	CUT	1.26	0.063				2.87184
CUT_GIM_0348	CUT_GIM_0348	CUT_GIM_0348	CUT	1.255	0.055				3.34908
CUT116	CUT116	CUT116	CUT	1.251	0.134				1.24489
CUT_GIM_1175	CUT_GIM_1175	CUT_GIM_1175	CUT	1.246	0.221				1.41143
CUT273	CUT273	CUT273	CUT	1.24	-0.631				3.87086
CUT_GIM_0708	CUT_GIM_0708	CUT_GIM_0708	CUT	1.238	0.028				3.6427
CUT_GIM_1108	CUT_GIM_1108	CUT_GIM_1108	CUT	1.235	0.627				5.83895
CUT287	CUT287	CUT287	CUT	1.234	-0.009				4.84298
CUT_GIM_0259	CUT_GIM_0259	CUT_GIM_0259	CUT	1.232	-0.215				4.77716
CUT173	CUT173	CUT173	CUT	1.228	0.227				3.45418
CUT_GIM_0813	CUT_GIM_0813	CUT_GIM_0813	CUT	1.223	0.07				2.75275
CUT887	CUT887	CUT887	CUT	1.221	0.619				2.69377
CUT_GIM_0006	CUT_GIM_0006	CUT_GIM_0006	CUT	1.22	-0.22				4.29793
CUT339	CUT339	CUT339	CUT	1.219	-0.127				1.43296
CUT793	CUT793	CUT793	CUT	1.218	-0.103				4.853
CUT_GIM_1059	CUT_GIM_1059	CUT_GIM_1059	CUT	1.217	-1.578				3.9542
CUT_GIM_0250	CUT_GIM_0250	CUT_GIM_0250	CUT	1.216	-0.245				4.74255
CUT578	CUT578	CUT578	CUT	1.213	-0.105				6.79351
CUT310	CUT310	CUT310	CUT	1.211	0.121				3.40054
CUT_GIM_0863	CUT_GIM_0863	CUT_GIM_0863	CUT	1.21	0.115				6.8874
CUT149	CUT149	CUT149	CUT	1.203	0.039				5.26754
CUT849	CUT849	CUT849	CUT	1.196	0.21				1.59455
CUT872	CUT872	CUT872	CUT	1.186	-0.017				2.25701
CUT254	CUT254	CUT254	CUT	1.179	0.007				4.32553
CUT_GIM_1123	CUT_GIM_1123	CUT_GIM_1123	CUT	1.179	-0.053				4.69711
CUT_GIM_0663	CUT_GIM_0663	CUT_GIM_0663	CUT	1.179	-0.094				3.98732
CUT023	CUT023	CUT023	CUT	1.177	0.197				3.14405
CUT497	CUT497	CUT497	CUT	1.174	-0.068				1.71809
CUT714	CUT714	CUT714	CUT	1.167	0.261				2.44095
CUT_GIM_0381	CUT_GIM_0381	CUT_GIM_0381	CUT	1.167	0.158				3.20789
CUT_GIM_0510	CUT_GIM_0510	CUT_GIM_0510	CUT	1.164	0.185				3.36177
CUT_GIM_0633	CUT_GIM_0633	CUT_GIM_0633	CUT	1.162	0.232				2.04614
CUT_GIM_1179	CUT_GIM_1179	CUT_GIM_1179	CUT	1.162	0.057				4.1914
CUT_GIM_0119	CUT_GIM_0119	CUT_GIM_0119	CUT	1.161	-0.159				10.1052
CUT477	CUT477	CUT477	CUT	1.16	0.135				3.5472
CUT_GIM_0387	CUT_GIM_0387	CUT_GIM_0387	CUT	1.159	-0.054				1.23266
CUT801	CUT801	CUT801	CUT	1.157	-0.045				6.13299
CUT_GIM_0765	CUT_GIM_0765	CUT_GIM_0765	CUT	1.154	0.105				0.782409
CUT883	CUT883	CUT883	CUT	1.154	-0.087				3.72356
CUT211	CUT211	CUT211	CUT	1.151	-0.106				4.99141
CUT_GIM_1252	CUT_GIM_1252	CUT_GIM_1252	CUT	1.149	0.01				3.45022
CUT067	CUT067	CUT067	CUT	1.147	-0.027				4.06264
CUT470	CUT470	CUT470	CUT	1.139	0.129				4.38474
CUT_GIM_0267	CUT_GIM_0267	CUT_GIM_0267	CUT	1.138	0.141				6.46842
CUT_GIM_0323	CUT_GIM_0323	CUT_GIM_0323	CUT	1.136	-0.024				3.32769
CUT_GIM_1184	CUT_GIM_1184	CUT_GIM_1184	CUT	1.136	-0.032				4.66278
CUT541	CUT541	CUT541	CUT	1.136	-0.148				2.88362
CUT_GIM_0385	CUT_GIM_0385	CUT_GIM_0385	CUT	1.136	-0.204				4.15299
CUT673	CUT673	CUT673	CUT	1.135	-0.149				5.14364
CUT192	CUT192	CUT192	CUT	1.134	0.2				1.58976
CUT591	CUT591	CUT591	CUT	1.133	1.877				5.0781
CUT_GIM_0913	CUT_GIM_0913	CUT_GIM_0913	CUT	1.133	0.012				0.799087
CUT351	CUT351	CUT351	CUT	1.133	0.003				0.722466
CUT_GIM_0661	CUT_GIM_0661	CUT_GIM_0661	CUT	1.133	-0.025				2.1635
CUT886	CUT886	CUT886	CUT	1.128	-0.043				3.30889
CUT579	CUT579	CUT579	CUT	1.124	1.392				4.88753
CUT_GIM_1239	CUT_GIM_1239	CUT_GIM_1239	CUT	1.123	-0.507				2.82985
CUT_GIM_0314	CUT_GIM_0314	CUT_GIM_0314	CUT	1.118	-0.296				1.18903
CUT522	CUT522	CUT522	CUT	1.114	-0.41				2.852
CUT600	CUT600	CUT600	CUT	1.114	-0.86				4.89724
CUT_GIM_0207	CUT_GIM_0207	CUT_GIM_0207	CUT	1.108	0.587				5.94275
CUT_GIM_0423	CUT_GIM_0423	CUT_GIM_0423	CUT	1.107	-0.025				4.31034
CUT_GIM_0015	CUT_GIM_0015	CUT_GIM_0015	CUT	1.107	-0.406				1.83592
CUT_GIM_0299	CUT_GIM_0299	CUT_GIM_0299	CUT	1.106	0.206				2.08406
CUT511	CUT511	CUT511	CUT	1.103	0.45				3.1375
CUT605	CUT605	CUT605	CUT	1.103	-0.002				6.72301
CUT_GIM_0388	CUT_GIM_0388	CUT_GIM_0388	CUT	1.102	-0.056				9.14832
CUT_GIM_0739	CUT_GIM_0739	CUT_GIM_0739	CUT	1.101	0.258				0.678072
CUT179	CUT179	CUT179	CUT	1.1	-0.148				3.43829
CUT_GIM_0528	CUT_GIM_0528	CUT_GIM_0528	CUT	1.094	-0.879				4.86344
CUT483	CUT483	CUT483	CUT	1.086	0.548				6.86394
CUT241	CUT241	CUT241	CUT	1.085	-0.03				3.854
CUT692	CUT692	CUT692	CUT	1.082	0.01				3.63227
CUT_GIM_1068	CUT_GIM_1068	CUT_GIM_1068	CUT	1.081	0.002				3.89627
CUT_GIM_0764	CUT_GIM_0764	CUT_GIM_0764	CUT	1.077	0.168				2.28096
CUT223	CUT223	CUT223	CUT	1.076	-0.114				1.41684
CUT079	CUT079	CUT079	CUT	1.075	-0.686				3.56316
CUT_GIM_0968	CUT_GIM_0968	CUT_GIM_0968	CUT	1.072	0.153				1.89142
CUT194	CUT194	CUT194	CUT	1.072	-0.185				1.89918
CUT_GIM_1134	CUT_GIM_1134	CUT_GIM_1134	CUT	1.068	0.664				8.40956
CUT_GIM_0817	CUT_GIM_0817	CUT_GIM_0817	CUT	1.067	0.066				10.8526
CUT_GIM_0433	CUT_GIM_0433	CUT_GIM_0433	CUT	1.066	-0.146				4.38267
CUT661	CUT661	CUT661	CUT	1.065	-0.095				5.49857
CUT_GIM_1186	CUT_GIM_1186	CUT_GIM_1186	CUT	1.063	0.291				2.07039
CUT_GIM_0521	CUT_GIM_0521	CUT_GIM_0521	CUT	1.057	0.056				3.06867
CUT_GIM_0372	CUT_GIM_0372	CUT_GIM_0372	CUT	1.056	0.02				5.3427
CUT535	CUT535	CUT535	CUT	1.056	-0.222				2.9241
CUT800	CUT800	CUT800	CUT	1.054	-0.282				0.956057
CUT_GIM_0819	CUT_GIM_0819	CUT_GIM_0819	CUT	1.052	-0.109				2.64847
CUT_GIM_0389	CUT_GIM_0389	CUT_GIM_0389	CUT	1.043	-0.281				4.41278
CUT_GIM_0773	CUT_GIM_0773	CUT_GIM_0773	CUT	1.034	0.172				0.739848
CUT601	CUT601	CUT601	CUT	1.033	-0.111				3.49057
CUT_GIM_1198	CUT_GIM_1198	CUT_GIM_1198	CUT	1.031	0.108				4.95233
CUT_GIM_0994	CUT_GIM_0994	CUT_GIM_0994	CUT	1.024	0.038				2.58015
CUT400	CUT400	CUT400	CUT	1.023	-0.085				4.62059
CUT_GIM_0839	CUT_GIM_0839	CUT_GIM_0839	CUT	1.021	0.478				1.43829
CUT841	CUT841	CUT841	CUT	1.021	0.076				4.47119
CUT_GIM_0978	CUT_GIM_0978	CUT_GIM_0978	CUT	1.02	-0.015				2.28096
CUT_GIM_0411	CUT_GIM_0411	CUT_GIM_0411	CUT	1.019	-0.244				1.0635
CUT_GIM_1083	CUT_GIM_1083	CUT_GIM_1083	CUT	1.018	-0.019				1.58015
CUT127	CUT127	CUT127	CUT	1.014	0.559				2.76765
CUT_GIM_1178	CUT_GIM_1178	CUT_GIM_1178	CUT	1.014	0.251				0.823749
CUT_GIM_0257	CUT_GIM_0257	CUT_GIM_0257	CUT	1.014	0.231				5.63865
CUT026	CUT026	CUT026	CUT	1.014	0.002				4.17712
CUT_GIM_0301	CUT_GIM_0301	CUT_GIM_0301	CUT	1.014	-0.14				2.89918
CUT_GIM_0807	CUT_GIM_0807	CUT_GIM_0807	CUT	1.008	-0.221				2.29866
CUT_GIM_0556	CUT_GIM_0556	CUT_GIM_0556	CUT	1.007	-0.015				2.11103
CUT_GIM_0444	CUT_GIM_0444	CUT_GIM_0444	CUT	1.006	1.23				4.95977
CUT858	CUT858	CUT858	CUT	1.005	0.208				2.84599
CUT_GIM_0157	CUT_GIM_0157	CUT_GIM_0157	CUT	1.003	0.086				2.06695
CUT611	CUT611	CUT611	CUT	1.001	0.2				1.93734
CUT838	CUT838	CUT838	CUT	0.997	-0.05				1.23266
CUT_GIM_0877	CUT_GIM_0877	CUT_GIM_0877	CUT	0.993	0.133				4.89869
CUT547	CUT547	CUT547	CUT	0.992	-0.231				2.86987
CUT_GIM_0044	CUT_GIM_0044	CUT_GIM_0044	CUT	0.992	-0.433				1.89142
CUT794	CUT794	CUT794	CUT	0.987	0.153				2.85
CUT843	CUT843	CUT843	CUT	0.985	-0.143				3.99548
CUT_GIM_0365	CUT_GIM_0365	CUT_GIM_0365	CUT	0.981	-0.282				3.24793
CUT608	CUT608	CUT608	CUT	0.979	0.222				2.09424
CUT_GIM_0533	CUT_GIM_0533	CUT_GIM_0533	CUT	0.977	-0.139				6.5097
CUT_GIM_1087	CUT_GIM_1087	CUT_GIM_1087	CUT	0.977	-0.216				1.84398
CUT_GIM_0814	CUT_GIM_0814	CUT_GIM_0814	CUT	0.975	0.533				3.98914
CUT216	CUT216	CUT216	CUT	0.974	0.048				4.20398
CUT_GIM_0271	CUT_GIM_0271	CUT_GIM_0271	CUT	0.97	0.023				3.82069
CUT693	CUT693	CUT693	CUT	0.968	-0.468				4.58616
CUT_GIM_0753	CUT_GIM_0753	CUT_GIM_0753	CUT	0.967	0.108				2.07724
CUT086	CUT086	CUT086	CUT	0.966	-0.26				3.69488
CUT648	CUT648	CUT648	CUT	0.963	-0.046				1.02857
CUT771	CUT771	CUT771	CUT	0.961	0.649				4.9331
CUT_GIM_0204	CUT_GIM_0204	CUT_GIM_0204	CUT	0.959	-0.079				8.71562
CUT164	CUT164	CUT164	CUT	0.957	-0.135				2.35332
CUT534	CUT534	CUT534	CUT	0.948	-0.106				3.69265
CUT_GIM_0163	CUT_GIM_0163	CUT_GIM_0163	CUT	0.945	-0.047				5.73417
CUT301	CUT301	CUT301	CUT	0.943	-0.058				5.20359
CUT583	CUT583	CUT583	CUT	0.935	1.223				5.29719
CUT006	CUT006	CUT006	CUT	0.935	0.091				2.65535
CUT_GIM_0557	CUT_GIM_0557	CUT_GIM_0557	CUT	0.933	-0.073				1.62293
CUT298	CUT298	CUT298	CUT	0.927	1.256				5.25058
CUT416	CUT416	CUT416	CUT	0.926	-0.269				2.64847
CUT_GIM_1142	CUT_GIM_1142	CUT_GIM_1142	CUT	0.925	0.017				8.01853
CUT_GIM_1283	CUT_GIM_1283	CUT_GIM_1283	CUT	0.923	0.358				4.25248
CUT195	CUT195	CUT195	CUT	0.92	-0.025				1.73552
CUT609	CUT609	CUT609	CUT	0.92	-0.04				2.14405
CUT_GIM_0538	CUT_GIM_0538	CUT_GIM_0538	CUT	0.918	-0.202				4.88118
CUT909	CUT909	CUT909	CUT	0.915	0.288				1.58496
CUT_GIM_0452	CUT_GIM_0452	CUT_GIM_0452	CUT	0.914	1.354				2.46989
CUT_GIM_1190	CUT_GIM_1190	CUT_GIM_1190	CUT	0.912	0.119				1.1635
CUT_GIM_1122	CUT_GIM_1122	CUT_GIM_1122	CUT	0.906	0.844				2.45681
CUT_GIM_0995	CUT_GIM_0995	CUT_GIM_0995	CUT	0.901	0.037				12.3551
CUT833	CUT833	CUT833	CUT	0.898	0.285				4.33128
CUT862	CUT862	CUT862	CUT	0.898	-0.043				3.21412
CUT_GIM_0907	CUT_GIM_0907	CUT_GIM_0907	CUT	0.897	0.772				1.74416
CUT133	CUT133	CUT133	CUT	0.89	-0.077				4.1635
CUT_GIM_1172	CUT_GIM_1172	CUT_GIM_1172	CUT	0.886	0.163				5.39746
CUT081	CUT081	CUT081	CUT	0.886	-0.171				4.14975
CUT_GIM_0410	CUT_GIM_0410	CUT_GIM_0410	CUT	0.885	0.094				2.4957
CUT_GIM_0328	CUT_GIM_0328	CUT_GIM_0328	CUT	0.884	-0.457				1.1635
CUT_GIM_0868	CUT_GIM_0868	CUT_GIM_0868	CUT	0.881	0.056				2.05658
CUT_GIM_1024	CUT_GIM_1024	CUT_GIM_1024	CUT	0.88	-0.055				3.53978
CUT_GIM_0370	CUT_GIM_0370	CUT_GIM_0370	CUT	0.879	0.098				3.27798
CUT088	CUT088	CUT088	CUT	0.879	-0.072				4.82426
CUT027	CUT027	CUT027	CUT	0.875	-0.009				5.87578
CUT_GIM_1099	CUT_GIM_1099	CUT_GIM_1099	CUT	0.873	0.054				5.15745
CUT_GIM_1049	CUT_GIM_1049	CUT_GIM_1049	CUT	0.873	-0.24				4.95559
CUT524	CUT524	CUT524	CUT	0.87	-0.044				5.5549
CUT525	CUT525	CUT525	CUT	0.865	0.353				3.10769
CUT_GIM_0859	CUT_GIM_0859	CUT_GIM_0859	CUT	0.864	0.02				9.77023
CUT_GIM_0569	CUT_GIM_0569	CUT_GIM_0569	CUT	0.864	-1.072				4.61883
CUT235	CUT235	CUT235	CUT	0.863	0.023				2.43029
CUT752	CUT752	CUT752	CUT	0.859	0.304				1.89142
CUT_GIM_0747	CUT_GIM_0747	CUT_GIM_0747	CUT	0.859	-0.194				2.56071
CUT_GIM_0516	CUT_GIM_0516	CUT_GIM_0516	CUT	0.859	-0.35				2.96162
CUT_GIM_0403	CUT_GIM_0403	CUT_GIM_0403	CUT	0.854	0.071				2.0036
CUT051	CUT051	CUT051	CUT	0.854	0.003				3.48414
CUT_GIM_0503	CUT_GIM_0503	CUT_GIM_0503	CUT	0.85	-0.039				4.29352
CUT396	CUT396	CUT396	CUT	0.845	-0.07				3.12763
CUT_GIM_1095	CUT_GIM_1095	CUT_GIM_1095	CUT	0.844	0.115				2.64616
CUT_GIM_0247	CUT_GIM_0247	CUT_GIM_0247	CUT	0.841	0.422				2.93734
CUT_GIM_0736	CUT_GIM_0736	CUT_GIM_0736	CUT	0.841	-0.2				1.45418
CUT_GIM_0161	CUT_GIM_0161	CUT_GIM_0161	CUT	0.838	-0.015				0.903038
CUT859	CUT859	CUT859	CUT	0.836	0.084				3.37434
CUT_GIM_0512	CUT_GIM_0512	CUT_GIM_0512	CUT	0.833	-0.06				1.45943
CUT_GIM_0768	CUT_GIM_0768	CUT_GIM_0768	CUT	0.83	0.027				2.71809
CUT_GIM_0072	CUT_GIM_0072	CUT_GIM_0072	CUT	0.829	0.05				1.68706
CUT888	CUT888	CUT888	CUT	0.827	-0.046				1.52105
CUT369	CUT369	CUT369	CUT	0.821	-0.029				4.22033
CUT_GIM_0597	CUT_GIM_0597	CUT_GIM_0597	CUT	0.819	0.269				2.13093
CUT_GIM_0895	CUT_GIM_0895	CUT_GIM_0895	CUT	0.817	-0.029				7.05376
CUT_GIM_1182	CUT_GIM_1182	CUT_GIM_1182	CUT	0.814	-0.053				5.54226
CUT129	CUT129	CUT129	CUT	0.812	0.204				5.91409
CUT_GIM_0395	CUT_GIM_0395	CUT_GIM_0395	CUT	0.812	0.164				1.11103
CUT_GIM_0308	CUT_GIM_0308	CUT_GIM_0308	CUT	0.797	0.151				3.64039
CUT_GIM_1195	CUT_GIM_1195	CUT_GIM_1195	CUT	0.795	-0.003				10.1485
CUT_GIM_1004	CUT_GIM_1004	CUT_GIM_1004	CUT	0.794	-0.392				1.32769
CUT_GIM_0347	CUT_GIM_0347	CUT_GIM_0347	CUT	0.79	-0.157				0.910733
CUT466	CUT466	CUT466	CUT	0.788	0.506				1.65535
CUT_GIM_0042	CUT_GIM_0042	CUT_GIM_0042	CUT	0.788	-0.046				2.54844
CUT475	CUT475	CUT475	CUT	0.786	0				3.51096
CUT861	CUT861	CUT861	CUT	0.785	-0.078				4.98823
CUT_GIM_1100	CUT_GIM_1100	CUT_GIM_1100	CUT	0.783	0.338				7.15997
CUT358	CUT358	CUT358	CUT	0.781	0.15				2.47508
CUT544	CUT544	CUT544	CUT	0.781	-0.374				5.9521
CUT_GIM_0377	CUT_GIM_0377	CUT_GIM_0377	CUT	0.778	-0.787				3.64962
CUT080	CUT080	CUT080	CUT	0.776	-0.024				2.48027
CUT629	CUT629	CUT629	CUT	0.776	-0.489				1.44361
CUT_GIM_0298	CUT_GIM_0298	CUT_GIM_0298	CUT	0.775	0.103				3.18269
CUT_GIM_0167	CUT_GIM_0167	CUT_GIM_0167	CUT	0.775	-0.012				3.50589
CUT_GIM_1041	CUT_GIM_1041	CUT_GIM_1041	CUT	0.773	-0.15				2.74846
CUT701	CUT701	CUT701	CUT	0.772	0.66				6.34837
CUT_GIM_0264	CUT_GIM_0264	CUT_GIM_0264	CUT	0.771	0.786				5.47962
CUT_GIM_1106	CUT_GIM_1106	CUT_GIM_1106	CUT	0.763	-0.072				6.0706
CUT_GIM_0076	CUT_GIM_0076	CUT_GIM_0076	CUT	0.762	0.217				1.19535
CUT918	CUT918	CUT918	CUT	0.759	-0.104				4.13011
CUT122	CUT122	CUT122	CUT	0.753	0.11				3.40327
CUT689	CUT689	CUT689	CUT	0.749	0.032				3.99367
CUT_GIM_1156	CUT_GIM_1156	CUT_GIM_1156	CUT	0.749	-0.121				7.17453
CUT_GIM_0253	CUT_GIM_0253	CUT_GIM_0253	CUT	0.745	-0.066				3.94486
CUT_GIM_0148	CUT_GIM_0148	CUT_GIM_0148	CUT	0.744	0.15				0.963474
CUT678	CUT678	CUT678	CUT	0.744	0.107				1.41684
CUT_GIM_0980	CUT_GIM_0980	CUT_GIM_0980	CUT	0.74	-0.088				3.69153
CUT_GIM_0593	CUT_GIM_0593	CUT_GIM_0593	CUT	0.739	0.174				7.75328
CUT177	CUT177	CUT177	CUT	0.739	0.046				3.39369
CUT877	CUT877	CUT877	CUT	0.738	-0.202				1.80735
CUT684	CUT684	CUT684	CUT	0.737	0.275				3.08746
CUT314	CUT314	CUT314	CUT	0.737	-0.413				2.72028
CUT_GIM_1019	CUT_GIM_1019	CUT_GIM_1019	CUT	0.732	0.882				6.48639
CUT_GIM_1181	CUT_GIM_1181	CUT_GIM_1181	CUT	0.73	0.407				1.67807
CUT_GIM_0608	CUT_GIM_0608	CUT_GIM_0608	CUT	0.73	0.167				7.76002
CUT_GIM_1086	CUT_GIM_1086	CUT_GIM_1086	CUT	0.73	-0.306				9.53444
CUT_GIM_1244	CUT_GIM_1244	CUT_GIM_1244	CUT	0.724	0.137				0.773996
CUT250	CUT250	CUT250	CUT	0.724	-0.033				5.35614
CUT732	CUT732	CUT732	CUT	0.723	-0.125				3.80839
CUT_GIM_0417	CUT_GIM_0417	CUT_GIM_0417	CUT	0.72	-0.047				8.26861
CUT_GIM_0888	CUT_GIM_0888	CUT_GIM_0888	CUT	0.715	-0.212				3.20477
CUT_GIM_0912	CUT_GIM_0912	CUT_GIM_0912	CUT	0.715	-0.4				1.64616
CUT393	CUT393	CUT393	CUT	0.712	0.08				0.790772
CUT_GIM_1167	CUT_GIM_1167	CUT_GIM_1167	CUT	0.712	-0.409				3.06523
CUT539	CUT539	CUT539	CUT	0.702	-0.196				3.89918
CUT_GIM_0737	CUT_GIM_0737	CUT_GIM_0737	CUT	0.701	-0.135				3.5008
CUT403	CUT403	CUT403	CUT	0.698	1.003				5.93946
CUT_GIM_0277	CUT_GIM_0277	CUT_GIM_0277	CUT	0.695	-0.66				1.95233
CUT201	CUT201	CUT201	CUT	0.693	0.274				2.43029
CUT_GIM_0931	CUT_GIM_0931	CUT_GIM_0931	CUT	0.693	0.036				1.87971
CUT430	CUT430	CUT430	CUT	0.687	0.026				3.17632
CUT_GIM_0302	CUT_GIM_0302	CUT_GIM_0302	CUT	0.679	-0.051				3.94392
CUT_GIM_0541	CUT_GIM_0541	CUT_GIM_0541	CUT	0.676	-0.369				4.01525
CUT_GIM_0229	CUT_GIM_0229	CUT_GIM_0229	CUT	0.673	0.676				1.02148
CUT421	CUT421	CUT421	CUT	0.672	-0.167				4.12267
CUT413	CUT413	CUT413	CUT	0.67	-0.02				5.393
CUT_GIM_0179	CUT_GIM_0179	CUT_GIM_0179	CUT	0.67	-0.137				0.910733
CUT373	CUT373	CUT373	CUT	0.669	-0.124				3.9644
CUT248	CUT248	CUT248	CUT	0.664	-0.125				1.0635
CUT229	CUT229	CUT229	CUT	0.659	-0.364				5.0054
CUT_GIM_0039	CUT_GIM_0039	CUT_GIM_0039	CUT	0.657	-0.033				7.81474
CUT_GIM_1270	CUT_GIM_1270	CUT_GIM_1270	CUT	0.654	-0.195				2.89336
CUT_GIM_0483	CUT_GIM_0483	CUT_GIM_0483	CUT	0.653	0.031				4.64904
CUT_GIM_1245	CUT_GIM_1245	CUT_GIM_1245	CUT	0.645	0.164				2.30451
CUT_GIM_0583	CUT_GIM_0583	CUT_GIM_0583	CUT	0.645	0.043				7.68229
CUT860	CUT860	CUT860	CUT	0.638	-0.026				2.13422
CUT_GIM_1113	CUT_GIM_1113	CUT_GIM_1113	CUT	0.637	-0.425				3.23573
CUT_GIM_1013	CUT_GIM_1013	CUT_GIM_1013	CUT	0.635	-0.019				4.25323
CUT472	CUT472	CUT472	CUT	0.628	0.179				2.13422
CUT_GIM_0139	CUT_GIM_0139	CUT_GIM_0139	CUT	0.627	-0.083				8.46336
CUT_GIM_0061	CUT_GIM_0061	CUT_GIM_0061	CUT	0.625	-0.107				2.81967
CUT_GIM_0217	CUT_GIM_0217	CUT_GIM_0217	CUT	0.625	-0.386				1.28096
CUT_GIM_1137	CUT_GIM_1137	CUT_GIM_1137	CUT	0.624	0.046				1.50589
CUT630	CUT630	CUT630	CUT	0.623	-0.037				3.82782
CUT007	CUT007	CUT007	CUT	0.621	-0.221				4.38267
CUT197	CUT197	CUT197	CUT	0.619	-0.23				6.11333
CUT299	CUT299	CUT299	CUT	0.616	0.016				4.58676
CUT_GIM_1176	CUT_GIM_1176	CUT_GIM_1176	CUT	0.615	0.181				2.58015
CUT_GIM_0132	CUT_GIM_0132	CUT_GIM_0132	CUT	0.614	-0.041				2.04614
CUT664	CUT664	CUT664	CUT	0.611	-0.19				2.40054
CUT437	CUT437	CUT437	CUT	0.605	-0.052				1.21412
CUT070	CUT070	CUT070	CUT	0.604	-0.072				2.49313
CUT851	CUT851	CUT851	CUT	0.6	-0.109				2.16993
CUT_GIM_0831	CUT_GIM_0831	CUT_GIM_0831	CUT	0.6	-0.336				3.71589
CUT_GIM_0457	CUT_GIM_0457	CUT_GIM_0457	CUT	0.599	0.057				3.89045
CUT071	CUT071	CUT071	CUT	0.598	-0.049				5.85773
CUT_GIM_0263	CUT_GIM_0263	CUT_GIM_0263	CUT	0.593	0.122				4.36036
CUT_GIM_0916	CUT_GIM_0916	CUT_GIM_0916	CUT	0.593	-0.109				3.19692
CUT566	CUT566	CUT566	CUT	0.592	-0.09				2.75061
CUT_GIM_0446	CUT_GIM_0446	CUT_GIM_0446	CUT	0.592	-0.102				3.79909
CUT803	CUT803	CUT803	CUT	0.59	-0.033				1.0635
CUT405	CUT405	CUT405	CUT	0.589	0.115				4.40599
CUT_GIM_0809	CUT_GIM_0809	CUT_GIM_0809	CUT	0.589	-0.136				1.64155
CUT381	CUT381	CUT381	CUT	0.584	-0.058				1.29866
CUT460	CUT460	CUT460	CUT	0.582	0.051				4.72792
CUT117	CUT117	CUT117	CUT	0.577	-0.046				0.978196
CUT_GIM_0356	CUT_GIM_0356	CUT_GIM_0356	CUT	0.577	-0.448				4.20711
CUT_GIM_1079	CUT_GIM_1079	CUT_GIM_1079	CUT	0.576	0.313				3.83289
CUT_GIM_0453	CUT_GIM_0453	CUT_GIM_0453	CUT	0.573	-0.476				0.918386
CUT352	CUT352	CUT352	CUT	0.569	1.652				2.87184
CUT_GIM_1169	CUT_GIM_1169	CUT_GIM_1169	CUT	0.569	-0.13				3.55827
CUT_GIM_0058	CUT_GIM_0058	CUT_GIM_0058	CUT	0.568	-0.663				3.42358
CUT_GIM_0530	CUT_GIM_0530	CUT_GIM_0530	CUT	0.566	-0.146				0.704872
CUT438	CUT438	CUT438	CUT	0.565	-0.003				4.26379
CUT308	CUT308	CUT308	CUT	0.564	0.1				2.75061
CUT_GIM_0719	CUT_GIM_0719	CUT_GIM_0719	CUT	0.561	0				5.87529
CUT244	CUT244	CUT244	CUT	0.554	-0.017				4.38543
CUT319	CUT319	CUT319	CUT	0.551	-0.069				5.30524
CUT092	CUT092	CUT092	CUT	0.548	-0.019				4.56864
CUT489	CUT489	CUT489	CUT	0.548	-0.117				3.6311
CUT879	CUT879	CUT879	CUT	0.546	0.13				3.19692
CUT_GIM_0875	CUT_GIM_0875	CUT_GIM_0875	CUT	0.543	0.089				1.80735
CUT_GIM_0904	CUT_GIM_0904	CUT_GIM_0904	CUT	0.541	-0.284				0.807355
CUT_GIM_1273	CUT_GIM_1273	CUT_GIM_1273	CUT	0.54	0.334				2.54102
CUT_GIM_0460	CUT_GIM_0460	CUT_GIM_0460	CUT	0.54	0.115				5.29057
CUT_GIM_0524	CUT_GIM_0524	CUT_GIM_0524	CUT	0.539	-0.164				6.0148
CUT518	CUT518	CUT518	CUT	0.537	0.063				0.83996
CUT_GIM_0577	CUT_GIM_0577	CUT_GIM_0577	CUT	0.536	0.184				3.91648
CUT_GIM_0962	CUT_GIM_0962	CUT_GIM_0962	CUT	0.534	-0.01				9.13276
CUT755	CUT755	CUT755	CUT	0.533	-0.067				2.97453
CUT_GIM_0107	CUT_GIM_0107	CUT_GIM_0107	CUT	0.531	-0.05				2.99639
CUT_GIM_1112	CUT_GIM_1112	CUT_GIM_1112	CUT	0.528	0.104				6.50048
CUT_GIM_0992	CUT_GIM_0992	CUT_GIM_0992	CUT	0.523	-0.028				10.4932
CUT_GIM_0306	CUT_GIM_0306	CUT_GIM_0306	CUT	0.522	-0.153				0.879706
CUT_GIM_0125	CUT_GIM_0125	CUT_GIM_0125	CUT	0.522	-0.51				5.90424
CUT_GIM_0939	CUT_GIM_0939	CUT_GIM_0939	CUT	0.519	-0.175				2.09761
CUT_GIM_0568	CUT_GIM_0568	CUT_GIM_0568	CUT	0.519	-0.315				5.53169
CUT239	CUT239	CUT239	CUT	0.516	0.121				3.37434
CUT_GIM_1144	CUT_GIM_1144	CUT_GIM_1144	CUT	0.515	-0.026				4.5472
CUT096	CUT096	CUT096	CUT	0.515	-0.104				3.33914
CUT528	CUT528	CUT528	CUT	0.515	-0.121				3.29719
CUT016	CUT016	CUT016	CUT	0.514	0.008				3.96255
CUT_GIM_0288	CUT_GIM_0288	CUT_GIM_0288	CUT	0.513	-0.043				4.98277
CUT_GIM_0742	CUT_GIM_0742	CUT_GIM_0742	CUT	0.513	-0.054				2.16993
CUT_GIM_0973	CUT_GIM_0973	CUT_GIM_0973	CUT	0.51	0.155				2.12433
CUT_GIM_1193	CUT_GIM_1193	CUT_GIM_1193	CUT	0.501	0.038				2.25399
CUT_GIM_0089	CUT_GIM_0089	CUT_GIM_0089	CUT	0.499	0.149				3.92505
CUT818	CUT818	CUT818	CUT	0.497	0.598				1.08406
CUT462	CUT462	CUT462	CUT	0.497	-0.247				2.57773
CUT_GIM_1051	CUT_GIM_1051	CUT_GIM_1051	CUT	0.496	0.742				6.13853
CUT762	CUT762	CUT762	CUT	0.492	-0.191				2.32193
CUT_GIM_0942	CUT_GIM_0942	CUT_GIM_0942	CUT	0.49	-0.06				4.10936
CUT_GIM_0102	CUT_GIM_0102	CUT_GIM_0102	CUT	0.488	-0.028				5.34625
CUT_GIM_1025	CUT_GIM_1025	CUT_GIM_1025	CUT	0.486	0.013				7.70044
CUT456	CUT456	CUT456	CUT	0.479	0.025				4.07296
CUT912	CUT912	CUT912	CUT	0.477	-0.008				1.97085
CUT_GIM_0710	CUT_GIM_0710	CUT_GIM_0710	CUT	0.477	-0.083				1.33342
CUT_GIM_0184	CUT_GIM_0184	CUT_GIM_0184	CUT	0.476	-0.013				3.58376
CUT424	CUT424	CUT424	CUT	0.475	-0.216				5.26078
CUT_GIM_0881	CUT_GIM_0881	CUT_GIM_0881	CUT	0.472	-0.015				2.27798
CUT_GIM_0685	CUT_GIM_0685	CUT_GIM_0685	CUT	0.469	-0.052				2.47768
CUT469	CUT469	CUT469	CUT	0.466	-0.14				3.63459
CUT_GIM_0304	CUT_GIM_0304	CUT_GIM_0304	CUT	0.461	0.133				4.15299
CUT_GIM_0824	CUT_GIM_0824	CUT_GIM_0824	CUT	0.461	-0.132				3.3147
CUT332	CUT332	CUT332	CUT	0.459	-0.143				2.85798
CUT056	CUT056	CUT056	CUT	0.455	0.006				2.8953
CUT_GIM_0551	CUT_GIM_0551	CUT_GIM_0551	CUT	0.451	-0.016				4.14649
CUT347	CUT347	CUT347	CUT	0.45	-0.236				0.739848
CUT772	CUT772	CUT772	CUT	0.45	-0.595				1.79909
CUT130	CUT130	CUT130	CUT	0.447	-0.253				2.59694
CUT_GIM_0654	CUT_GIM_0654	CUT_GIM_0654	CUT	0.441	-0.12				2.27501
CUT_GIM_0117	CUT_GIM_0117	CUT_GIM_0117	CUT	0.44	0.226				6.24394
CUT733	CUT733	CUT733	CUT	0.44	-0.022				4.5404
CUT076	CUT076	CUT076	CUT	0.439	0.151				4.86592
CUT_GIM_1109	CUT_GIM_1109	CUT_GIM_1109	CUT	0.438	0.153				2.72683
CUT_GIM_0121	CUT_GIM_0121	CUT_GIM_0121	CUT	0.433	0.016				4.04352
CUT214	CUT214	CUT214	CUT	0.432	0.25				1.24489
CUT_GIM_0030	CUT_GIM_0030	CUT_GIM_0030	CUT	0.426	0.081				9.10504
CUT616	CUT616	CUT616	CUT	0.426	0.036				2.38405
CUT774	CUT774	CUT774	CUT	0.426	-0.551				2.58736
CUT628	CUT628	CUT628	CUT	0.425	-0.047				5.47119
CUT893	CUT893	CUT893	CUT	0.421	0.455				3.91073
CUT_GIM_0676	CUT_GIM_0676	CUT_GIM_0676	CUT	0.418	-0.065				1.97453
CUT642	CUT642	CUT642	CUT	0.418	-0.265				1.65535
CUT_GIM_0562	CUT_GIM_0562	CUT_GIM_0562	CUT	0.414	0.108				3.77821
CUT_GIM_0950	CUT_GIM_0950	CUT_GIM_0950	CUT	0.413	-0.169				4.63691
CUT_GIM_0876	CUT_GIM_0876	CUT_GIM_0876	CUT	0.412	-0.016				14.1343
CUT_GIM_0854	CUT_GIM_0854	CUT_GIM_0854	CUT	0.408	-0.022				4.52544
CUT_GIM_0642	CUT_GIM_0642	CUT_GIM_0642	CUT	0.401	0.323				4.46858
CUT_GIM_0001	CUT_GIM_0001	CUT_GIM_0001	CUT	0.401	0.014				4.34483
CUT_GIM_0594	CUT_GIM_0594	CUT_GIM_0594	CUT	0.399	0.009				5.21994
CUT120	CUT120	CUT120	CUT	0.398	0.026				1.47508
CUT_GIM_0404	CUT_GIM_0404	CUT_GIM_0404	CUT	0.397	-0.061				0.815575
CUT_GIM_0555	CUT_GIM_0555	CUT_GIM_0555	CUT	0.394	0.364				2.60644
CUT_GIM_0011	CUT_GIM_0011	CUT_GIM_0011	CUT	0.391	0.125				3.10769
CUT_GIM_0418	CUT_GIM_0418	CUT_GIM_0418	CUT	0.39	0.024				7.84775
CUT_GIM_0519	CUT_GIM_0519	CUT_GIM_0519	CUT	0.386	-0.078				3.64039
CUT663	CUT663	CUT663	CUT	0.385	0.165				0.9855
CUT048	CUT048	CUT048	CUT	0.385	0.091				4.99639
CUT586	CUT586	CUT586	CUT	0.384	0.177				0.773996
CUT710	CUT710	CUT710	CUT	0.38	0.218				3.488
CUT084	CUT084	CUT084	CUT	0.38	0.154				3.50335
CUT468	CUT468	CUT468	CUT	0.375	-0.142				4.80116
CUT691	CUT691	CUT691	CUT	0.374	-0.643				2.0036
CUT_GIM_0873	CUT_GIM_0873	CUT_GIM_0873	CUT	0.372	0.181				1.01436
CUT_GIM_0335	CUT_GIM_0335	CUT_GIM_0335	CUT	0.371	0.157				3.10769
CUT_GIM_1229	CUT_GIM_1229	CUT_GIM_1229	CUT	0.371	-0.302				5.14893
CUT_GIM_0818	CUT_GIM_0818	CUT_GIM_0818	CUT	0.369	0.075				0.948601
CUT_GIM_0694	CUT_GIM_0694	CUT_GIM_0694	CUT	0.366	0.553				5.52576
CUT_GIM_0069	CUT_GIM_0069	CUT_GIM_0069	CUT	0.365	1.375				3.58736
CUT_GIM_0963	CUT_GIM_0963	CUT_GIM_0963	CUT	0.364	0.06				3.27053
CUT_GIM_0416	CUT_GIM_0416	CUT_GIM_0416	CUT	0.364	-0.948				6.99684
CUT_GIM_0775	CUT_GIM_0775	CUT_GIM_0775	CUT	0.36	0.25				2.47508
CUT_GIM_0800	CUT_GIM_0800	CUT_GIM_0800	CUT	0.357	0.525				4.29131
CUT635	CUT635	CUT635	CUT	0.349	-0.166				4.21179
CUT_GIM_0222	CUT_GIM_0222	CUT_GIM_0222	CUT	0.348	-0.151				4.22728
CUT_GIM_0374	CUT_GIM_0374	CUT_GIM_0374	CUT	0.346	-0.82				2.70487
CUT_GIM_0643	CUT_GIM_0643	CUT_GIM_0643	CUT	0.343	0.023				0.956057
CUT_GIM_0794	CUT_GIM_0794	CUT_GIM_0794	CUT	0.341	-0.743				2.63459
CUT_GIM_1285	CUT_GIM_1285	CUT_GIM_1285	CUT	0.339	0.182				2.02857
CUT361	CUT361	CUT361	CUT	0.339	0.164				1.78241
CUT_GIM_0126	CUT_GIM_0126	CUT_GIM_0126	CUT	0.333	-0.031				3.67694
CUT_GIM_0571	CUT_GIM_0571	CUT_GIM_0571	CUT	0.331	0.363				6.42727
CUT191	CUT191	CUT191	CUT	0.328	-0.198				4.03122
CUT_GIM_1155	CUT_GIM_1155	CUT_GIM_1155	CUT	0.323	-0.06				2.64847
CUT068	CUT068	CUT068	CUT	0.321	-0.5				3.10936
CUT_GIM_1302	CUT_GIM_1302	CUT_GIM_1302	CUT	0.32	0.553				4.64559
CUT902	CUT902	CUT902	CUT	0.319	0.096				3.93263
CUT_GIM_0697	CUT_GIM_0697	CUT_GIM_0697	CUT	0.315	0.781				1.23879
CUT921	CUT921	CUT921	CUT	0.315	-0.099				1.74846
CUT_GIM_0816	CUT_GIM_0816	CUT_GIM_0816	CUT	0.312	-0.291				11.4413
CUT152	CUT152	CUT152	CUT	0.311	0.026				4.43029
CUT128	CUT128	CUT128	CUT	0.309	0.191				3.1375
CUT_GIM_1225	CUT_GIM_1225	CUT_GIM_1225	CUT	0.309	-0.246				4.93593
CUT_GIM_1046	CUT_GIM_1046	CUT_GIM_1046	CUT	0.305	-0.011				3.45022
CUT_GIM_0451	CUT_GIM_0451	CUT_GIM_0451	CUT	0.303	0.001				5.44593
CUT_GIM_0035	CUT_GIM_0035	CUT_GIM_0035	CUT	0.302	-0.206				1.36177
CUT327	CUT327	CUT327	CUT	0.298	-0.528				2.64386
CUT064	CUT064	CUT064	CUT	0.296	0.012				4.74631
CUT_GIM_0953	CUT_GIM_0953	CUT_GIM_0953	CUT	0.294	1.073				3.73552
CUT363	CUT363	CUT363	CUT	0.293	-0.101				2.18269
CUT_GIM_1287	CUT_GIM_1287	CUT_GIM_1287	CUT	0.288	-0.542				2.80323
CUT_GIM_0413	CUT_GIM_0413	CUT_GIM_0413	CUT	0.287	0.144				5.72792
CUT_GIM_1259	CUT_GIM_1259	CUT_GIM_1259	CUT	0.283	0.097				6.06975
CUT_GIM_1058	CUT_GIM_1058	CUT_GIM_1058	CUT	0.281	0.068				3.39917
CUT_GIM_0414	CUT_GIM_0414	CUT_GIM_0414	CUT	0.281	-0.099				1.15056
CUT824	CUT824	CUT824	CUT	0.28	-0.304				3.34767
CUT_GIM_0004	CUT_GIM_0004	CUT_GIM_0004	CUT	0.278	-0.044				0.895303
CUT738	CUT738	CUT738	CUT	0.274	0.045				0.918386
CUT009	CUT009	CUT009	CUT	0.27	-0.003				3.91934
CUT324	CUT324	CUT324	CUT	0.258	-0.28				2.54844
CUT_GIM_1042	CUT_GIM_1042	CUT_GIM_1042	CUT	0.257	0.127				2.82375
CUT_GIM_0703	CUT_GIM_0703	CUT_GIM_0703	CUT	0.256	-0.129				1.66903
CUT_GIM_1256	CUT_GIM_1256	CUT_GIM_1256	CUT	0.253	0.146				5.96209
CUT160	CUT160	CUT160	CUT	0.253	-0.379				3.75275
CUT_GIM_1047	CUT_GIM_1047	CUT_GIM_1047	CUT	0.251	-0.015				13.5839
CUT_GIM_1278	CUT_GIM_1278	CUT_GIM_1278	CUT	0.251	-0.021				1.9222
CUT_GIM_0297	CUT_GIM_0297	CUT_GIM_0297	CUT	0.244	0.027				5.06221
CUT_GIM_0842	CUT_GIM_0842	CUT_GIM_0842	CUT	0.24	0.016				1.02857
CUT_GIM_0045	CUT_GIM_0045	CUT_GIM_0045	CUT	0.24	-0.232				1.9486
CUT293	CUT293	CUT293	CUT	0.239	-0.411				1.57531
CUT_GIM_0383	CUT_GIM_0383	CUT_GIM_0383	CUT	0.238	-0.377				2.14731
CUT_GIM_1055	CUT_GIM_1055	CUT_GIM_1055	CUT	0.233	0.144				1.22651
CUT196	CUT196	CUT196	CUT	0.227	0.086				3.45154
CUT_GIM_0190	CUT_GIM_0190	CUT_GIM_0190	CUT	0.212	0.025				2.30451
CUT_GIM_0227	CUT_GIM_0227	CUT_GIM_0227	CUT	0.211	0.066				0.85599
CUT_GIM_0342	CUT_GIM_0342	CUT_GIM_0342	CUT	0.202	0.101				1.58976
CUT702	CUT702	CUT702	CUT	0.201	0.061				3.85499
CUT_GIM_0899	CUT_GIM_0899	CUT_GIM_0899	CUT	0.199	-0.006				12.8446
CUT_GIM_1064	CUT_GIM_1064	CUT_GIM_1064	CUT	0.199	-0.963				3.23419
CUT_GIM_0770	CUT_GIM_0770	CUT_GIM_0770	CUT	0.198	-0.008				8.51195
CUT496	CUT496	CUT496	CUT	0.197	-0.467				8.91046
CUT_GIM_0136	CUT_GIM_0136	CUT_GIM_0136	CUT	0.194	-0.403				2.15704
CUT_GIM_0997	CUT_GIM_0997	CUT_GIM_0997	CUT	0.193	-0.118				3.22651
CUT_GIM_0216	CUT_GIM_0216	CUT_GIM_0216	CUT	0.191	-0.015				5.89821
CUT_GIM_0825	CUT_GIM_0825	CUT_GIM_0825	CUT	0.19	-0.033				5.14771
CUT253	CUT253	CUT253	CUT	0.189	-0.392				1.85599
CUT_GIM_0155	CUT_GIM_0155	CUT_GIM_0155	CUT	0.187	-0.035				3.69599
CUT178	CUT178	CUT178	CUT	0.187	-0.299				3.01078
CUT329	CUT329	CUT329	CUT	0.186	0.211				1.1375
CUT_GIM_1294	CUT_GIM_1294	CUT_GIM_1294	CUT	0.178	0.014				1.91839
CUT653	CUT653	CUT653	CUT	0.178	0.014				1.91839
CUT914	CUT914	CUT914	CUT	0.178	-0.06				3.22033
CUT660	CUT660	CUT660	CUT	0.177	-0.271				1.92979
CUT274	CUT274	CUT274	CUT	0.175	-0.473				0.847997
CUT498	CUT498	CUT498	CUT	0.174	0.102				3.0197
CUT807	CUT807	CUT807	CUT	0.173	0.16				1.59932
CUT_GIM_0514	CUT_GIM_0514	CUT_GIM_0514	CUT	0.17	0.007				6.43546
CUT_GIM_0655	CUT_GIM_0655	CUT_GIM_0655	CUT	0.167	-0.002				9.75462
CUT309	CUT309	CUT309	CUT	0.167	-0.067				3.16189
CUT_GIM_0225	CUT_GIM_0225	CUT_GIM_0225	CUT	0.166	-0.043				0.807355
CUT_GIM_1166	CUT_GIM_1166	CUT_GIM_1166	CUT	0.158	0.273				6.93958
CUT620	CUT620	CUT620	CUT	0.155	-0.421				3.64962
CUT_GIM_0999	CUT_GIM_0999	CUT_GIM_0999	CUT	0.154	0.071				3.29425
CUT512	CUT512	CUT512	CUT	0.152	0.322				1.02148
CUT_GIM_0199	CUT_GIM_0199	CUT_GIM_0199	CUT	0.151	-0.143				2.59932
CUT_GIM_0090	CUT_GIM_0090	CUT_GIM_0090	CUT	0.145	0.092				0.847997
CUT_GIM_0363	CUT_GIM_0363	CUT_GIM_0363	CUT	0.145	-0.148				4.36457
CUT856	CUT856	CUT856	CUT	0.143	0.031				7.04941
CUT_GIM_0150	CUT_GIM_0150	CUT_GIM_0150	CUT	0.141	0.015				8.26059
CUT055	CUT055	CUT055	CUT	0.135	0.286				2.37295
CUT_GIM_1212	CUT_GIM_1212	CUT_GIM_1212	CUT	0.135	-0.051				4.88362
CUT_GIM_1269	CUT_GIM_1269	CUT_GIM_1269	CUT	0.134	-0.054				11.574
CUT_GIM_1223	CUT_GIM_1223	CUT_GIM_1223	CUT	0.132	0.067				2.96717
CUT_GIM_0802	CUT_GIM_0802	CUT_GIM_0802	CUT	0.131	0.191				0.695994
CUT_GIM_1218	CUT_GIM_1218	CUT_GIM_1218	CUT	0.131	0.103				2.93923
CUT_GIM_1076	CUT_GIM_1076	CUT_GIM_1076	CUT	0.131	-0.074				2.75061
CUT_GIM_1081	CUT_GIM_1081	CUT_GIM_1081	CUT	0.129	-0.395				2.63923
CUT656	CUT656	CUT656	CUT	0.125	-0.045				4.49889
CUT028	CUT028	CUT028	CUT	0.124	0.404				1.45943
CUT698	CUT698	CUT698	CUT	0.124	0.07				3.30597
CUT_GIM_0331	CUT_GIM_0331	CUT_GIM_0331	CUT	0.122	0.213				1.75702
CUT_GIM_1267	CUT_GIM_1267	CUT_GIM_1267	CUT	0.121	-0.222				3.64616
CUT238	CUT238	CUT238	CUT	0.12	-0.252				2.43029
CUT_GIM_1066	CUT_GIM_1066	CUT_GIM_1066	CUT	0.118	-0.172				0.782409
CUT_GIM_1093	CUT_GIM_1093	CUT_GIM_1093	CUT	0.112	-0.016				4.36667
CUT_GIM_0500	CUT_GIM_0500	CUT_GIM_0500	CUT	0.108	-0.047				4.7939
CUT840	CUT840	CUT840	CUT	0.105	0.082				4.05398
CUT_GIM_1160	CUT_GIM_1160	CUT_GIM_1160	CUT	0.104	-0.135				8.6167
CUT_GIM_0496	CUT_GIM_0496	CUT_GIM_0496	CUT	0.103	-0.238				3.1635
CUT_GIM_1089	CUT_GIM_1089	CUT_GIM_1089	CUT	0.102	-0.381				3.43563
CUT_GIM_0543	CUT_GIM_0543	CUT_GIM_0543	CUT	0.101	0.043				3.16189
CUT679	CUT679	CUT679	CUT	0.101	-0.49				3.40871
CUT_GIM_0420	CUT_GIM_0420	CUT_GIM_0420	CUT	0.1	0.004				4.85898
CUT_GIM_0351	CUT_GIM_0351	CUT_GIM_0351	CUT	0.097	-0.856				2.46989
CUT_GIM_0224	CUT_GIM_0224	CUT_GIM_0224	CUT	0.096	0.377				3.6241
CUT_GIM_0366	CUT_GIM_0366	CUT_GIM_0366	CUT	0.093	-0.763				2.45943
CUT881	CUT881	CUT881	CUT	0.093	-0.763				2.45943
CUT_GIM_1243	CUT_GIM_1243	CUT_GIM_1243	CUT	0.087	0.387				3.02857
CUT370	CUT370	CUT370	CUT	0.087	-0.324				1.29866
CUT_GIM_0656	CUT_GIM_0656	CUT_GIM_0656	CUT	0.086	-0.06				2.1177
CUT_GIM_0080	CUT_GIM_0080	CUT_GIM_0080	CUT	0.085	0.069				3.42895
CUT290	CUT290	CUT290	CUT	0.084	-0.159				3.29425
CUT_GIM_0901	CUT_GIM_0901	CUT_GIM_0901	CUT	0.082	-0.163				2.95606
CUT_GIM_0517	CUT_GIM_0517	CUT_GIM_0517	CUT	0.08	-0.306				1.99277
CUT_GIM_0635	CUT_GIM_0635	CUT_GIM_0635	CUT	0.078	-0.051				1.76977
CUT144	CUT144	CUT144	CUT	0.078	-0.55				6.06566
CUT595	CUT595	CUT595	CUT	0.077	-0.051				0.713696
CUT_GIM_0730	CUT_GIM_0730	CUT_GIM_0730	CUT	0.076	0.021				6.19061
CUT_GIM_0013	CUT_GIM_0013	CUT_GIM_0013	CUT	0.074	-0.244				6.18686
CUT_GIM_0575	CUT_GIM_0575	CUT_GIM_0575	CUT	0.069	-0.01				11.7261
CUT_GIM_1005	CUT_GIM_1005	CUT_GIM_1005	CUT	0.069	-0.153				4.90448
CUT_GIM_1276	CUT_GIM_1276	CUT_GIM_1276	CUT	0.063	0.051				5.67016
CUT884	CUT884	CUT884	CUT	0.063	-0.175				3.60881
CUT891	CUT891	CUT891	CUT	0.057	-0.095				4.04352
CUT_GIM_0549	CUT_GIM_0549	CUT_GIM_0549	CUT	0.053	-0.18				9.37062
CUT_GIM_0350	CUT_GIM_0350	CUT_GIM_0350	CUT	0.048	-0.103				1.63691
CUT141	CUT141	CUT141	CUT	0.044	-0.191				1.53605
CUT365	CUT365	CUT365	CUT	0.043	0.32				2.78869
CUT864	CUT864	CUT864	CUT	0.042	0.043				1.89918
CUT826	CUT826	CUT826	CUT	0.041	-0.01				4.65935
CUT_GIM_0605	CUT_GIM_0605	CUT_GIM_0605	CUT	0.038	-0.117				2.01792
CUT_GIM_1028	CUT_GIM_1028	CUT_GIM_1028	CUT	0.035	0.077				0.757023
CUT218	CUT218	CUT218	CUT	0.035	0.077				0.757023
CUT_GIM_1071	CUT_GIM_1071	CUT_GIM_1071	CUT	0.03	-0.12				1.71809
CUT923	CUT923	CUT923	CUT	0.029	0.029				2.76977
CUT269	CUT269	CUT269	CUT	0.025	-0.132				1.34483
CUT_GIM_1221	CUT_GIM_1221	CUT_GIM_1221	CUT	0.022	-0.013				5.46107
CUT_GIM_0858	CUT_GIM_0858	CUT_GIM_0858	CUT	0.017	0.001				2.81147
CUT_GIM_0016	CUT_GIM_0016	CUT_GIM_0016	CUT	0.009	-0.707				3.46858
CUT_GIM_1008	CUT_GIM_1008	CUT_GIM_1008	CUT	0.008	0.027				0.748461
CUT811	CUT811	CUT811	CUT	0.006	0.258				4.31107
CUT_GIM_0540	CUT_GIM_0540	CUT_GIM_0540	CUT	0.006	0.01				5.46565
CUT_GIM_0900	CUT_GIM_0900	CUT_GIM_0900	CUT	0.006	-0.059				2.32481
CUT_GIM_0698	CUT_GIM_0698	CUT_GIM_0698	CUT	0.005	-0.042				5.8107
CUT_GIM_0197	CUT_GIM_0197	CUT_GIM_0197	CUT	0.003	-0.392				3.11936
CUT_GIM_0294	CUT_GIM_0294	CUT_GIM_0294	CUT	0.002	0.098				3.44758
CUT694	CUT694	CUT694	CUT	-0.006	0.073				3.89045
CUT_GIM_0944	CUT_GIM_0944	CUT_GIM_0944	CUT	-0.009	0.133				1.18269
CUT_GIM_0392	CUT_GIM_0392	CUT_GIM_0392	CUT	-0.012	-0.043				8.78149
CUT508	CUT508	CUT508	CUT	-0.013	1.027				2.99458
CUT_GIM_0754	CUT_GIM_0754	CUT_GIM_0754	CUT	-0.017	-0.152				3.64386
CUT842	CUT842	CUT842	CUT	-0.024	-0.245				2.44626
CUT_GIM_0154	CUT_GIM_0154	CUT_GIM_0154	CUT	-0.025	-0.196				3.14893
CUT844	CUT844	CUT844	CUT	-0.031	-0.083				2.3978
CUT_GIM_0940	CUT_GIM_0940	CUT_GIM_0940	CUT	-0.032	-0.181				0.970854
CUT_GIM_0177	CUT_GIM_0177	CUT_GIM_0177	CUT	-0.033	0.345				1.82782
CUT_GIM_1118	CUT_GIM_1118	CUT_GIM_1118	CUT	-0.034	0.103				4.09001
CUT170	CUT170	CUT170	CUT	-0.035	0.155				0.650765
CUT_GIM_0975	CUT_GIM_0975	CUT_GIM_0975	CUT	-0.035	0.012				4.68986
CUT_GIM_0200	CUT_GIM_0200	CUT_GIM_0200	CUT	-0.039	-0.018				7.86901
CUT024	CUT024	CUT024	CUT	-0.048	0.169				3.89918
CUT730	CUT730	CUT730	CUT	-0.048	0.042				1.49057
CUT379	CUT379	CUT379	CUT	-0.05	0.063				3.45418
CUT311	CUT311	CUT311	CUT	-0.05	-0.526				3.87086
CUT_GIM_0651	CUT_GIM_0651	CUT_GIM_0651	CUT	-0.051	-0.35				4.72192
CUT317	CUT317	CUT317	CUT	-0.053	-0.488				3.03562
CUT555	CUT555	CUT555	CUT	-0.059	-0.228				1.61353
CUT_GIM_0582	CUT_GIM_0582	CUT_GIM_0582	CUT	-0.06	-0.072				4.91409
CUT_GIM_0684	CUT_GIM_0684	CUT_GIM_0684	CUT	-0.061	0.12				5.27463
CUT_GIM_1306	CUT_GIM_1306	CUT_GIM_1306	CUT	-0.063	-0.146				1.14405
CUT449	CUT449	CUT449	CUT	-0.063	-0.464				4.09845
CUT587	CUT587	CUT587	CUT	-0.064	0.166				4.16269
CUT386	CUT386	CUT386	CUT	-0.064	-0.02				3.30012
CUT659	CUT659	CUT659	CUT	-0.066	0.102				1.11103
CUT259	CUT259	CUT259	CUT	-0.066	0.057				1.51096
CUT813	CUT813	CUT813	CUT	-0.069	0.02				2.72028
CUT_GIM_0235	CUT_GIM_0235	CUT_GIM_0235	CUT	-0.071	0.144				2.93923
CUT_GIM_0343	CUT_GIM_0343	CUT_GIM_0343	CUT	-0.078	-0.286				2.75916
CUT_GIM_1088	CUT_GIM_1088	CUT_GIM_1088	CUT	-0.08	-0.237				3.47508
CUT341	CUT341	CUT341	CUT	-0.081	1.109				4.39438
CUT_GIM_0070	CUT_GIM_0070	CUT_GIM_0070	CUT	-0.084	-0.024				6.53574
CUT110	CUT110	CUT110	CUT	-0.084	-0.335				5.20006
CUT_GIM_0291	CUT_GIM_0291	CUT_GIM_0291	CUT	-0.085	0.877				5.99548
CUT_GIM_0630	CUT_GIM_0630	CUT_GIM_0630	CUT	-0.089	-0.197				0.739848
CUT_GIM_0951	CUT_GIM_0951	CUT_GIM_0951	CUT	-0.09	0.829				6.78333
CUT_GIM_0019	CUT_GIM_0019	CUT_GIM_0019	CUT	-0.09	0.003				9.95736
CUT_GIM_0078	CUT_GIM_0078	CUT_GIM_0078	CUT	-0.09	-0.02				1.02148
CUT_GIM_0203	CUT_GIM_0203	CUT_GIM_0203	CUT	-0.09	-0.136				11.8854
CUT_GIM_0130	CUT_GIM_0130	CUT_GIM_0130	CUT	-0.092	0.134				0.925999
CUT545	CUT545	CUT545	CUT	-0.1	-0.131				2.66221
CUT_GIM_0021	CUT_GIM_0021	CUT_GIM_0021	CUT	-0.101	-0.315				8.25951
CUT_GIM_0022	CUT_GIM_0022	CUT_GIM_0022	CUT	-0.103	0.048				6.34678
CUT_GIM_0820	CUT_GIM_0820	CUT_GIM_0820	CUT	-0.103	-0.048				5.10769
CUT060	CUT060	CUT060	CUT	-0.104	0.042				1.1635
CUT342	CUT342	CUT342	CUT	-0.104	-0.457				1.18269
CUT695	CUT695	CUT695	CUT	-0.106	-0.256				3.48671
CUT398	CUT398	CUT398	CUT	-0.107	-0.101				3.95233
CUT_GIM_0758	CUT_GIM_0758	CUT_GIM_0758	CUT	-0.109	-0.681				2.70266
CUT246	CUT246	CUT246	CUT	-0.109	-0.757				5.48091
CUT_GIM_0910	CUT_GIM_0910	CUT_GIM_0910	CUT	-0.111	-0.224				6.33307
CUT313	CUT313	CUT313	CUT	-0.113	0.166				2.68257
CUT_GIM_0861	CUT_GIM_0861	CUT_GIM_0861	CUT	-0.113	-0.071				8.35773
CUT488	CUT488	CUT488	CUT	-0.114	0.109				1.21412
CUT_GIM_0984	CUT_GIM_0984	CUT_GIM_0984	CUT	-0.116	0.091				6.18725
CUT_GIM_0611	CUT_GIM_0611	CUT_GIM_0611	CUT	-0.123	0.81				6.595
CUT_GIM_0079	CUT_GIM_0079	CUT_GIM_0079	CUT	-0.14	-0.089				3.43962
CUT_GIM_0149	CUT_GIM_0149	CUT_GIM_0149	CUT	-0.141	-0.086				1.11103
CUT_GIM_0401	CUT_GIM_0401	CUT_GIM_0401	CUT	-0.144	0.007				2.70708
CUT728	CUT728	CUT728	CUT	-0.147	-0.171				3.22342
CUT_GIM_0955	CUT_GIM_0955	CUT_GIM_0955	CUT	-0.149	-0.732				2.18269
CUT_GIM_1082	CUT_GIM_1082	CUT_GIM_1082	CUT	-0.15	-0.006				7.91803
CUT372	CUT372	CUT372	CUT	-0.151	0.021				3.0018
CUT_GIM_1204	CUT_GIM_1204	CUT_GIM_1204	CUT	-0.155	-0.102				1.53107
CUT_GIM_0123	CUT_GIM_0123	CUT_GIM_0123	CUT	-0.157	-0.317				3.92695
CUT_GIM_0639	CUT_GIM_0639	CUT_GIM_0639	CUT	-0.162	-0.104				0.887525
CUT_GIM_0936	CUT_GIM_0936	CUT_GIM_0936	CUT	-0.163	-0.067				2.71149
CUT890	CUT890	CUT890	CUT	-0.163	-0.067				3.47379
CUT792	CUT792	CUT792	CUT	-0.165	2.012				7.7656
CUT788	CUT788	CUT788	CUT	-0.165	-0.298				1.09085
CUT_GIM_0501	CUT_GIM_0501	CUT_GIM_0501	CUT	-0.166	-0.259				1.51096
CUT134	CUT134	CUT134	CUT	-0.166	-0.259				1.51096
CUT_GIM_0213	CUT_GIM_0213	CUT_GIM_0213	CUT	-0.17	-0.139				4.2032
CUT_GIM_0189	CUT_GIM_0189	CUT_GIM_0189	CUT	-0.178	0.146				4.4522
CUT_GIM_0870	CUT_GIM_0870	CUT_GIM_0870	CUT	-0.178	-0.555				3.52231
CUT836	CUT836	CUT836	CUT	-0.179	-0.059				5.72846
CUT894	CUT894	CUT894	CUT	-0.179	-0.137				6.72942
CUT_GIM_0479	CUT_GIM_0479	CUT_GIM_0479	CUT	-0.182	-0.561				6.36335
CUT_GIM_0002	CUT_GIM_0002	CUT_GIM_0002	CUT	-0.183	0.095				0.948601
CUT_GIM_0246	CUT_GIM_0246	CUT_GIM_0246	CUT	-0.183	0.016				2.69153
CUT_GIM_1002	CUT_GIM_1002	CUT_GIM_1002	CUT	-0.185	-0.127				0.687061
CUT138	CUT138	CUT138	CUT	-0.187	0				1.74846
CUT_GIM_1104	CUT_GIM_1104	CUT_GIM_1104	CUT	-0.19	0.108				6.29664
CUT_GIM_0047	CUT_GIM_0047	CUT_GIM_0047	CUT	-0.19	0.078				10.5964
CUT112	CUT112	CUT112	CUT	-0.192	-0.145				1.22651
CUT_GIM_0680	CUT_GIM_0680	CUT_GIM_0680	CUT	-0.195	0.169				1.31615
CUT_GIM_0718	CUT_GIM_0718	CUT_GIM_0718	CUT	-0.195	0.001				4.853
CUT_GIM_1296	CUT_GIM_1296	CUT_GIM_1296	CUT	-0.196	-0.112				3.7137
CUT414	CUT414	CUT414	CUT	-0.199	-0.351				1.56071
CUT_GIM_0371	CUT_GIM_0371	CUT_GIM_0371	CUT	-0.206	-0.063				0.9855
CUT903	CUT903	CUT903	CUT	-0.206	-0.063				0.9855
CUT_GIM_1117	CUT_GIM_1117	CUT_GIM_1117	CUT	-0.209	-0.788				3.19377
CUT_GIM_0134	CUT_GIM_0134	CUT_GIM_0134	CUT	-0.215	-0.078				1.81558
CUT225	CUT225	CUT225	CUT	-0.22	-0.106				1.69599
CUT295	CUT295	CUT295	CUT	-0.221	0.122				3.79701
CUT_GIM_1061	CUT_GIM_1061	CUT_GIM_1061	CUT	-0.224	0.047				3.09424
CUT_GIM_0545	CUT_GIM_0545	CUT_GIM_0545	CUT	-0.224	-0.079				3.29866
CUT644	CUT644	CUT644	CUT	-0.224	-0.126				3.72683
CUT_GIM_0601	CUT_GIM_0601	CUT_GIM_0601	CUT	-0.227	-0.011				6.10601
CUT_GIM_0751	CUT_GIM_0751	CUT_GIM_0751	CUT	-0.23	-0.056				2.81967
CUT_GIM_0146	CUT_GIM_0146	CUT_GIM_0146	CUT	-0.232	-0.068				0.650765
CUT444	CUT444	CUT444	CUT	-0.234	-0.078				1.26903
CUT_GIM_0757	CUT_GIM_0757	CUT_GIM_0757	CUT	-0.234	-0.134				0.757023
CUT249	CUT249	CUT249	CUT	-0.234	-0.134				0.757023
CUT674	CUT674	CUT674	CUT	-0.235	-0.297				2.19535
CUT880	CUT880	CUT880	CUT	-0.243	-1.291				2.73769
CUT614	CUT614	CUT614	CUT	-0.246	0.064				2.42492
CUT812	CUT812	CUT812	CUT	-0.247	0.147				2.65306
CUT_GIM_0776	CUT_GIM_0776	CUT_GIM_0776	CUT	-0.248	-0.028				2.38128
CUT022	CUT022	CUT022	CUT	-0.255	0.034				3.41414
CUT058	CUT058	CUT058	CUT	-0.259	-0.724				2.88947
CUT487	CUT487	CUT487	CUT	-0.26	-0.032				3.10601
CUT_GIM_0041	CUT_GIM_0041	CUT_GIM_0041	CUT	-0.261	-0.226				2.67356
CUT681	CUT681	CUT681	CUT	-0.266	-0.318				0.933573
CUT_GIM_0062	CUT_GIM_0062	CUT_GIM_0062	CUT	-0.268	-0.03				9.93365
CUT_GIM_0099	CUT_GIM_0099	CUT_GIM_0099	CUT	-0.268	-0.389				4.81096
CUT_GIM_0638	CUT_GIM_0638	CUT_GIM_0638	CUT	-0.276	-0.008				5.4545
CUT_GIM_0677	CUT_GIM_0677	CUT_GIM_0677	CUT	-0.278	-0.494				2.54597
CUT_GIM_0897	CUT_GIM_0897	CUT_GIM_0897	CUT	-0.281	0.016				6.68356
CUT_GIM_0473	CUT_GIM_0473	CUT_GIM_0473	CUT	-0.281	-0.009				3.29572
CUT_GIM_0660	CUT_GIM_0660	CUT_GIM_0660	CUT	-0.286	0.102				2.46728
CUT_GIM_1242	CUT_GIM_1242	CUT_GIM_1242	CUT	-0.287	-0.195				1.89142
CUT723	CUT723	CUT723	CUT	-0.289	0.007				3.96717
CUT507	CUT507	CUT507	CUT	-0.293	0.414				4.86096
CUT_GIM_1275	CUT_GIM_1275	CUT_GIM_1275	CUT	-0.293	-0.321				2.75275
CUT_GIM_0071	CUT_GIM_0071	CUT_GIM_0071	CUT	-0.294	0.028				8.65921
CUT315	CUT315	CUT315	CUT	-0.294	-0.056				5.70404
CUT457	CUT457	CUT457	CUT	-0.296	0.031				0.831877
CUT869	CUT869	CUT869	CUT	-0.3	0.045				2.24489
CUT_GIM_0586	CUT_GIM_0586	CUT_GIM_0586	CUT	-0.301	0.066				3.19377
CUT_GIM_1094	CUT_GIM_1094	CUT_GIM_1094	CUT	-0.304	-0.083				6.25984
CUT910	CUT910	CUT910	CUT	-0.304	-0.348				2.63227
CUT_GIM_1026	CUT_GIM_1026	CUT_GIM_1026	CUT	-0.307	0.012				11.367
CUT455	CUT455	CUT455	CUT	-0.31	-0.197				1.63227
CUT_GIM_0991	CUT_GIM_0991	CUT_GIM_0991	CUT	-0.311	-0.378				0.678072
CUT588	CUT588	CUT588	CUT	-0.313	0.059				2.91073
CUT_GIM_0178	CUT_GIM_0178	CUT_GIM_0178	CUT	-0.315	-0.191				2.46205
CUT761	CUT761	CUT761	CUT	-0.319	-0.021				3.69042
CUT_GIM_0360	CUT_GIM_0360	CUT_GIM_0360	CUT	-0.329	-0.191				10.7514
CUT_GIM_0889	CUT_GIM_0889	CUT_GIM_0889	CUT	-0.33	-0.06				4.42425
CUT_GIM_1250	CUT_GIM_1250	CUT_GIM_1250	CUT	-0.333	-0.101				4.13996
CUT_GIM_1030	CUT_GIM_1030	CUT_GIM_1030	CUT	-0.336	-0.052				10.7094
CUT_GIM_0634	CUT_GIM_0634	CUT_GIM_0634	CUT	-0.342	-0.207				2.49057
CUT_GIM_1115	CUT_GIM_1115	CUT_GIM_1115	CUT	-0.344	-0.018				4.31542
CUT_GIM_0808	CUT_GIM_0808	CUT_GIM_0808	CUT	-0.345	-0.031				3.80839
CUT_GIM_0168	CUT_GIM_0168	CUT_GIM_0168	CUT	-0.349	-0.037				5.67525
CUT_GIM_0846	CUT_GIM_0846	CUT_GIM_0846	CUT	-0.35	-0.677				3.66221
CUT_GIM_0463	CUT_GIM_0463	CUT_GIM_0463	CUT	-0.353	0.006				4.90881
CUT857	CUT857	CUT857	CUT	-0.356	0.87				2.44095
CUT848	CUT848	CUT848	CUT	-0.356	-0.175				1.66448
CUT_GIM_0681	CUT_GIM_0681	CUT_GIM_0681	CUT	-0.357	-0.004				5.70266
CUT_GIM_1272	CUT_GIM_1272	CUT_GIM_1272	CUT	-0.359	-0.632				7.81186
CUT399	CUT399	CUT399	CUT	-0.361	-0.153				2.03914
CUT_GIM_0221	CUT_GIM_0221	CUT_GIM_0221	CUT	-0.361	-0.309				1.21412
CUT831	CUT831	CUT831	CUT	-0.361	-0.481				2.59455
CUT_GIM_0515	CUT_GIM_0515	CUT_GIM_0515	CUT	-0.363	-0.468				2.51349
CUT_GIM_0318	CUT_GIM_0318	CUT_GIM_0318	CUT	-0.365	-0.288				1.1177
CUT804	CUT804	CUT804	CUT	-0.369	-0.396				0.847997
CUT798	CUT798	CUT798	CUT	-0.378	-0.167				0.659925
CUT180	CUT180	CUT180	CUT	-0.38	-0.049				4.32193
CUT_GIM_0821	CUT_GIM_0821	CUT_GIM_0821	CUT	-0.382	0.219				6.18646
CUT_GIM_0490	CUT_GIM_0490	CUT_GIM_0490	CUT	-0.392	-0.08				4.13914
CUT_GIM_0989	CUT_GIM_0989	CUT_GIM_0989	CUT	-0.396	-0.086				5.17433
CUT_GIM_0458	CUT_GIM_0458	CUT_GIM_0458	CUT	-0.4	-0.069				2.28983
CUT_GIM_0307	CUT_GIM_0307	CUT_GIM_0307	CUT	-0.4	-0.125				3.82883
CUT_GIM_0908	CUT_GIM_0908	CUT_GIM_0908	CUT	-0.409	-0.017				3.61706
CUT_GIM_0965	CUT_GIM_0965	CUT_GIM_0965	CUT	-0.413	-0.269				2.79701
CUT044	CUT044	CUT044	CUT	-0.414	-0.313				2.77821
CUT747	CUT747	CUT747	CUT	-0.414	-1.28				2.47249
CUT_GIM_0003	CUT_GIM_0003	CUT_GIM_0003	CUT	-0.422	0.079				2.53854
CUT_GIM_1011	CUT_GIM_1011	CUT_GIM_1011	CUT	-0.425	-0.155				2.488
CUT_GIM_0138	CUT_GIM_0138	CUT_GIM_0138	CUT	-0.425	-0.486				9.46681
CUT786	CUT786	CUT786	CUT	-0.427	-0.129				1.83188
CUT867	CUT867	CUT867	CUT	-0.429	0.018				1.58496
CUT_GIM_0137	CUT_GIM_0137	CUT_GIM_0137	CUT	-0.429	-0.02				6.59708
CUT108	CUT108	CUT108	CUT	-0.429	-0.244				3.17632
CUT_GIM_0623	CUT_GIM_0623	CUT_GIM_0623	CUT	-0.432	-0.006				5.83517
CUT_GIM_1279	CUT_GIM_1279	CUT_GIM_1279	CUT	-0.437	-0.028				15.8534
CUT896	CUT896	CUT896	CUT	-0.449	-0.207				3.36457
CUT_GIM_0548	CUT_GIM_0548	CUT_GIM_0548	CUT	-0.453	-0.342				1.59455
CUT_GIM_1129	CUT_GIM_1129	CUT_GIM_1129	CUT	-0.454	-0.422				0.722466
CUT082	CUT082	CUT082	CUT	-0.454	-0.422				0.722466
CUT636	CUT636	CUT636	CUT	-0.464	0.605				2.41143
CUT_GIM_1125	CUT_GIM_1125	CUT_GIM_1125	CUT	-0.465	-0.721				2.81147
CUT_GIM_0438	CUT_GIM_0438	CUT_GIM_0438	CUT	-0.471	-0.114				6.55013
CUT_GIM_0284	CUT_GIM_0284	CUT_GIM_0284	CUT	-0.472	-0.013				10.6781
CUT_GIM_0461	CUT_GIM_0461	CUT_GIM_0461	CUT	-0.477	0.161				5.62673
CUT_GIM_0059	CUT_GIM_0059	CUT_GIM_0059	CUT	-0.478	0.054				9.7553
CUT_GIM_0828	CUT_GIM_0828	CUT_GIM_0828	CUT	-0.48	-0.077				2.32481
CUT_GIM_1149	CUT_GIM_1149	CUT_GIM_1149	CUT	-0.487	-0.428				4.68986
CUT686	CUT686	CUT686	CUT	-0.493	-0.305				7.1811
CUT265	CUT265	CUT265	CUT	-0.496	-0.617				4.61117
CUT305	CUT305	CUT305	CUT	-0.498	-0.107				3.53854
CUT_GIM_0048	CUT_GIM_0048	CUT_GIM_0048	CUT	-0.505	-0.112				0.992768
CUT_GIM_1209	CUT_GIM_1209	CUT_GIM_1209	CUT	-0.505	-0.255				12.5939
CUT_GIM_0140	CUT_GIM_0140	CUT_GIM_0140	CUT	-0.506	-0.381				1.20789
CUT181	CUT181	CUT181	CUT	-0.508	-0.02				4.47119
CUT874	CUT874	CUT874	CUT	-0.51	-0.087				1.852
CUT619	CUT619	CUT619	CUT	-0.513	-0.034				3.65764
CUT_GIM_0749	CUT_GIM_0749	CUT_GIM_0749	CUT	-0.515	-0.609				4.56071
CUT_GIM_0361	CUT_GIM_0361	CUT_GIM_0361	CUT	-0.518	-0.007				5.1297
CUT_GIM_1230	CUT_GIM_1230	CUT_GIM_1230	CUT	-0.521	-0.235				9.19903
CUT649	CUT649	CUT649	CUT	-0.53	0.276				2.52105
CUT_GIM_0690	CUT_GIM_0690	CUT_GIM_0690	CUT	-0.53	-0.271				1.58496
CUT231	CUT231	CUT231	CUT	-0.53	-0.316				4.80064
CUT_GIM_0346	CUT_GIM_0346	CUT_GIM_0346	CUT	-0.535	-1.059				6.50367
CUT_GIM_1168	CUT_GIM_1168	CUT_GIM_1168	CUT	-0.538	0.062				12.518
CUT_GIM_0604	CUT_GIM_0604	CUT_GIM_0604	CUT	-0.539	-0.026				4.8535
CUT_GIM_0300	CUT_GIM_0300	CUT_GIM_0300	CUT	-0.54	-0.995				4.94953
CUT828	CUT828	CUT828	CUT	-0.541	-0.085				3.23573
CUT669	CUT669	CUT669	CUT	-0.543	0.058				3.62293
CUT417	CUT417	CUT417	CUT	-0.544	0.09				3.04264
CUT_GIM_0686	CUT_GIM_0686	CUT_GIM_0686	CUT	-0.545	-0.154				3.41278
CUT_GIM_0923	CUT_GIM_0923	CUT_GIM_0923	CUT	-0.546	-0.132				6.20594
CUT484	CUT484	CUT484	CUT	-0.546	-0.338				9.24453
CUT_GIM_0616	CUT_GIM_0616	CUT_GIM_0616	CUT	-0.548	0.059				2.24489
CUT_GIM_0848	CUT_GIM_0848	CUT_GIM_0848	CUT	-0.548	0.006				3.52356
CUT734	CUT734	CUT734	CUT	-0.548	0.006				3.52356
CUT_GIM_1281	CUT_GIM_1281	CUT_GIM_1281	CUT	-0.552	-0.196				7.49249
CUT325	CUT325	CUT325	CUT	-0.555	-0.356				1.29278
CUT_GIM_0445	CUT_GIM_0445	CUT_GIM_0445	CUT	-0.557	-0.008				11.5974
CUT_GIM_0397	CUT_GIM_0397	CUT_GIM_0397	CUT	-0.56	-0.262				4.6153
CUT_GIM_0156	CUT_GIM_0156	CUT_GIM_0156	CUT	-0.563	0.128				5.33914
CUT_GIM_1128	CUT_GIM_1128	CUT_GIM_1128	CUT	-0.563	-0.176				3.85599
CUT_GIM_0679	CUT_GIM_0679	CUT_GIM_0679	CUT	-0.564	-0.105				4.05311
CUT_GIM_0822	CUT_GIM_0822	CUT_GIM_0822	CUT	-0.567	-0.149				0.823749
CUT146	CUT146	CUT146	CUT	-0.568	0.011				4.46663
CUT_GIM_0315	CUT_GIM_0315	CUT_GIM_0315	CUT	-0.568	-0.19				2.03914
CUT_GIM_0336	CUT_GIM_0336	CUT_GIM_0336	CUT	-0.569	-0.559				8.51531
CUT_GIM_1300	CUT_GIM_1300	CUT_GIM_1300	CUT	-0.57	-0.474				7.51657
CUT_GIM_0242	CUT_GIM_0242	CUT_GIM_0242	CUT	-0.574	-1.169				3.24945
CUT_GIM_0959	CUT_GIM_0959	CUT_GIM_0959	CUT	-0.577	-0.033				12.6091
CUT_GIM_0056	CUT_GIM_0056	CUT_GIM_0056	CUT	-0.58	-0.178				1.40054
CUT_GIM_0743	CUT_GIM_0743	CUT_GIM_0743	CUT	-0.585	-0.031				2.1375
CUT667	CUT667	CUT667	CUT	-0.587	0.018				2.20789
CUT536	CUT536	CUT536	CUT	-0.597	-0.232				1.97085
CUT_GIM_0120	CUT_GIM_0120	CUT_GIM_0120	CUT	-0.599	-0.618				3.60881
CUT447	CUT447	CUT447	CUT	-0.601	0.067				3.23113
CUT_GIM_0772	CUT_GIM_0772	CUT_GIM_0772	CUT	-0.602	-0.195				1.85599
CUT665	CUT665	CUT665	CUT	-0.608	-0.055				5.42358
CUT670	CUT670	CUT670	CUT	-0.608	-0.111				2.73985
CUT796	CUT796	CUT796	CUT	-0.609	0.131				3.14241
CUT585	CUT585	CUT585	CUT	-0.61	-0.003				3.88753
CUT_GIM_0159	CUT_GIM_0159	CUT_GIM_0159	CUT	-0.611	-0.204				9.37365
CUT_GIM_0778	CUT_GIM_0778	CUT_GIM_0778	CUT	-0.613	0.005				2.09424
CUT083	CUT083	CUT083	CUT	-0.62	-0.526				2.63691
CUT_GIM_0476	CUT_GIM_0476	CUT_GIM_0476	CUT	-0.621	-0.012				12.7751
CUT_GIM_0636	CUT_GIM_0636	CUT_GIM_0636	CUT	-0.624	-0.29				1.94486
CUT612	CUT612	CUT612	CUT	-0.627	-0.092				3.89918
CUT_GIM_0443	CUT_GIM_0443	CUT_GIM_0443	CUT	-0.632	-0.172				3.14568
CUT594	CUT594	CUT594	CUT	-0.632	-0.219				1.29866
CUT140	CUT140	CUT140	CUT	-0.635	-0.409				1.91456
CUT532	CUT532	CUT532	CUT	-0.638	-0.072				4.76553
CUT_GIM_1189	CUT_GIM_1189	CUT_GIM_1189	CUT	-0.638	-0.398				3.89821
CUT_GIM_0026	CUT_GIM_0026	CUT_GIM_0026	CUT	-0.641	-0.051				7.91672
CUT_GIM_0795	CUT_GIM_0795	CUT_GIM_0795	CUT	-0.641	-0.363				1.87971
CUT805	CUT805	CUT805	CUT	-0.646	-0.483				1.54597
CUT_GIM_0591	CUT_GIM_0591	CUT_GIM_0591	CUT	-0.651	-0.015				6.85587
CUT_GIM_0947	CUT_GIM_0947	CUT_GIM_0947	CUT	-0.651	-0.334				0.918386
CUT_GIM_0124	CUT_GIM_0124	CUT_GIM_0124	CUT	-0.655	-0.018				7.67864
CUT_GIM_0958	CUT_GIM_0958	CUT_GIM_0958	CUT	-0.659	-0.141				2.85997
CUT763	CUT763	CUT763	CUT	-0.659	-0.141				2.85997
CUT_GIM_1105	CUT_GIM_1105	CUT_GIM_1105	CUT	-0.659	-0.173				2.39506
CUT049	CUT049	CUT049	CUT	-0.66	-0.589				2.03562
CUT_GIM_0835	CUT_GIM_0835	CUT_GIM_0835	CUT	-0.668	0.122				3.08236
CUT288	CUT288	CUT288	CUT	-0.67	-0.059				3.42895
CUT515	CUT515	CUT515	CUT	-0.67	-0.06				5.61235
CUT787	CUT787	CUT787	CUT	-0.676	-0.132				8.38931
CUT_GIM_0317	CUT_GIM_0317	CUT_GIM_0317	CUT	-0.681	0.018				2.15056
CUT382	CUT382	CUT382	CUT	-0.685	-0.326				1.98914
CUT454	CUT454	CUT454	CUT	-0.688	0.076				2.88166
CUT_GIM_0762	CUT_GIM_0762	CUT_GIM_0762	CUT	-0.691	-0.015				3.1375
CUT461	CUT461	CUT461	CUT	-0.697	-0.484				3.32912
CUT671	CUT671	CUT671	CUT	-0.706	-0.06				3.31034
CUT_GIM_0610	CUT_GIM_0610	CUT_GIM_0610	CUT	-0.709	-0.004				0.918386
CUT422	CUT422	CUT422	CUT	-0.71	-0.04				4.07468
CUT200	CUT200	CUT200	CUT	-0.712	-0.057				4.89385
CUT552	CUT552	CUT552	CUT	-0.718	0.017				3.06523
CUT_GIM_0439	CUT_GIM_0439	CUT_GIM_0439	CUT	-0.718	-0.042				8.10753
CUT_GIM_0367	CUT_GIM_0367	CUT_GIM_0367	CUT	-0.72	0.038				3.10434
CUT_GIM_0258	CUT_GIM_0258	CUT_GIM_0258	CUT	-0.727	-0.543				3.64847
CUT_GIM_1268	CUT_GIM_1268	CUT_GIM_1268	CUT	-0.728	-0.041				3.61941
CUT_GIM_0937	CUT_GIM_0937	CUT_GIM_0937	CUT	-0.728	-0.097				2.83188
CUT_GIM_0292	CUT_GIM_0292	CUT_GIM_0292	CUT	-0.733	0.022				7.15543
CUT_GIM_0783	CUT_GIM_0783	CUT_GIM_0783	CUT	-0.738	0.01				14.9035
CUT_GIM_1274	CUT_GIM_1274	CUT_GIM_1274	CUT	-0.74	-0.084				5.86468
CUT_GIM_0584	CUT_GIM_0584	CUT_GIM_0584	CUT	-0.741	-0.112				3.58256
CUT_GIM_1164	CUT_GIM_1164	CUT_GIM_1164	CUT	-0.748	-0.07				5.52826
CUT_GIM_1054	CUT_GIM_1054	CUT_GIM_1054	CUT	-0.749	0.972				5.25739
CUT_GIM_0799	CUT_GIM_0799	CUT_GIM_0799	CUT	-0.753	-0.791				4.44162
CUT175	CUT175	CUT175	CUT	-0.757	-0.093				5.8802
CUT467	CUT467	CUT467	CUT	-0.758	-0.678				3.44228
CUT335	CUT335	CUT335	CUT	-0.774	-0.234				0.678072
CUT384	CUT384	CUT384	CUT	-0.778	-0.006				0.641546
CUT795	CUT795	CUT795	CUT	-0.779	0.011				4.39917
CUT_GIM_1022	CUT_GIM_1022	CUT_GIM_1022	CUT	-0.782	-0.168				9.94087
CUT_GIM_0844	CUT_GIM_0844	CUT_GIM_0844	CUT	-0.796	-0.048				10.1328
CUT_GIM_1251	CUT_GIM_1251	CUT_GIM_1251	CUT	-0.801	-0.05				14.3222
CUT_GIM_0113	CUT_GIM_0113	CUT_GIM_0113	CUT	-0.805	0.068				1.11103
CUT_GIM_0547	CUT_GIM_0547	CUT_GIM_0547	CUT	-0.809	0.016				2.19535
CUT_GIM_0115	CUT_GIM_0115	CUT_GIM_0115	CUT	-0.809	-0.089				1.69153
CUT_GIM_1154	CUT_GIM_1154	CUT_GIM_1154	CUT	-0.809	-0.266				4.36177
CUT078	CUT078	CUT078	CUT	-0.809	-0.266				4.36177
CUT_GIM_1014	CUT_GIM_1014	CUT_GIM_1014	CUT	-0.82	-0.064				4.76394
CUT_GIM_0424	CUT_GIM_0424	CUT_GIM_0424	CUT	-0.83	-0.019				8.27761
CUT623	CUT623	CUT623	CUT	-0.832	-0.036				2.34199
CUT095	CUT095	CUT095	CUT	-0.832	-0.393				1.03562
CUT_GIM_0589	CUT_GIM_0589	CUT_GIM_0589	CUT	-0.834	-0.132				0.704872
CUT_GIM_0574	CUT_GIM_0574	CUT_GIM_0574	CUT	-0.834	-0.229				0.713696
CUT_GIM_0606	CUT_GIM_0606	CUT_GIM_0606	CUT	-0.835	-0.16				14.3256
CUT_GIM_0847	CUT_GIM_0847	CUT_GIM_0847	CUT	-0.838	-0.121				1.41143
CUT735	CUT735	CUT735	CUT	-0.838	-0.121				1.41143
CUT809	CUT809	CUT809	CUT	-0.841	-0.689				1.774
CUT_GIM_0688	CUT_GIM_0688	CUT_GIM_0688	CUT	-0.844	-0.007				6.32373
CUT_GIM_0357	CUT_GIM_0357	CUT_GIM_0357	CUT	-0.855	0.019				4.93168
CUT_GIM_0871	CUT_GIM_0871	CUT_GIM_0871	CUT	-0.864	-0.157				1.57531
CUT_GIM_0917	CUT_GIM_0917	CUT_GIM_0917	CUT	-0.867	-0.076				11.2164
CUT_GIM_0905	CUT_GIM_0905	CUT_GIM_0905	CUT	-0.868	-0.141				3.91073
CUT_GIM_0867	CUT_GIM_0867	CUT_GIM_0867	CUT	-0.871	0.033				3.90207
CUT_GIM_0701	CUT_GIM_0701	CUT_GIM_0701	CUT	-0.871	-0.111				5.34908
CUT_GIM_0415	CUT_GIM_0415	CUT_GIM_0415	CUT	-0.871	-0.367				3.43563
CUT704	CUT704	CUT704	CUT	-0.871	-0.367				3.43563
CUT922	CUT922	CUT922	CUT	-0.879	-0.27				3.61589
CUT_GIM_0337	CUT_GIM_0337	CUT_GIM_0337	CUT	-0.88	-0.342				7.13802
CUT213	CUT213	CUT213	CUT	-0.882	-0.297				3.38543
CUT193	CUT193	CUT193	CUT	-0.883	0.026				2.37295
CUT222	CUT222	CUT222	CUT	-0.89	-0.356				3.54844
CUT_GIM_1159	CUT_GIM_1159	CUT_GIM_1159	CUT	-0.898	-0.035				8.57811
CUT_GIM_1222	CUT_GIM_1222	CUT_GIM_1222	CUT	-0.901	0.36				4.65764
CUT109	CUT109	CUT109	CUT	-0.903	-0.199				3.46336
CUT411	CUT411	CUT411	CUT	-0.905	-0.245				2.76553
CUT750	CUT750	CUT750	CUT	-0.908	-0.2				2.67129
CUT_GIM_0693	CUT_GIM_0693	CUT_GIM_0693	CUT	-0.915	-0.019				8.93843
CUT_GIM_0407	CUT_GIM_0407	CUT_GIM_0407	CUT	-0.916	-0.232				6.77518
CUT387	CUT387	CUT387	CUT	-0.919	-0.159				3.23726
CUT188	CUT188	CUT188	CUT	-0.926	-0.076				3.0197
CUT_GIM_1163	CUT_GIM_1163	CUT_GIM_1163	CUT	-0.927	-0.416				0.748461
CUT_GIM_0618	CUT_GIM_0618	CUT_GIM_0618	CUT	-0.928	-0.282				2.34199
CUT_GIM_1056	CUT_GIM_1056	CUT_GIM_1056	CUT	-0.931	-0.495				1.29866
CUT_GIM_0745	CUT_GIM_0745	CUT_GIM_0745	CUT	-0.934	-0.076				7.35447
CUT_GIM_0128	CUT_GIM_0128	CUT_GIM_0128	CUT	-0.938	-0.213				5.6094
CUT_GIM_1021	CUT_GIM_1021	CUT_GIM_1021	CUT	-0.945	-0.116				1.96347
CUT_GIM_0176	CUT_GIM_0176	CUT_GIM_0176	CUT	-0.947	-0.021				1.53605
CUT790	CUT790	CUT790	CUT	-0.947	-0.102				4.43896
CUT_GIM_0024	CUT_GIM_0024	CUT_GIM_0024	CUT	-0.95	-0.205				3.44626
CUT754	CUT754	CUT754	CUT	-0.955	0.115				3.79805
CUT_GIM_0580	CUT_GIM_0580	CUT_GIM_0580	CUT	-0.956	0.334				5.56651
CUT_GIM_0996	CUT_GIM_0996	CUT_GIM_0996	CUT	-0.96	-0.039				8.95527
CUT_GIM_0933	CUT_GIM_0933	CUT_GIM_0933	CUT	-0.964	-0.193				2.36177
CUT_GIM_0480	CUT_GIM_0480	CUT_GIM_0480	CUT	-0.966	-0.22				3.55827
CUT_GIM_1039	CUT_GIM_1039	CUT_GIM_1039	CUT	-0.977	-0.085				1.86394
CUT_GIM_0220	CUT_GIM_0220	CUT_GIM_0220	CUT	-0.978	-0.492				3.20789
CUT_GIM_1173	CUT_GIM_1173	CUT_GIM_1173	CUT	-0.981	-0.348				1.10434
CUT226	CUT226	CUT226	CUT	-0.986	-0.108				3.46205
CUT_GIM_0255	CUT_GIM_0255	CUT_GIM_0255	CUT	-0.988	-0.039				5.68004
CUT_GIM_0116	CUT_GIM_0116	CUT_GIM_0116	CUT	-0.988	-0.145				2.62059
CUT_GIM_0712	CUT_GIM_0712	CUT_GIM_0712	CUT	-0.989	-0.095				3.05311
CUT_GIM_0497	CUT_GIM_0497	CUT_GIM_0497	CUT	-1	-0.318				8.56171
CUT580	CUT580	CUT580	CUT	-1.02	0.17				3.08066
CUT042	CUT042	CUT042	CUT	-1.023	-0.177				2.13093
CUT543	CUT543	CUT543	CUT	-1.024	-0.145				2.7866
CUT677	CUT677	CUT677	CUT	-1.03	-0.045				6.8953
CUT_GIM_0560	CUT_GIM_0560	CUT_GIM_0560	CUT	-1.069	-0.312				2.96347
CUT_GIM_1031	CUT_GIM_1031	CUT_GIM_1031	CUT	-1.083	-0.047				5.47411
CUT_GIM_0720	CUT_GIM_0720	CUT_GIM_0720	CUT	-1.084	0.023				7.67426
CUT_GIM_0713	CUT_GIM_0713	CUT_GIM_0713	CUT	-1.088	-0.095				2.65992
CUT_GIM_0806	CUT_GIM_0806	CUT_GIM_0806	CUT	-1.094	-0.081				2.51602
CUT_GIM_1255	CUT_GIM_1255	CUT_GIM_1255	CUT	-1.1	-0.344				1.81147
CUT_GIM_1063	CUT_GIM_1063	CUT_GIM_1063	CUT	-1.108	-0.078				9.95188
CUT_GIM_0043	CUT_GIM_0043	CUT_GIM_0043	CUT	-1.109	-0.302				1.57046
CUT303	CUT303	CUT303	CUT	-1.11	-0.3				2.17951
CUT433	CUT433	CUT433	CUT	-1.114	-0.376				1.64616
CUT_GIM_0272	CUT_GIM_0272	CUT_GIM_0272	CUT	-1.115	-0.638				0.790772
CUT_GIM_0174	CUT_GIM_0174	CUT_GIM_0174	CUT	-1.12	0.133				3.0072
CUT_GIM_0572	CUT_GIM_0572	CUT_GIM_0572	CUT	-1.127	-0.231				1
CUT_GIM_1040	CUT_GIM_1040	CUT_GIM_1040	CUT	-1.131	-0.259				3.14568
CUT915	CUT915	CUT915	CUT	-1.134	0.028				3.70377
CUT_GIM_0495	CUT_GIM_0495	CUT_GIM_0495	CUT	-1.134	-0.218				5.75889
CUT_GIM_0231	CUT_GIM_0231	CUT_GIM_0231	CUT	-1.144	-0.067				1.16993
CUT_GIM_0617	CUT_GIM_0617	CUT_GIM_0617	CUT	-1.144	-0.115				1.10434
CUT_GIM_1196	CUT_GIM_1196	CUT_GIM_1196	CUT	-1.155	-0.081				5.30961
CUT_GIM_0628	CUT_GIM_0628	CUT_GIM_0628	CUT	-1.166	-0.027				8.75959
CUT_GIM_0175	CUT_GIM_0175	CUT_GIM_0175	CUT	-1.171	-0.048				4.95652
CUT_GIM_0014	CUT_GIM_0014	CUT_GIM_0014	CUT	-1.175	-0.068				2.11437
CUT_GIM_0682	CUT_GIM_0682	CUT_GIM_0682	CUT	-1.184	-0.006				4.62176
CUT_GIM_1205	CUT_GIM_1205	CUT_GIM_1205	CUT	-1.186	-0.029				9.15094
CUT_GIM_1194	CUT_GIM_1194	CUT_GIM_1194	CUT	-1.202	-0.033				6.33378
CUT_GIM_0696	CUT_GIM_0696	CUT_GIM_0696	CUT	-1.207	-0.382				1.75702
CUT_GIM_0066	CUT_GIM_0066	CUT_GIM_0066	CUT	-1.209	0.038				9.86813
CUT320	CUT320	CUT320	CUT	-1.213	0.063				3.25248
CUT_GIM_0561	CUT_GIM_0561	CUT_GIM_0561	CUT	-1.214	-0.492				2
CUT217	CUT217	CUT217	CUT	-1.215	-0.575				2.13093
CUT_GIM_0373	CUT_GIM_0373	CUT_GIM_0373	CUT	-1.216	0.029				3.61589
CUT_GIM_0578	CUT_GIM_0578	CUT_GIM_0578	CUT	-1.226	-0.035				15.9535
CUT_GIM_0667	CUT_GIM_0667	CUT_GIM_0667	CUT	-1.235	-1.641				2.73769
CUT550	CUT550	CUT550	CUT	-1.243	0.109				2.69377
CUT_GIM_1077	CUT_GIM_1077	CUT_GIM_1077	CUT	-1.247	-0.024				2.22342
CUT_GIM_1136	CUT_GIM_1136	CUT_GIM_1136	CUT	-1.248	-0.473				7.54959
CUT_GIM_0779	CUT_GIM_0779	CUT_GIM_0779	CUT	-1.249	-0.295				9.41085
CUT_GIM_0827	CUT_GIM_0827	CUT_GIM_0827	CUT	-1.253	0.121				3.60644
CUT_GIM_0147	CUT_GIM_0147	CUT_GIM_0147	CUT	-1.264	0.284				2.71589
CUT_GIM_0669	CUT_GIM_0669	CUT_GIM_0669	CUT	-1.265	-0.107				4.97591
CUT285	CUT285	CUT285	CUT	-1.266	-0.018				3.62293
CUT294	CUT294	CUT294	CUT	-1.271	0.033				2.43563
CUT_GIM_0276	CUT_GIM_0276	CUT_GIM_0276	CUT	-1.28	0.406				8.97862
CUT551	CUT551	CUT551	CUT	-1.281	-0.474				7.40625
CUT_GIM_1292	CUT_GIM_1292	CUT_GIM_1292	CUT	-1.285	-0.019				2.50335
CUT_GIM_0214	CUT_GIM_0214	CUT_GIM_0214	CUT	-1.286	-0.004				7.06361
CUT_GIM_0054	CUT_GIM_0054	CUT_GIM_0054	CUT	-1.287	0.14				2.64616
CUT_GIM_0309	CUT_GIM_0309	CUT_GIM_0309	CUT	-1.287	-0.041				4.35544
CUT_GIM_0706	CUT_GIM_0706	CUT_GIM_0706	CUT	-1.289	-0.764				3.27798
CUT882	CUT882	CUT882	CUT	-1.297	-0.306				0.678072
CUT_GIM_0133	CUT_GIM_0133	CUT_GIM_0133	CUT	-1.3	-0.085				9.32456
CUT321	CUT321	CUT321	CUT	-1.31	0.022				3.63227
CUT356	CUT356	CUT356	CUT	-1.314	-0.1				1.28096
CUT_GIM_0902	CUT_GIM_0902	CUT_GIM_0902	CUT	-1.319	-0.054				2.0635
CUT094	CUT094	CUT094	CUT	-1.325	-0.134				4.1334
CUT_GIM_0208	CUT_GIM_0208	CUT_GIM_0208	CUT	-1.326	0.086				3.29866
CUT350	CUT350	CUT350	CUT	-1.33	-0.368				3.93546
CUT_GIM_0508	CUT_GIM_0508	CUT_GIM_0508	CUT	-1.334	0.115				1.26303
CUT157	CUT157	CUT157	CUT	-1.334	0.115				1.26303
CUT_GIM_0428	CUT_GIM_0428	CUT_GIM_0428	CUT	-1.334	-0.006				10.8822
CUT307	CUT307	CUT307	CUT	-1.339	-0.269				1.25096
CUT_GIM_0882	CUT_GIM_0882	CUT_GIM_0882	CUT	-1.343	-0.017				3.98732
CUT907	CUT907	CUT907	CUT	-1.346	-0.144				2.09085
CUT_GIM_0158	CUT_GIM_0158	CUT_GIM_0158	CUT	-1.346	-0.351				1.98185
CUT_GIM_0579	CUT_GIM_0579	CUT_GIM_0579	CUT	-1.357	0.001				1.22033
CUT_GIM_0037	CUT_GIM_0037	CUT_GIM_0037	CUT	-1.368	-0.385				0.650765
CUT_GIM_0248	CUT_GIM_0248	CUT_GIM_0248	CUT	-1.372	-0.412				1.25096
CUT_GIM_1150	CUT_GIM_1150	CUT_GIM_1150	CUT	-1.376	-0.111				3.78241
CUT_GIM_0705	CUT_GIM_0705	CUT_GIM_0705	CUT	-1.378	-0.223				0.879706
CUT631	CUT631	CUT631	CUT	-1.382	0.38				2.63227
CUT163	CUT163	CUT163	CUT	-1.391	-0.136				2.76341
CUT045	CUT045	CUT045	CUT	-1.4	-0.115				0.831877
CUT_GIM_0209	CUT_GIM_0209	CUT_GIM_0209	CUT	-1.404	-0.491				1.16993
CUT593	CUT593	CUT593	CUT	-1.405	-0.434				1.99277
CUT_GIM_0091	CUT_GIM_0091	CUT_GIM_0091	CUT	-1.406	-0.45				1.41143
CUT034	CUT034	CUT034	CUT	-1.406	-0.45				1.41143
CUT789	CUT789	CUT789	CUT	-1.407	-0.095				1.75275
CUT_GIM_0353	CUT_GIM_0353	CUT_GIM_0353	CUT	-1.412	-0.022				9.88801
CUT_GIM_0228	CUT_GIM_0228	CUT_GIM_0228	CUT	-1.412	-0.286				2.71809
CUT_GIM_0358	CUT_GIM_0358	CUT_GIM_0358	CUT	-1.416	-0.205				3.12102
CUT_GIM_1124	CUT_GIM_1124	CUT_GIM_1124	CUT	-1.422	-0.401				0.85599
CUT721	CUT721	CUT721	CUT	-1.426	-0.319				3.96532
CUT739	CUT739	CUT739	CUT	-1.431	0.112				3.5656
CUT_GIM_0437	CUT_GIM_0437	CUT_GIM_0437	CUT	-1.438	0.022				7.89166
CUT_GIM_0431	CUT_GIM_0431	CUT_GIM_0431	CUT	-1.446	-0.142				16.9601
CUT_GIM_0254	CUT_GIM_0254	CUT_GIM_0254	CUT	-1.456	-0.582				1.15704
CUT_GIM_0741	CUT_GIM_0741	CUT_GIM_0741	CUT	-1.461	-0.152				1.40599
CUT_GIM_0755	CUT_GIM_0755	CUT_GIM_0755	CUT	-1.461	-0.315				7.23926
CUT_GIM_0531	CUT_GIM_0531	CUT_GIM_0531	CUT	-1.462	0.102				3.24793
CUT568	CUT568	CUT568	CUT	-1.463	-0.133				2.37016
CUT_GIM_1132	CUT_GIM_1132	CUT_GIM_1132	CUT	-1.466	-0.122				1.8953
CUT_GIM_0919	CUT_GIM_0919	CUT_GIM_0919	CUT	-1.468	-0.231				1.87184
CUT_GIM_1211	CUT_GIM_1211	CUT_GIM_1211	CUT	-1.47	-0.162				1.89142
CUT799	CUT799	CUT799	CUT	-1.486	-0.272				1.9782
CUT905	CUT905	CUT905	CUT	-1.489	-0.654				3.77821
CUT306	CUT306	CUT306	CUT	-1.505	-0.112				6.62498
CUT563	CUT563	CUT563	CUT	-1.506	-0.708				1.1375
CUT101	CUT101	CUT101	CUT	-1.513	-0.139				1.92979
CUT_GIM_0760	CUT_GIM_0760	CUT_GIM_0760	CUT	-1.536	-0.212				2.9982
CUT_GIM_0731	CUT_GIM_0731	CUT_GIM_0731	CUT	-1.542	-0.004				3.28688
CUT_GIM_0624	CUT_GIM_0624	CUT_GIM_0624	CUT	-1.552	-0.184				1.11103
CUT513	CUT513	CUT513	CUT	-1.56	-0.385				0.918386
CUT712	CUT712	CUT712	CUT	-1.571	-0.087				1.91839
CUT_GIM_0330	CUT_GIM_0330	CUT_GIM_0330	CUT	-1.579	-1.01				5.24451
CUT_GIM_0626	CUT_GIM_0626	CUT_GIM_0626	CUT	-1.581	-0.006				8.98462
CUT458	CUT458	CUT458	CUT	-1.584	-0.079				1.99639
CUT_GIM_1228	CUT_GIM_1228	CUT_GIM_1228	CUT	-1.586	-0.031				2.10098
CUT_GIM_1188	CUT_GIM_1188	CUT_GIM_1188	CUT	-1.599	-0.024				9.53167
CUT_GIM_0906	CUT_GIM_0906	CUT_GIM_0906	CUT	-1.621	0.014				3.2765
CUT_GIM_0587	CUT_GIM_0587	CUT_GIM_0587	CUT	-1.622	-0.115				7.20526
CUT_GIM_0925	CUT_GIM_0925	CUT_GIM_0925	CUT	-1.636	-0.102				1.14405
CUT_GIM_0810	CUT_GIM_0810	CUT_GIM_0810	CUT	-1.651	-0.022				6.73985
CUT_GIM_0063	CUT_GIM_0063	CUT_GIM_0063	CUT	-1.654	-0.133				2.33342
CUT_GIM_1084	CUT_GIM_1084	CUT_GIM_1084	CUT	-1.672	-0.356				4.38059
CUT_GIM_0325	CUT_GIM_0325	CUT_GIM_0325	CUT	-1.684	-0.885				5.67553
CUT719	CUT719	CUT719	CUT	-1.689	0				2.90111
CUT_GIM_0412	CUT_GIM_0412	CUT_GIM_0412	CUT	-1.689	-0.041				4.21801
CUT638	CUT638	CUT638	CUT	-1.697	-0.328				2.31615
CUT_GIM_0469	CUT_GIM_0469	CUT_GIM_0469	CUT	-1.711	-0.433				5.63343
CUT817	CUT817	CUT817	CUT	-1.723	-0.171				1.62293
CUT_GIM_1078	CUT_GIM_1078	CUT_GIM_1078	CUT	-1.725	-0.073				8.83602
CUT_GIM_0265	CUT_GIM_0265	CUT_GIM_0265	CUT	-1.734	-0.071				9.20016
CUT_GIM_0641	CUT_GIM_0641	CUT_GIM_0641	CUT	-1.756	-0.415				3.89336
CUT_GIM_0378	CUT_GIM_0378	CUT_GIM_0378	CUT	-1.809	-0.01				8.61603
CUT168	CUT168	CUT168	CUT	-1.813	-0.163				2.11103
CUT_GIM_1233	CUT_GIM_1233	CUT_GIM_1233	CUT	-1.831	-0.209				7.22275
CUT362	CUT362	CUT362	CUT	-1.832	-0.168				2.3505
CUT_GIM_0290	CUT_GIM_0290	CUT_GIM_0290	CUT	-1.836	0.133				8.623
CUT286	CUT286	CUT286	CUT	-1.867	-0.231				2.55336
CUT780	CUT780	CUT780	CUT	-1.872	-0.134				1.39506
CUT_GIM_1044	CUT_GIM_1044	CUT_GIM_1044	CUT	-1.873	-0.725				4.54226
CUT_GIM_0513	CUT_GIM_0513	CUT_GIM_0513	CUT	-1.875	-0.09				1.37851
CUT_GIM_0223	CUT_GIM_0223	CUT_GIM_0223	CUT	-1.893	-0.297				5.30012
CUT_GIM_0735	CUT_GIM_0735	CUT_GIM_0735	CUT	-1.893	-0.298				2.87184
CUT_GIM_0853	CUT_GIM_0853	CUT_GIM_0853	CUT	-1.895	-0.324				2.74846
CUT643	CUT643	CUT643	CUT	-1.897	-0.095				2.75061
CUT_GIM_0321	CUT_GIM_0321	CUT_GIM_0321	CUT	-1.9	-0.065				2.23573
CUT542	CUT542	CUT542	CUT	-1.9	-0.197				3.0018
CUT280	CUT280	CUT280	CUT	-1.915	-1.132				3.22959
CUT_GIM_0194	CUT_GIM_0194	CUT_GIM_0194	CUT	-1.925	-0.003				4.07125
CUT322	CUT322	CUT322	CUT	-1.925	-0.003				4.07125
CUT737	CUT737	CUT737	CUT	-1.929	-0.344				2.76977
CUT647	CUT647	CUT647	CUT	-1.937	-0.436				3.05137
CUT_GIM_1235	CUT_GIM_1235	CUT_GIM_1235	CUT	-1.947	-0.374				7.76421
CUT_GIM_0874	CUT_GIM_0874	CUT_GIM_0874	CUT	-1.98	-1.12				3.16027
CUT_GIM_0305	CUT_GIM_0305	CUT_GIM_0305	CUT	-1.989	-0.915				8.93328
CUT_GIM_0226	CUT_GIM_0226	CUT_GIM_0226	CUT	-1.997	-0.675				9.44826
CUT_GIM_0532	CUT_GIM_0532	CUT_GIM_0532	CUT	-2.004	-0.054				1.1375
CUT596	CUT596	CUT596	CUT	-2.004	-0.054				1.1375
CUT_GIM_1315	CUT_GIM_1315	CUT_GIM_1315	CUT	-2.031	-0.339				2.17632
CUT_GIM_0029	CUT_GIM_0029	CUT_GIM_0029	CUT	-2.053	0.018				7.19486
CUT_GIM_0051	CUT_GIM_0051	CUT_GIM_0051	CUT	-2.064	-0.114				6.76288
CUT_GIM_0948	CUT_GIM_0948	CUT_GIM_0948	CUT	-2.072	-0.35				9.52617
CUT_GIM_0354	CUT_GIM_0354	CUT_GIM_0354	CUT	-2.073	-0.023				10.7695
CUT_GIM_0421	CUT_GIM_0421	CUT_GIM_0421	CUT	-2.092	0.057				1.41143
CUT_GIM_0535	CUT_GIM_0535	CUT_GIM_0535	CUT	-2.096	-0.111				2.13422
CUT604	CUT604	CUT604	CUT	-2.096	-0.111				2.13422
CUT_GIM_0767	CUT_GIM_0767	CUT_GIM_0767	CUT	-2.109	-1.051				9.52309
CUT_GIM_0727	CUT_GIM_0727	CUT_GIM_0727	CUT	-2.111	-0.399				3.83693
CUT243	CUT243	CUT243	CUT	-2.119	0.086				3.22033
CUT_GIM_1147	CUT_GIM_1147	CUT_GIM_1147	CUT	-2.119	-0.506				4.95884
CUT_GIM_0892	CUT_GIM_0892	CUT_GIM_0892	CUT	-2.127	-0.132				4.23802
CUT_GIM_0025	CUT_GIM_0025	CUT_GIM_0025	CUT	-2.144	-0.935				3.59932
CUT247	CUT247	CUT247	CUT	-2.15	-0.046				3.49697
CUT_GIM_1206	CUT_GIM_1206	CUT_GIM_1206	CUT	-2.158	-0.18				3.52231
CUT517	CUT517	CUT517	CUT	-2.165	-0.224				3.63459
CUT720	CUT720	CUT720	CUT	-2.166	-0.089				4.0036
CUT_GIM_0488	CUT_GIM_0488	CUT_GIM_0488	CUT	-2.169	-0.433				7.98579
CUT150	CUT150	CUT150	CUT	-2.171	-0.224				2.59216
CUT_GIM_0287	CUT_GIM_0287	CUT_GIM_0287	CUT	-2.202	-0.154				3.17473
CUT_GIM_0526	CUT_GIM_0526	CUT_GIM_0526	CUT	-2.21	0.063				7.84962
CUT_GIM_0359	CUT_GIM_0359	CUT_GIM_0359	CUT	-2.232	-0.569				8.95254
CUT221	CUT221	CUT221	CUT	-2.235	-0.507				5.96417
CUT029	CUT029	CUT029	CUT	-2.239	-0.256				2.89142
CUT_GIM_1298	CUT_GIM_1298	CUT_GIM_1298	CUT	-2.24	-0.075				2.63459
CUT_GIM_1001	CUT_GIM_1001	CUT_GIM_1001	CUT	-2.256	-0.198				6.73254
CUT549	CUT549	CUT549	CUT	-2.263	-0.133				6.48977
CUT_GIM_0750	CUT_GIM_0750	CUT_GIM_0750	CUT	-2.268	0.006				7.02525
CUT349	CUT349	CUT349	CUT	-2.274	0.023				1.58976
CUT919	CUT919	CUT919	CUT	-2.28	-0.383				3.48156
CUT041	CUT041	CUT041	CUT	-2.292	-0.202				3.6241
CUT_GIM_0085	CUT_GIM_0085	CUT_GIM_0085	CUT	-2.294	-0.207				2.75489
CUT132	CUT132	CUT132	CUT	-2.311	-0.196				1.87184
CUT_GIM_0344	CUT_GIM_0344	CUT_GIM_0344	CUT	-2.321	-0.201				1.24489
CUT_GIM_0349	CUT_GIM_0349	CUT_GIM_0349	CUT	-2.322	-0.247				2.93168
CUT_GIM_0391	CUT_GIM_0391	CUT_GIM_0391	CUT	-2.326	-0.569				1.05658
CUT_GIM_0112	CUT_GIM_0112	CUT_GIM_0112	CUT	-2.356	-0.929				3.89821
CUT_GIM_1208	CUT_GIM_1208	CUT_GIM_1208	CUT	-2.357	-0.009				7.29627
CUT_GIM_0966	CUT_GIM_0966	CUT_GIM_0966	CUT	-2.357	-0.22				3.53356
CUT015	CUT015	CUT015	CUT	-2.378	-0.607				9.8042
CUT_GIM_0103	CUT_GIM_0103	CUT_GIM_0103	CUT	-2.382	-0.61				9.80172
CUT_GIM_0109	CUT_GIM_0109	CUT_GIM_0109	CUT	-2.405	-0.606				9.7962
CUT_GIM_0196	CUT_GIM_0196	CUT_GIM_0196	CUT	-2.418	-0.667				7.81333
CUT075	CUT075	CUT075	CUT	-2.499	-0.084				1.23266
CUT_GIM_0273	CUT_GIM_0273	CUT_GIM_0273	CUT	-2.551	-0.126				7.18814
CUT_GIM_1053	CUT_GIM_1053	CUT_GIM_1053	CUT	-2.558	-0.953				7.35975
CUT446	CUT446	CUT446	CUT	-2.597	-0.195				2.78031
CUT_GIM_0052	CUT_GIM_0052	CUT_GIM_0052	CUT	-2.62	-0.122				5.01257
CUT571	CUT571	CUT571	CUT	-2.63	-0.143				4.4121
CUT_GIM_0038	CUT_GIM_0038	CUT_GIM_0038	CUT	-2.725	-0.143				4.3067
CUT_GIM_1171	CUT_GIM_1171	CUT_GIM_1171	CUT	-2.742	-0.511				4.90881
CUT_GIM_0507	CUT_GIM_0507	CUT_GIM_0507	CUT	-2.75	-0.135				8.13314
CUT_GIM_0506	CUT_GIM_0506	CUT_GIM_0506	CUT	-2.785	-0.273				1.74416
[truncated: 9,230 more rows]

## Sheet: Fig1C
Fig 1c : Pivot table obtained by merging Categ (from Supplementary Data1.xlsx) and Mean count WTcolumns (SupplementaryData2_GSE283053_Illumina.xlsx )
Categ	Feature Number	Read count	Proportion
CUT	2240	642172	0.0303797
mitoch	42	298904	0.0141405
ncRNA	103	2489220	0.117759
noPTC	1764	11002839	0.52052
noPTC_enr	343	894923	0.0423368
PTC	479	168487	0.00797075
PTC_pos	2577	3398576	0.160779
rRNA	38	3	1.41923e-07
SUT_XUT	2505	136739	0.00646882
tRNA	359	1836	8.68571e-05
Ty	141	3674	0.000173809
unknown	1684	2100799	0.0993841
Total	12275	21138172	1

## Sheet: Fig1E
Barplot (Fig 1e) refers to DESeq2 normalized read count listed in SupplementaryData2_GSE283053_Illumina.xlsx. FC= Fold change, SD= standard deviation
Fold change	DAL7	preRPL22B	preRPL28	CCW22		HTB2	PDB1	RPL6B	TAL1	HCR1	RPS27A	HHT2	YMR122W-A		SSA2	TDH1	TDH3	VTC3	HHT1	PMA1
FC1	14.093	61.2007	29.8646	40.4367		2.14337	3.22449	3.05081	2.43894	3.78477	6.83506	7.94361	15.0804		0.4206	1.06365	0.376789	0.382908	0.57343	0.278859
FC2	5.68476	53.8851	20.6878	25.6433		2.10094	2.03796	2.50667	3.65068	5.79227	5.01968	3.83389	5.60523		0.539544	0.362309	0.607003	0.564631	0.825555	0.136716
FC3	9.26403	60.3429	27.1628	34.95		1.91979	2.56787	2.85739	2.2869	3.78845	5.17418	5.47016	5.52621		0.557868	0.273319	0.429137	0.68529	0.65071	0.121981
SD	4.21955	3.99913	4.71592	7.47848		0.118745	0.594393	0.275833	0.747369	1.15797	1.00648	2.06902	5.49344		0.0745273	0.432901	0.120676	0.152215	0.12917	0.0866342
Extract from SupplementaryData2_GSE283053_Illumina.xlsx
Id	Syst_name	Gene	Categ	WT_Input	Upf1_RIP	upf1_delta	norm.WT_2154_R1	norm.WT_2154_R2	norm.WT_2154_R3	norm.RIP_3730_R1	norm.RIP_3730_R2	norm.RIP_3730_R3	FC1	FC2	FC3
YIR031C	YIR031C	DAL7	PTC	467	4465	5225	441	479	481	6215	2723	4456	14.093	5.68476	9.26403
YFL034C-A_intron	YFL034C-A	RPL22B_i	PTC	272	15910	2045	274	261	280	16769	14064	16896	61.2007	53.8851	60.3429
YGL103W_intron	YGL103W	RPL28_i	PTC	1037	26994	13881	990	961	1161	29566	19881	31536	29.8646	20.6878	27.1628
YDR133C	YDR133C	CCW22	PTC	4510	152171	16083	4726	4544	4260	191104	116523	148887	40.4367	25.6433	34.95
YBL002W	YBL002W	HTB2	noPTC_enr	7061	14516	5609	7191	7034	6957	15413	14778	13356	2.14337	2.10094	1.91979
YBR221C	YBR221C	PDB1	noPTC_enr	11305	29359	14417	10927	11671	11316	35234	23785	29058	3.22449	2.03796	2.56787
YLR448W_exon	YLR448W	RPL6B	noPTC_enr	21262	59651	18860	21313	21199	21275	65022	53139	60791	3.05081	2.50667	2.85739
YLR354C	YLR354C	TAL1	noPTC_enr	18295	51297	16546	17695	18834	18355	43157	68757	41976	2.43894	3.65068	2.2869
YLR192C	YLR192C	HCR1	noPTC_enr	5154	22958	8020	5278	5146	5039	19976	29807	19090	3.78477	5.79227	3.78845
YKL156W_exon	YKL156W	RPS27A	noPTC_enr	10308	58643	11452	10507	9858	10558	71816	49484	54629	6.83506	5.01968	5.17418
YNL031C	YNL031C	HHT2	noPTC_enr	16802	95832	17033	16261	17392	16754	129171	66679	91647	7.94361	3.83389	5.47016
YMR122W-A	YMR122W-A	YMR122W-A	noPTC_enr	13241	121576	15035	15090	13205	11427	227563	74017	63148	15.0804	5.60523	5.52621
YLL024C	YLL024C	SSA2	noPTC	50925	25871	53108	48514	52081	52179	20405	28100	29109	0.4206	0.539544	0.557868
YJL052W	YJL052W	TDH1	noPTC	16880	9169	13234	15381	16980	18279	16360	6152	4996	1.06365	0.362309	0.273319
YGR192C	YGR192C	TDH3	noPTC	190782	89987	172833	190579	192961	188807	71808	117128	81024	0.376789	0.607003	0.429137
YPL019C	YPL019C	VTC3	noPTC	12268	6734	3899	11982	11558	13263	4588	6526	9089	0.382908	0.564631	0.68529
YBR010W	YBR010W	HHT1	noPTC	7625	5123	4131	8920	6707	7249	5115	5537	4717	0.57343	0.825555	0.65071
YGL008C	YGL008C	PMA1	noPTC	129468	22568	122333	116747	136407	135251	32556	18649	16498	0.278859	0.136716	0.121981

## Sheet: Fig2B_CRAC_noPTCenr
Heatmap refers to Fig 2 b right (noPTC_enr). Signal per position of the Top50 most abundant Upf1 CRAC signals around the stop codon. See also Dataset GSE299782.
Distance from stop	YDR003W	YDR432W	YGL106W	YGL043W	YGR019W	YGR136W	YGR234W	YLR180W	YLR448W	YPL239W	YPL081W	YNL281W	YNL067W	YJR014W	YKL212W	YKL156W	YKL117W	YKL081W	YKR057W	YEL034W	YER025W	YER133W	YHL001W	YFR055W	YAL003W	YDR054C	YDR361C	YOR052C	YOR122C	YOR298C-A	YOR383C	YGR183C	YLR170C	YLR192C	YPL078C	YMR235C	YBR025C	YBR077C	YBR109C	YBR143C	YBR221C	YNL255C	YNL098C	YNL031C	YJL158C	YEL046C	YHL033C	YIL035C	YCR009C
-400	708	204	78	436	169	97	67	333	689	833	1381	3370	68	3	633	2897	78	2331	209	91	3	136	132	298	1713	388	0	0	0	242	1	0	0	0	1	1	52	0	17	193	489	1856	13	792	764	1607	1886	12	1252
-399	703	204	78	436	208	97	67	333	683	825	1377	3370	68	4	633	2897	78	2036	209	91	3	166	132	159	1628	388	0	0	0	242	1	0	0	0	1	1	3	0	17	193	489	1877	13	854	763	1474	1887	12	1252
-398	703	204	78	436	208	97	67	333	364	819	1375	3392	68	4	633	2664	78	2038	209	91	3	166	132	160	1628	385	0	0	0	244	1	0	0	0	1	1	3	0	17	168	489	1836	13	864	761	1474	1892	12	1252
-397	648	475	78	436	208	97	67	333	364	569	1369	3384	68	4	633	2700	78	2431	209	91	3	333	132	160	1443	385	0	0	0	253	1	0	0	0	1	1	0	0	17	193	488	1824	13	878	462	1474	1892	12	1252
-396	281	475	78	436	208	97	67	333	364	567	1250	3315	3	4	633	2290	78	2430	209	91	3	333	132	160	1399	385	0	0	0	253	1	0	0	0	1	1	0	0	17	194	475	1476	13	1249	436	1472	1889	12	959
-395	281	503	78	436	208	97	67	333	320	559	1246	3306	3	230	633	2284	78	2418	209	91	3	368	132	160	1617	385	0	0	0	253	1	0	0	0	0	1	0	0	17	160	467	1472	13	1544	428	1458	2140	12	958
-394	273	503	78	436	208	97	67	333	318	555	1244	3296	3	251	633	2219	78	2418	209	91	3	368	132	157	1852	385	0	0	0	253	1	0	0	0	0	1	0	0	17	160	148	1446	13	1742	426	1442	1844	12	954
-393	271	506	78	186	208	97	67	333	313	553	1245	3064	3	291	633	2339	78	2681	222	91	3	368	132	157	1576	382	0	312	0	253	1	0	0	0	0	1	0	0	17	156	148	1446	13	1781	423	722	1844	12	954
-392	271	506	78	186	208	97	67	333	573	553	1243	3060	3	398	633	2261	78	2682	222	91	3	368	132	157	1716	373	0	313	0	253	1	0	0	0	0	1	0	0	17	156	148	1586	13	1783	418	724	1840	12	950
-391	271	505	78	186	208	97	67	333	351	553	1243	3047	3	398	633	2223	78	2713	222	91	3	368	132	157	1944	270	0	313	0	251	1	0	0	0	0	2	0	0	17	131	148	1507	16	1783	128	859	1689	12	1159
-390	271	505	78	186	208	97	46	333	430	552	1241	2410	3	398	633	2264	78	2706	222	633	3	618	132	157	2016	270	0	313	280	251	1	0	0	0	0	2	0	0	17	131	148	1507	16	1782	124	821	1689	12	1160
-389	271	505	78	0	208	97	26	324	430	552	1239	2066	3	587	633	2264	78	2695	222	633	3	618	132	157	1949	270	0	313	536	251	1	0	0	0	0	2	0	0	17	131	148	1505	16	1782	123	858	1689	12	1155
-388	271	505	78	186	208	97	26	318	472	537	1215	2062	3	592	633	2395	78	2496	222	684	3	618	132	157	2327	270	0	313	536	251	0	0	0	0	0	2	0	0	17	131	148	1494	16	1783	100	778	1689	12	1263
-387	271	503	78	186	392	97	26	33	472	537	1046	2097	3	1179	633	2393	78	2495	222	744	3	639	127	157	2291	270	0	313	537	249	149	0	0	0	0	2	0	0	17	131	148	1262	16	1783	100	740	1689	12	1262
-386	271	501	78	186	393	97	26	32	482	537	1044	2407	3	1326	631	2338	336	2451	222	744	0	639	125	157	2194	270	0	313	537	249	150	0	0	0	0	2	0	0	17	131	148	1241	281	1764	96	740	1689	12	1159
-385	276	437	78	186	434	396	26	6	482	537	1427	2383	3	1327	337	2218	336	2440	222	744	0	639	2	157	2336	270	0	313	560	249	183	0	0	0	0	2	0	0	17	131	148	1241	281	1783	57	740	2289	12	1043
-384	276	437	78	186	435	397	26	6	482	537	1429	2535	122	1327	308	2215	359	2253	222	768	0	639	0	157	2334	270	0	313	561	249	185	0	0	0	0	2	0	0	17	216	148	1239	282	1754	57	738	2289	12	1028
-383	277	437	78	186	436	429	26	6	482	537	1469	2536	122	1327	308	2237	360	2187	222	768	0	639	0	157	2334	0	7	313	561	249	185	0	0	0	0	2	0	0	2	216	148	1189	307	1740	57	736	2476	12	1028
-382	278	437	78	186	436	431	26	6	482	537	1469	2515	142	1327	271	1900	360	1914	222	771	104	639	0	157	2352	0	7	313	561	249	185	0	0	0	0	2	0	0	2	224	148	1189	307	1740	57	485	2476	10	1052
-381	585	437	78	186	436	431	26	6	492	537	1469	2515	142	1327	271	1764	476	1910	222	769	104	626	0	153	2352	0	7	313	561	249	185	0	0	0	0	3	0	0	0	225	148	1181	307	1882	57	485	2476	0	1052
-380	590	437	78	186	436	431	26	272	492	537	1455	2582	142	1327	271	1493	476	1889	209	769	113	622	0	153	2487	0	7	313	561	249	185	0	0	0	0	3	0	0	0	224	148	1175	307	1883	57	484	2472	0	1036
-379	620	437	78	392	436	431	26	272	492	536	1175	2415	142	1786	271	1491	401	1705	209	769	113	622	0	152	2488	0	7	313	561	249	185	0	0	0	0	243	0	0	0	224	148	988	307	1837	57	479	2376	0	1034
-378	620	437	78	392	436	431	26	273	492	536	1175	2413	142	1788	271	1486	401	1731	209	769	113	622	0	152	2487	0	7	315	561	249	185	0	0	0	42	243	0	0	0	224	148	988	307	1915	57	477	2376	0	1027
-377	620	437	78	392	436	431	26	306	546	532	1175	2601	142	1800	271	1479	425	1449	209	882	113	622	0	150	2483	0	7	315	619	249	185	0	0	0	42	242	0	0	0	224	148	988	307	1915	57	360	2375	0	726
-376	620	437	78	394	436	431	26	306	546	341	1172	2422	141	1801	271	1283	425	1460	209	993	113	622	0	150	2285	0	7	315	619	249	185	0	0	0	42	242	446	214	0	224	148	971	659	1915	57	360	2375	0	724
-375	620	437	78	394	436	431	26	306	562	621	1172	2460	142	1801	267	1135	425	1793	209	1017	113	635	0	150	2421	0	7	315	619	249	185	0	0	0	42	242	447	214	0	224	433	968	659	1915	57	359	2373	0	725
-374	371	437	78	394	436	429	26	306	562	721	1172	2214	142	1801	267	1117	425	1409	209	1034	113	440	0	144	2420	0	7	315	620	249	185	0	0	0	42	242	447	228	0	224	433	723	695	1915	57	359	2155	0	712
-373	371	437	78	480	436	340	26	306	562	723	1164	2214	142	1824	53	500	454	1447	209	1035	113	639	0	23	2621	0	7	315	888	249	185	0	0	0	43	273	447	229	0	224	449	712	403	1914	0	359	2102	0	712
-372	370	437	78	480	436	340	26	306	562	775	1164	2212	142	1633	51	494	454	1444	209	1132	113	639	0	60	2645	0	7	315	890	450	185	0	0	0	43	273	447	229	0	224	450	512	703	2206	0	359	2106	0	712
-371	350	437	78	480	437	340	26	306	562	774	1163	2212	142	1824	51	494	454	1443	209	1132	113	639	0	60	2971	214	0	315	1071	450	185	0	0	0	43	273	447	229	0	224	450	480	703	2208	0	316	2106	0	711
-370	349	436	78	480	437	340	26	306	663	761	1153	2529	142	1824	51	457	464	1443	203	1141	113	639	0	60	3175	214	0	315	1595	450	184	0	0	0	44	273	447	229	0	224	450	477	703	2207	0	432	2103	0	650
-369	349	436	78	480	437	558	26	306	756	507	1133	2529	142	1824	0	457	182	1470	195	1141	113	639	0	60	2915	290	0	315	1624	450	184	0	0	0	44	273	515	229	0	224	449	475	703	2229	0	433	2096	0	650
-368	349	436	78	480	437	559	26	306	781	507	1129	2610	140	1824	0	457	182	1468	14	1141	113	639	0	60	3652	290	0	315	2113	450	184	0	0	0	44	273	515	229	0	224	447	470	703	1749	0	529	1953	0	639
-367	349	434	76	480	437	565	26	306	781	507	1128	2198	139	1824	0	455	777	1468	14	1141	114	639	0	60	3651	291	0	315	2119	450	184	0	0	0	44	273	527	229	0	224	447	469	703	1751	0	529	1943	0	639
-366	349	434	76	480	435	565	26	306	781	507	1118	2264	139	1785	0	412	775	1452	14	1141	114	639	0	60	3998	291	0	315	2120	450	184	0	0	0	44	273	527	229	0	224	447	469	703	1750	0	529	1928	0	639
-365	441	434	3	480	430	565	26	306	781	507	1101	2258	139	1935	0	457	819	1450	12	1141	114	639	0	60	3993	291	0	314	2122	450	184	0	0	0	44	273	529	229	0	224	445	324	703	1743	0	525	1913	0	639
-364	442	432	3	478	233	597	26	306	771	502	1107	2005	139	1936	0	457	986	1188	12	1141	114	651	0	60	4037	291	0	314	2201	450	184	0	0	0	44	273	529	229	0	224	443	322	703	1473	0	394	1907	0	639
-363	453	323	3	478	230	597	26	312	771	498	1107	2003	139	1957	0	457	1322	1188	10	1116	114	651	0	60	3761	291	0	2	2514	450	184	0	0	0	44	273	530	229	0	224	441	334	703	1466	0	396	1609	0	639
-362	460	323	3	471	230	597	26	312	932	439	1453	2002	139	1958	0	457	1351	1188	10	1438	115	787	0	60	3924	291	0	2	2529	450	184	0	0	0	44	273	610	229	0	224	437	333	703	1293	47	396	1605	0	639
-361	460	323	3	454	230	562	26	330	932	515	1451	1999	139	1958	0	457	1392	1188	0	1438	115	787	0	60	4581	291	0	2	2551	452	184	0	0	81	44	273	611	229	0	224	433	369	703	1464	47	396	1604	0	656
-360	315	323	3	294	285	786	26	330	1116	515	1447	1999	139	1850	0	462	1392	1188	0	1438	115	785	0	60	4293	291	47	2	2556	624	184	0	0	81	44	273	611	229	0	224	303	133	703	1459	55	396	1600	0	656
-359	1008	303	3	294	285	786	26	330	950	515	1405	1999	139	1686	0	462	1392	1188	0	1441	115	785	0	60	4346	602	47	4	2556	622	184	0	0	82	44	273	611	229	0	224	303	133	703	1591	55	396	1582	0	655
-358	1035	303	0	294	285	786	25	330	1149	515	1395	1999	139	1708	1	451	1393	1188	0	1310	115	783	0	60	4633	602	47	4	2583	856	184	263	0	82	2	273	611	229	0	224	303	133	734	1586	55	396	1582	0	655
-357	1038	303	0	294	285	786	0	330	1149	515	1116	1999	139	1541	1	451	1393	1188	0	1442	115	855	0	60	4430	695	56	4	2315	855	184	263	0	82	0	273	611	229	0	224	303	133	734	1586	55	396	1570	0	415
-356	1038	303	0	206	285	786	0	325	1339	515	1116	1998	139	1816	1	451	1393	1173	0	1442	115	695	0	69	4424	699	56	4	2258	1258	184	299	0	82	0	273	611	229	0	224	303	133	734	1199	55	396	1552	0	407
-355	1038	396	0	292	285	786	0	325	1339	517	1356	1995	139	1814	1	452	1393	1172	0	1440	115	700	0	85	4142	700	56	4	1991	1230	184	299	0	82	2	273	611	229	0	224	303	133	734	1183	55	396	943	0	407
-354	1090	396	0	292	285	786	0	325	1358	517	1357	1993	415	1514	1	447	1393	1146	0	1479	115	698	0	85	4558	700	56	4	2003	1217	184	299	0	82	2	273	438	229	0	224	303	133	734	1179	55	396	943	0	405
-353	1091	614	0	292	285	786	0	325	1358	519	1395	1987	415	1510	1	446	1395	1167	0	1809	115	535	0	72	4549	700	56	4	2031	1065	408	299	0	82	2	273	164	229	0	224	303	133	734	1177	55	396	941	0	403
-352	1091	614	0	292	285	786	0	325	1359	519	1398	1728	416	1508	1	349	1395	842	0	1810	115	533	0	72	4757	700	56	4	2031	1065	409	299	0	82	2	273	611	229	0	224	303	133	734	1214	55	396	945	0	37
-351	1198	641	0	292	285	786	0	325	1359	519	1398	1728	447	1334	1	349	1397	842	0	1809	115	533	0	73	4707	700	56	4	2084	1063	409	299	0	127	2	273	632	229	0	331	303	133	734	1201	55	396	945	0	36
-350	2108	642	0	292	285	786	0	325	1359	519	1391	1728	447	1334	1	349	1397	842	0	2021	115	533	0	73	4734	700	56	4	2360	1063	409	299	0	127	2	273	758	229	0	420	303	131	734	1144	55	396	946	0	33
-349	2126	340	0	292	285	786	0	325	1359	519	1015	1727	484	1336	1	348	1397	842	0	2011	115	533	0	39	4628	700	56	4	2377	1063	408	299	0	127	2	273	758	229	125	420	303	131	761	1139	55	394	946	0	33
-348	2189	348	327	292	285	786	0	325	1359	519	1013	1727	484	1293	1	486	1397	842	0	1995	115	533	0	39	4733	700	56	4	2378	859	406	299	0	127	2	273	758	229	125	478	303	131	761	958	55	394	946	0	32
-347	2210	349	327	291	285	786	0	325	1359	519	988	1727	484	1293	1	484	1397	836	0	2027	115	533	0	39	4617	700	56	4	2378	859	406	299	0	340	2	273	781	229	142	761	529	131	762	751	55	394	946	0	32
-346	1890	727	359	86	285	783	0	301	1351	566	987	1725	484	1293	1	347	1397	836	0	2006	115	533	0	39	4516	700	56	4	2378	859	406	299	0	340	2	273	781	229	143	764	529	131	760	749	55	392	946	0	260
-345	2214	727	359	86	285	783	0	301	1349	566	1012	1723	613	1293	1	345	1397	834	0	1807	115	531	25	39	4520	700	56	4	2376	1014	406	299	0	340	2	273	781	229	143	802	529	131	754	722	57	388	946	0	239
-344	2214	729	359	86	297	781	0	301	1343	567	1012	1713	613	1532	1	345	1397	832	0	1801	115	531	25	216	4520	700	56	4	2380	1051	406	299	0	340	2	273	781	229	143	831	529	131	754	722	57	534	946	0	299
-343	2214	782	359	86	295	775	0	301	1265	567	1012	1629	612	1530	1	345	1397	830	0	1792	115	531	25	216	4292	700	56	4	2380	1052	406	299	0	340	2	273	608	229	143	831	529	131	754	983	59	394	942	0	300
-342	2214	785	360	86	295	769	0	301	976	451	1005	1207	624	1256	1	345	1397	830	0	1411	115	529	33	216	4345	700	56	230	2379	1052	412	299	0	340	2	273	608	229	143	831	228	131	752	1010	59	412	942	0	300
-341	2191	786	476	86	276	452	0	301	818	562	730	957	636	1278	1	296	1394	829	0	1144	115	262	33	216	4236	700	56	228	2649	1052	406	299	0	259	2	273	334	229	143	831	527	131	752	1241	59	412	934	0	300
-340	2453	786	476	86	272	452	0	301	818	562	973	861	636	1278	1	289	1394	820	0	1144	115	262	33	216	3779	700	56	228	2617	1052	389	320	0	341	2	273	334	229	143	831	527	131	750	1267	59	412	927	0	300
-339	2790	786	476	0	71	452	0	301	835	562	973	706	636	1275	1	285	1387	977	0	1403	115	261	33	216	3777	962	79	230	2361	1052	239	320	0	340	2	273	334	229	143	831	527	131	748	1359	59	412	915	0	299
-338	2841	786	495	0	71	268	0	299	835	486	995	386	637	1270	1	283	1386	749	0	1403	115	126	33	209	3490	962	79	230	2359	1052	239	320	0	390	2	273	334	229	143	831	528	131	746	1361	59	412	678	0	299
-337	3056	786	495	0	71	229	0	299	834	486	918	70	628	1270	1	146	1381	1060	0	1403	115	126	33	208	3487	962	79	230	2005	1052	239	320	0	391	2	273	334	229	143	831	528	55	742	1361	59	412	332	0	436
-336	3503	786	495	0	71	231	0	299	834	486	918	45	516	1259	1	146	1218	1031	0	1402	113	126	33	205	3452	994	79	230	2014	1052	239	320	0	616	3	273	334	229	143	831	528	55	447	1377	59	412	329	0	436
-335	3510	786	495	0	379	231	0	299	834	486	918	45	516	984	1	146	1217	678	0	1375	111	126	33	195	3102	993	79	228	2008	1052	257	320	0	616	3	273	334	229	143	831	528	55	415	1377	59	412	428	0	468
-334	3555	786	495	0	379	264	0	299	936	480	918	45	516	982	1	146	1214	707	0	1376	2	126	33	195	2691	993	79	228	1738	1052	257	320	0	619	3	273	253	229	143	831	527	55	415	1487	59	412	467	0	823
-333	3549	786	495	0	379	268	0	285	937	476	918	45	516	979	1	158	1208	570	0	1375	2	126	33	189	2438	993	79	228	1736	859	257	320	0	619	3	273	173	229	143	1142	526	55	448	1470	59	412	467	0	823
-332	3254	786	503	0	395	268	0	273	946	69	918	56	516	975	1	158	1087	549	0	1304	2	126	33	189	2113	973	79	290	1727	859	257	320	0	619	3	273	173	229	143	1142	526	55	440	1323	59	412	732	0	823
-331	2901	786	503	0	395	268	0	1	946	67	918	52	516	811	1	158	1087	566	0	1300	2	126	33	189	1889	1107	79	290	1723	859	255	320	0	619	3	269	173	229	143	1144	526	55	77	1317	59	412	733	0	823
-330	2901	786	503	0	395	270	0	1	946	67	918	52	514	806	1	158	1086	564	0	1294	2	160	33	189	1820	1001	230	303	968	1052	255	320	0	619	3	263	152	229	143	1145	526	55	77	1031	59	413	733	0	823
-329	2901	786	503	0	395	270	0	1	946	67	918	182	377	804	1	158	1076	564	0	1165	2	160	33	189	1990	999	230	303	951	1052	32	318	0	619	3	257	431	227	143	1488	526	55	77	1215	59	413	733	0	808
-328	2901	786	503	0	395	270	0	1	946	67	916	182	516	804	1	158	736	562	0	1164	2	160	33	189	1956	1157	269	303	535	1052	32	320	0	545	3	255	431	0	143	1488	524	364	77	1217	59	413	731	0	808
-327	2900	786	503	0	395	270	0	1	939	67	913	182	480	542	1	158	613	562	0	1036	2	160	33	189	1955	1158	269	303	528	1052	32	320	0	545	3	246	431	0	143	1488	524	364	77	1262	59	427	706	0	808
-326	2900	786	503	0	381	268	0	0	932	67	329	182	516	808	1	146	575	562	0	1036	2	160	33	189	1995	1158	270	303	526	1052	32	320	0	545	3	246	453	1	143	1505	227	403	77	1262	59	423	1046	0	808
-325	2900	682	503	0	430	266	1	0	817	67	329	197	516	808	1	160	576	562	0	1034	2	160	33	189	1994	1157	270	303	526	1050	32	320	0	500	2	274	453	1	143	1506	231	403	77	1262	59	423	1047	0	808
-324	2899	786	503	0	430	253	1	0	474	67	329	197	516	807	1	160	563	562	0	934	2	160	33	189	1998	1152	270	303	526	1042	32	320	0	500	2	274	454	1	143	1756	230	531	46	1262	59	421	1080	0	555
-323	3077	786	503	0	431	248	2	0	466	67	329	197	516	739	1	160	561	562	0	933	2	160	33	189	1988	1152	270	303	526	785	32	320	0	500	2	274	454	1	143	1758	230	531	77	1412	59	411	1081	0	555
-322	2647	786	503	0	431	46	2	0	347	19	328	287	512	739	1	160	727	562	0	1100	183	160	33	189	1705	913	270	303	875	780	32	299	0	500	0	274	454	1	143	1804	230	531	77	1413	59	287	1081	0	555
-321	2685	786	503	0	431	46	2	0	345	19	327	289	516	739	1	191	721	562	1	1101	183	160	33	189	1701	920	270	303	862	741	32	299	0	502	0	274	454	1	143	1804	230	532	77	1448	59	287	1081	0	798
-320	2827	786	503	0	714	46	2	0	341	19	284	291	516	739	1	397	713	562	1	1101	183	160	33	189	1591	872	270	303	1161	882	32	299	0	502	0	274	454	1	143	1804	230	867	77	1309	59	287	1081	0	798
-319	2828	786	503	0	714	46	294	0	341	19	282	291	516	737	1	397	354	562	2	1122	224	160	33	189	2059	1022	269	303	1138	882	33	299	0	502	0	274	454	1	143	1804	230	867	77	1551	245	285	1081	0	798
-318	2825	786	503	0	899	46	294	0	161	19	282	291	516	733	1	397	352	562	2	1092	224	160	33	189	1997	1050	269	303	1138	711	33	299	0	502	0	274	454	1	143	1806	258	906	77	1490	245	824	1081	0	798
-317	2460	786	503	0	1020	13	294	0	311	19	282	291	516	570	1	402	352	560	2	824	225	358	33	189	1776	1057	247	303	1098	930	34	299	0	502	0	274	451	1	143	1805	419	906	77	1683	245	806	1081	0	798
-316	2360	788	503	0	1022	14	520	0	311	19	282	291	516	562	1	467	479	562	2	824	223	485	33	189	1716	1057	247	301	1096	932	34	299	0	502	0	274	451	1	143	1831	420	906	77	1684	239	821	1079	0	798
-315	2362	788	503	0	1050	14	520	0	311	19	282	291	516	560	1	467	479	378	2	574	223	497	33	189	1717	1055	247	297	1093	970	34	299	0	502	3	274	451	1	143	1831	435	1199	77	1700	257	821	1081	0	798
-314	2348	803	503	0	1050	15	546	0	200	280	280	291	516	558	1	465	479	572	2	574	223	541	33	495	1710	1053	245	75	1093	970	34	345	0	502	3	273	451	2	143	1831	464	1174	77	1735	209	821	1081	0	789
-313	2346	803	490	0	1051	15	587	0	200	280	278	291	480	556	1	464	479	572	302	881	223	543	33	497	1512	1047	243	75	1093	950	34	346	0	500	3	273	451	2	143	1831	464	1172	101	1733	210	821	1081	0	789
-312	2335	803	149	0	1051	15	587	0	309	305	276	292	480	552	1	464	485	559	302	879	223	543	33	496	1490	1041	241	75	1091	949	34	340	0	502	3	273	449	2	143	1831	464	1172	25	1726	238	821	1081	0	770
-311	2160	803	146	0	1051	15	587	0	309	305	276	416	480	271	1	463	485	691	331	897	223	541	33	527	1501	912	191	75	1082	946	53	337	0	319	3	273	449	2	143	1831	464	1196	25	1590	391	858	1081	0	770
-310	2158	803	405	0	1051	15	587	0	309	322	276	416	478	266	1	458	484	691	331	888	223	541	33	527	1497	907	191	75	1082	946	53	49	0	544	3	273	447	2	143	1830	464	1196	26	1590	395	858	1401	0	770
-309	2157	803	405	107	1051	11	587	0	309	590	269	416	478	266	1	447	378	703	331	879	223	446	33	527	1360	907	191	75	1039	946	53	47	0	544	3	273	447	2	143	1830	464	1196	26	1588	553	858	1304	0	770
-308	2147	803	427	113	1051	11	587	0	309	591	256	404	490	266	1	328	378	705	331	577	223	445	33	522	1359	907	191	75	1037	946	53	47	0	576	3	273	445	2	143	1962	464	1196	64	1586	675	858	1304	0	782
-307	1747	798	499	113	1051	11	587	0	129	606	412	404	488	266	1	328	356	705	331	882	223	412	33	519	1333	907	191	75	1037	946	53	47	0	576	3	273	443	2	143	1644	464	1196	64	1584	775	858	1462	0	782
-306	2002	784	499	113	1051	11	587	0	164	606	415	703	528	266	1	328	378	826	331	883	223	412	33	350	1315	907	191	75	754	946	53	47	0	576	3	273	453	2	143	1773	464	1196	75	1706	801	858	1463	0	782
-305	1587	556	498	113	1051	11	587	0	164	606	415	703	96	265	1	328	374	826	331	915	223	412	33	340	1076	907	191	75	752	946	53	47	0	576	3	273	451	2	143	1770	464	1198	75	1870	801	858	1468	32	782
-304	1406	554	496	113	1051	11	616	0	164	983	415	672	96	265	1	328	374	827	331	915	223	412	33	340	675	907	191	75	746	946	53	47	0	682	3	273	451	2	155	1799	464	1198	75	1333	801	858	1468	32	782
-303	1320	552	496	113	1047	11	868	0	164	983	415	672	96	265	1	328	374	827	331	914	223	412	33	340	859	907	191	75	688	946	77	47	0	689	3	273	447	2	149	1564	466	856	92	1308	801	858	1466	34	782
-302	1318	532	496	113	756	11	868	0	164	1021	415	673	96	265	1	297	368	827	329	914	223	412	33	340	856	907	191	75	688	946	77	48	0	704	3	273	326	2	147	1770	466	1207	92	1368	801	858	1194	34	782
-301	1318	429	496	113	756	11	904	0	164	1021	532	673	97	265	1	297	368	827	329	914	223	412	33	340	947	907	191	75	688	946	87	48	0	705	3	273	364	2	12	1765	466	1212	92	1940	801	858	911	34	781
-300	1318	442	496	113	869	11	904	0	164	1021	532	673	331	265	1	293	374	827	329	914	223	412	34	445	950	749	191	75	688	946	87	48	0	708	3	273	364	2	12	1763	466	1213	92	1942	801	850	911	34	892
-299	1316	436	496	113	820	11	906	0	164	1021	534	673	331	311	1	293	374	827	331	914	223	412	34	446	993	598	191	75	688	946	90	49	0	479	3	273	364	2	12	1176	466	1425	92	2640	801	850	881	34	884
-298	1306	406	496	161	821	11	906	0	164	1021	534	673	363	306	1	293	374	829	331	914	223	412	30	449	991	598	191	75	688	946	90	49	0	479	3	273	364	2	12	1457	468	1426	92	2709	801	845	881	34	912
-297	1293	271	496	161	673	11	906	0	164	1021	536	673	363	306	1	293	374	507	331	914	223	412	31	449	1022	598	191	367	688	946	90	49	0	475	3	273	364	2	12	1592	468	1426	92	2781	801	845	881	34	906
-296	1278	273	496	165	1206	9	906	0	164	1021	576	673	363	297	1	221	374	505	331	914	223	412	2	451	791	596	191	367	688	946	90	49	0	477	3	273	364	2	12	1732	468	1449	92	2676	943	591	881	34	893
-295	911	273	494	165	1206	9	1215	0	173	1021	576	673	438	297	223	221	374	505	331	914	223	412	247	451	802	594	190	367	430	946	88	49	0	463	3	273	364	2	12	1761	468	1451	92	2661	943	712	881	34	655
-294	1051	273	494	165	1235	9	1215	0	63	734	585	673	438	46	223	221	398	503	331	914	223	412	247	451	797	594	190	617	424	946	76	104	0	458	3	273	364	2	12	1724	468	1452	92	2661	943	714	881	125	317
-293	1040	273	361	165	1235	9	1216	0	63	1021	585	673	439	46	223	221	355	502	331	914	223	412	277	451	764	590	190	617	430	946	76	104	0	224	3	273	364	2	12	1725	468	1452	92	2661	943	740	751	125	317
-292	896	273	361	165	1235	9	1503	0	64	1034	750	672	439	46	223	221	353	496	331	914	223	412	277	451	763	584	189	619	430	946	158	377	0	218	3	273	364	2	12	1726	468	1452	92	2826	943	741	768	125	317
-291	896	275	361	165	1235	9	1504	0	64	1035	888	605	439	46	223	221	353	486	331	914	223	412	277	451	763	580	187	619	430	946	158	377	0	218	3	273	364	2	12	1755	468	1768	98	2824	943	741	759	125	309
-290	1029	275	361	165	1235	9	1578	0	65	1035	949	605	425	53	223	220	201	323	331	873	223	412	308	451	769	304	185	693	430	946	166	330	0	218	3	273	542	2	12	1755	468	1768	98	2822	915	741	771	125	306
-289	1353	275	359	165	1235	9	1766	0	65	1035	958	590	421	53	223	14	199	323	331	873	223	308	308	451	769	308	185	694	430	946	166	330	0	176	3	273	542	2	0	1397	467	1799	98	2733	915	741	901	125	400
-288	1348	275	290	165	1233	9	1767	0	30	1082	958	590	407	53	223	14	199	323	331	1244	223	308	590	451	770	308	185	693	430	946	166	330	0	176	3	273	589	2	0	1740	467	1804	98	2749	915	741	900	125	401
-287	1441	275	290	165	1043	9	1782	0	30	1083	957	590	407	53	223	14	199	323	331	1246	223	308	590	451	765	150	185	691	430	945	166	330	0	176	3	273	583	2	0	1740	467	1800	98	3222	915	740	900	91	437
-286	1458	275	290	165	1180	9	1811	0	30	1147	667	590	407	53	223	14	199	315	331	1257	223	308	590	451	520	150	185	685	430	944	147	330	0	175	3	273	569	2	0	1740	465	1818	98	3237	915	739	898	91	440
-285	1379	275	290	165	1180	9	1811	0	30	1147	958	556	407	53	223	14	199	323	331	1257	223	203	590	454	256	485	178	685	430	944	147	330	0	144	3	273	288	2	0	1740	199	1486	98	3068	915	793	1154	136	431
-284	1393	277	290	165	1180	9	1812	0	30	1148	958	499	407	53	223	149	199	323	331	1598	223	298	590	454	256	364	164	620	430	939	147	345	0	144	3	273	288	2	0	1738	208	1469	98	3465	917	792	1154	136	431
-283	1396	277	290	164	1180	9	1812	0	30	1335	958	491	407	53	223	149	277	161	11	1599	223	312	590	455	256	386	2	620	430	939	147	345	0	144	3	273	288	2	0	1739	351	1142	98	3324	1019	801	1187	136	431
-282	1593	278	290	165	1180	4	1811	0	31	1335	961	488	355	53	223	176	468	314	11	1623	223	563	590	455	262	590	0	620	430	552	147	345	0	144	3	271	288	2	0	1738	351	1105	98	4454	1019	800	1183	136	431
-281	1611	278	290	165	1180	2	1793	0	31	1335	960	482	357	53	223	162	498	314	331	1623	223	569	314	455	491	590	0	620	430	367	147	345	0	144	3	276	288	114	0	1740	374	1105	92	4816	1019	798	1181	136	468
-280	1611	278	290	165	1180	2	1813	0	31	1335	964	319	357	53	223	162	518	314	331	1623	223	757	594	455	491	634	0	620	429	365	289	345	0	144	3	264	288	114	0	1740	374	1156	99	4819	899	593	817	136	468
-279	1611	278	290	165	1180	2	1818	0	31	1608	965	319	347	53	223	162	518	333	322	1623	223	757	594	455	533	633	0	620	429	365	599	345	0	144	3	6	287	127	0	1740	374	1156	99	4917	915	593	817	136	468
-278	1611	691	290	165	1178	2	1812	0	31	1608	965	317	347	53	223	162	496	197	322	1623	219	757	594	454	480	633	0	620	429	363	625	345	0	144	3	6	238	127	1	1737	374	1163	99	4787	914	593	819	136	468
-277	1609	691	290	165	1394	2	1583	0	31	1608	965	317	347	53	223	162	496	446	322	1621	212	755	594	450	480	631	40	620	427	363	626	418	0	144	3	6	238	127	1	1732	374	1163	99	4904	820	593	819	136	468
-276	1574	693	290	165	1681	2	1561	0	31	1608	965	515	347	53	223	162	496	444	322	1619	210	658	594	450	480	631	40	620	419	363	643	418	0	144	3	6	238	127	1	1464	374	1163	99	4892	820	593	1099	136	468
-275	1337	693	290	165	1663	2	1561	0	31	1608	673	515	348	53	223	162	496	482	322	1615	210	656	617	10	480	631	40	736	403	363	553	418	0	134	3	6	238	127	1	958	372	1163	99	4731	820	591	1100	136	468
-274	1337	693	290	165	1371	51	1643	0	31	1629	673	198	348	53	223	162	496	483	322	1604	201	697	617	14	479	631	40	763	38	363	643	418	266	134	3	6	238	127	1	955	364	1163	99	4731	837	591	1132	136	468
-273	1337	693	290	165	1371	51	1641	0	31	1629	664	198	348	53	223	162	497	583	322	1374	6	697	617	14	589	639	40	763	38	359	643	418	267	134	3	6	238	127	271	949	184	1163	98	4283	835	591	1135	136	468
-272	1183	710	290	165	1366	56	1638	21	31	1614	664	198	347	53	223	162	835	583	322	1376	6	697	617	13	589	658	40	763	38	357	643	418	267	134	3	6	452	127	271	949	232	1163	98	4729	829	590	1135	136	468
-271	1183	710	290	165	1331	56	1572	21	31	1611	664	245	447	53	223	162	835	603	322	1376	6	697	617	13	752	658	40	763	38	353	641	418	305	134	3	6	628	126	271	941	232	1161	98	4723	828	590	1135	136	468
-270	1337	714	290	164	1405	56	1656	21	31	1343	361	246	375	0	223	162	708	604	320	1376	6	684	617	14	685	661	40	763	38	328	641	144	305	134	3	6	628	126	271	941	233	1281	98	4722	826	620	1134	136	468
-269	1334	714	290	164	1338	56	1649	21	31	1339	545	264	123	0	223	162	708	604	320	1376	6	681	618	14	733	661	40	763	38	0	641	418	305	134	3	6	628	126	271	941	233	1310	100	4609	619	671	1134	136	468
-268	1331	712	290	164	1039	54	1777	21	31	1064	544	264	365	0	223	162	702	604	320	1376	6	532	617	14	733	661	40	763	38	0	641	418	305	134	3	6	664	126	271	937	399	1307	100	4125	461	674	1134	136	468
-267	507	707	290	164	1038	54	1483	21	31	1016	542	272	411	0	223	162	709	604	320	1372	6	532	617	14	818	661	40	763	38	0	641	418	305	134	267	6	666	126	271	931	400	1348	100	4173	460	672	1115	136	468
-266	1321	693	290	160	914	54	1956	21	31	1016	541	272	411	0	223	162	709	701	318	1368	6	532	589	14	819	676	40	1047	38	0	641	402	327	134	267	6	667	126	271	853	401	1344	101	3434	275	665	1119	136	468
-265	1296	692	288	4	914	54	1956	21	31	1016	541	273	411	0	2	162	753	702	318	1049	6	530	588	14	854	677	40	1047	141	0	329	348	327	134	291	6	694	126	271	853	432	1334	99	4310	287	301	1136	45	468
-264	1292	923	274	0	914	54	1985	21	31	1174	423	273	411	0	1	162	753	716	311	1049	6	532	587	10	855	807	40	1318	141	4	329	348	327	134	291	6	694	126	270	852	724	1102	99	4309	283	463	1136	45	451
-263	1296	676	5	0	914	54	1985	21	31	755	423	441	411	0	1	162	754	712	0	1049	6	532	587	52	1259	829	41	1318	139	4	641	348	327	134	292	7	694	126	270	846	789	1080	99	3968	282	750	1130	45	447
-262	1296	688	5	0	928	54	1988	21	21	772	422	501	411	0	1	162	754	566	0	1049	6	532	587	52	1365	849	299	1319	140	4	643	74	327	134	292	7	694	126	270	843	828	1094	99	3969	276	963	1121	34	331
-261	1296	689	5	0	928	54	1988	21	21	772	422	501	411	0	1	446	754	567	0	1049	6	530	585	52	1415	849	599	1354	140	4	643	74	327	169	292	7	694	127	270	841	861	1093	95	3769	274	1039	899	34	331
-260	1296	689	5	0	926	54	2226	21	21	770	421	501	410	0	1	446	748	568	0	1060	6	532	582	53	1462	849	601	1352	193	4	643	74	327	169	292	8	694	127	270	804	861	704	52	4191	166	1066	897	34	328
-259	1296	689	5	0	926	54	2224	21	21	767	421	501	469	0	1	479	748	659	0	735	6	532	570	53	1462	849	651	1354	193	4	645	74	327	169	292	8	694	127	270	800	922	755	52	3962	166	1066	918	34	328
-258	1292	689	5	0	813	54	2270	21	21	677	421	501	468	0	1	479	748	659	0	1050	6	532	311	54	1571	849	651	1354	193	4	645	74	327	169	292	8	694	127	270	644	922	735	52	3776	166	1066	918	34	328
-257	1080	733	5	0	812	54	2262	21	21	675	421	503	472	0	1	479	748	841	0	717	6	532	286	67	1599	830	663	1213	193	4	643	74	325	165	292	8	802	127	270	643	922	736	52	3678	166	1066	923	34	328
-256	798	733	5	0	849	54	2260	21	21	485	421	503	472	0	1	479	748	842	0	715	6	532	285	77	1791	830	663	1354	360	4	643	1	325	50	292	8	802	127	270	643	1232	736	52	3461	166	1067	923	34	291
-255	796	951	5	0	845	54	1955	21	21	485	421	1109	472	0	1	479	748	858	0	716	6	532	285	78	1788	830	663	1626	360	51	616	1	327	47	292	8	1019	127	270	643	1232	725	52	3521	278	1235	787	0	291
-254	796	952	5	0	845	54	1953	21	21	485	409	1454	472	0	1	479	748	905	0	716	6	539	287	78	1784	830	729	1624	360	51	616	1	327	37	292	8	1016	127	270	643	1232	1071	52	3534	279	1227	787	1	291
-253	796	952	5	0	805	54	1952	21	21	485	252	1771	470	42	1	479	748	905	0	706	6	539	287	78	1781	830	1039	1624	360	51	608	1	305	37	292	8	1008	127	270	636	1265	1176	52	3525	279	1238	787	1	291
-252	599	952	5	0	1031	0	1948	21	21	485	250	1796	462	42	1	479	748	919	0	706	6	833	287	92	1776	828	1039	1624	360	51	608	1	305	37	292	8	1005	127	270	636	1281	1178	52	3275	279	1107	787	1	291
-251	599	952	4	0	1023	54	1945	21	21	485	250	2083	217	42	1	479	980	919	0	706	6	833	287	91	1770	826	1081	1624	360	51	441	1	305	37	292	8	818	127	270	490	1281	1183	52	3271	279	1179	785	1	291
-250	598	952	0	0	1050	54	1923	9	21	485	248	2365	226	42	1	470	982	1111	0	705	6	866	288	86	1655	464	1207	1620	359	51	608	1	305	37	292	22	818	127	270	484	1281	1193	52	3030	291	1179	785	1	291
-249	598	952	0	0	1070	54	1884	9	21	485	246	2643	226	42	1	469	983	1111	0	713	6	867	288	86	1738	462	1208	1618	324	51	790	1	305	37	292	22	816	127	270	464	1281	1197	52	3039	291	1193	786	1	291
-248	260	952	0	0	1069	54	1145	9	21	485	199	3107	270	42	1	358	982	1155	0	349	6	867	281	129	1738	462	1434	1646	325	51	790	1	305	37	292	22	816	127	270	464	1280	1197	52	3040	291	1193	786	1	290
-247	260	952	0	0	1071	54	1135	9	6	484	199	3305	271	42	1	358	982	1155	0	349	6	867	277	129	1758	440	1435	1736	525	51	790	1	305	37	292	22	816	127	270	460	1279	1214	52	3039	291	1142	786	1	272
-246	260	952	0	0	1332	226	1131	9	22	484	197	3448	285	42	1	590	982	1156	0	350	6	867	8	167	1771	440	1709	1718	525	51	1298	1	305	37	293	22	816	127	270	460	1277	1241	49	3014	291	1144	769	1	7
-245	260	952	0	0	1332	226	1383	9	21	484	191	3810	286	42	0	273	982	1156	0	350	6	867	8	171	1771	439	1789	1419	573	51	1299	1	305	37	293	22	816	127	315	161	1118	1243	49	2492	291	1273	474	1	5
-244	260	952	0	0	1299	226	1382	21	19	484	158	3812	371	42	0	618	979	1156	0	660	6	867	8	174	1771	437	1840	866	574	51	1385	1	305	37	293	16	814	127	315	153	1117	1412	52	2456	291	1273	471	1	3
-243	260	952	0	0	1057	226	1551	20	19	484	7	3838	371	42	0	653	979	1156	0	659	6	867	8	174	1771	426	1840	1143	846	51	1353	1	305	37	293	16	814	127	315	0	1117	1317	52	2083	291	1397	471	1	2
-242	258	950	0	0	1028	226	1551	20	19	484	6	4162	377	42	0	660	978	1156	0	651	6	867	8	206	1764	246	1881	1146	846	51	1353	1	305	37	293	16	814	127	327	0	1115	1331	52	2062	291	1394	471	1	0
-241	125	950	0	0	1028	226	1548	54	19	484	6	4164	376	42	0	745	975	1156	0	339	6	867	8	206	1764	242	1881	1146	743	51	1041	1	305	37	293	16	814	127	327	400	1115	1332	52	1644	286	1405	471	1	0
-240	0	945	0	0	1028	226	1548	46	19	484	6	4192	273	42	0	758	969	1156	762	339	6	1066	8	206	1761	242	1890	1158	845	51	1041	1	305	37	293	16	814	127	327	400	1115	1130	52	1642	286	1405	471	1	0
-239	0	943	0	0	1028	226	1548	46	19	484	6	4192	273	42	0	770	969	1156	762	339	6	1066	8	364	1814	236	1891	1159	793	51	1041	1	305	2	293	16	814	127	351	400	1115	1126	52	1684	158	1405	471	1	0
-238	0	844	0	0	1028	226	1548	46	19	484	6	4286	273	42	0	770	967	1156	762	340	6	1083	8	599	1916	189	1891	1159	823	51	1041	1	305	2	293	16	814	127	351	400	1319	1123	52	1681	158	1405	469	0	0
-237	0	840	0	0	1028	226	1546	46	19	484	6	4285	273	42	0	771	967	1116	762	340	6	1083	8	616	1914	179	1891	1159	824	51	1025	1	304	2	293	16	722	127	359	400	1409	971	52	1381	159	1502	465	0	0
-236	0	873	0	0	1027	226	1751	46	17	484	4	4286	210	42	0	772	758	1098	762	340	6	1081	7	606	2050	177	1891	1159	824	51	1200	1	304	2	293	16	994	127	672	401	1443	971	52	1377	158	1502	482	0	0
-235	0	1372	0	0	1024	226	1941	46	17	471	0	4286	272	42	0	772	655	1300	762	340	6	732	7	632	2033	177	1891	1158	824	51	1200	1	304	2	293	16	996	122	672	733	1507	971	52	1375	156	1474	178	0	0
-234	0	1491	0	0	1013	226	1991	46	17	471	0	4286	273	42	0	773	655	1293	762	340	6	730	7	634	1985	177	1891	1158	825	4	1201	1	304	2	293	16	996	122	687	738	1507	969	52	1055	156	1808	454	0	0
-233	0	1503	287	0	778	226	2055	46	152	469	0	4286	273	42	0	773	655	1324	762	340	6	730	7	592	1714	160	1891	874	825	4	1224	1	304	2	293	16	1253	2	688	778	1524	969	52	1053	153	1808	456	0	0
-232	0	1795	339	0	778	226	2056	46	152	467	0	4286	273	42	0	760	655	1049	762	340	6	728	7	592	1657	160	1877	567	826	4	1216	1	304	2	292	16	1253	2	688	839	1524	961	52	1035	153	1808	901	0	0
-231	0	1795	370	0	778	226	2050	46	168	293	0	3998	273	42	0	876	655	1049	762	340	6	728	7	592	1655	160	1890	561	724	4	1066	1	304	261	292	16	1253	2	686	841	1524	819	52	1035	153	1681	901	0	0
-230	0	1821	370	0	778	256	2042	46	168	587	0	4368	273	42	0	952	909	1049	762	340	6	720	7	897	1565	160	1890	735	723	349	1066	1	302	261	292	16	1253	2	876	841	1524	888	52	1035	153	1759	956	0	0
-229	0	1774	437	0	778	256	1524	46	171	581	0	4563	273	42	0	973	909	1049	762	340	6	876	7	1182	1582	160	1890	729	557	349	1066	1	296	303	292	16	1248	2	609	841	1524	888	52	999	153	1528	959	0	0
-228	0	1556	437	0	777	266	1515	46	171	300	0	4599	273	42	0	973	937	1049	762	340	6	834	133	1223	1394	160	1890	729	557	695	1066	1	0	304	292	16	1248	2	610	841	1524	926	52	924	153	1572	959	0	0
-227	0	1513	453	0	777	264	1277	46	227	300	0	4599	273	42	0	973	937	999	762	340	6	828	133	1228	1269	160	1889	733	555	695	1066	1	0	304	292	16	1246	2	649	841	1538	904	52	806	153	1754	680	0	24
-226	0	1670	454	0	777	262	1237	46	228	300	0	4601	273	41	0	973	937	700	762	340	6	842	133	1228	1024	160	1789	733	555	735	1066	1	0	304	292	16	1585	2	650	841	1538	1226	127	920	153	1880	680	0	24
-225	0	1673	457	0	777	212	1225	46	228	300	0	4722	273	0	0	1123	936	699	762	340	6	866	133	1228	1128	160	1789	733	555	736	1066	1	0	306	292	16	1619	2	650	841	1536	1228	127	999	151	1881	680	0	25
-224	0	1686	457	0	777	212	1093	46	228	300	0	4720	273	0	0	1123	936	697	762	28	6	866	134	1215	1123	160	1789	733	555	736	1066	1	0	306	292	16	1611	2	650	841	1534	1294	142	997	151	1908	677	0	25
-223	0	1686	457	0	777	212	1093	46	228	300	0	4740	273	0	244	1434	935	697	902	340	6	866	241	1184	1194	159	1789	733	555	743	1066	1	0	306	291	16	1605	2	650	841	1376	1255	142	997	151	1907	677	0	25
-222	289	1686	457	0	777	212	1093	46	228	300	0	4792	273	0	245	1436	697	906	898	389	6	1064	241	1200	1192	159	1789	733	555	743	1066	1	0	308	288	16	1372	2	650	841	1282	1118	142	996	127	2239	671	0	25
-221	289	1686	457	0	776	46	1093	46	228	300	0	5046	273	0	288	1442	687	904	596	389	132	1066	239	1026	1067	152	1711	731	555	965	1066	1	0	308	286	2	1370	2	650	841	1272	1118	142	993	128	2241	671	0	25
-220	289	1684	458	0	776	46	1093	34	228	300	0	5276	273	0	288	1443	321	709	1123	416	132	1116	239	1200	1066	151	1711	730	555	966	1066	1	0	351	286	2	1370	2	321	839	1260	1115	137	989	128	2284	670	0	25
-219	306	1684	458	0	776	46	1093	34	228	300	0	5298	273	0	289	1447	296	701	1119	416	142	1117	239	1200	1064	151	1711	726	555	997	1066	1	0	351	0	2	1172	2	650	841	1070	1110	117	981	129	2282	668	0	25
-218	306	1684	458	0	776	46	1093	0	436	300	0	5301	273	0	291	1435	296	601	776	423	142	1117	242	1297	1058	149	1711	720	555	1117	884	1	0	357	0	2	1172	2	650	841	1062	1110	114	709	129	2524	665	0	25
-217	306	1684	458	0	776	46	1048	0	962	319	0	4808	273	0	410	1424	296	601	774	599	142	1117	242	1301	1050	143	1709	432	555	1441	884	1	0	357	0	2	1170	2	649	841	915	1109	114	703	127	2525	663	0	25
-216	306	1483	458	0	776	46	1045	0	998	319	0	4685	273	0	411	1133	296	601	774	600	142	1116	255	1311	746	0	1704	432	555	1473	884	1	0	357	0	2	1174	2	653	841	901	1109	107	691	127	3199	644	0	26
-215	306	1483	458	0	777	46	1040	0	998	319	0	4967	271	0	411	1130	296	601	774	599	142	828	256	1312	550	249	1362	430	555	1520	884	1	0	355	0	0	1174	2	653	841	604	1343	107	559	127	3047	549	0	26
-214	306	1483	458	0	777	46	611	0	998	561	1	5334	271	0	411	1327	296	601	774	688	142	823	256	1312	550	250	1362	430	555	1790	884	1	0	355	0	0	1177	2	653	841	561	1365	107	339	127	2741	551	0	26
-213	308	1483	458	0	768	46	421	0	998	329	1	5363	167	0	411	1330	296	601	774	688	142	823	256	1312	549	250	1360	430	555	1791	880	1	0	355	0	0	1177	1	653	841	561	1365	107	321	127	2942	551	0	26
-212	308	1241	458	0	757	46	611	0	1093	591	2	5160	74	0	411	1331	296	599	774	942	142	823	256	1311	549	250	1359	430	555	1811	871	1	0	403	0	0	1177	1	653	841	561	1363	250	321	127	2942	551	0	26
-211	310	1247	376	0	12	46	1003	0	1097	827	2	5204	74	0	413	1331	296	599	774	942	136	823	256	1311	548	250	1349	430	555	1815	861	1	0	403	0	0	1173	1	653	841	561	1363	250	323	130	3091	547	0	26
-210	310	1213	458	0	2	46	1004	0	1098	828	2	5014	12	44	413	1331	296	599	774	702	136	823	256	1311	375	250	1322	429	555	1815	374	1	0	403	0	0	1168	1	653	841	561	1363	461	331	268	3089	547	0	26
-209	310	1411	458	0	2	49	1037	0	1156	853	2	5000	11	44	433	1331	296	599	774	1041	136	823	264	1311	375	250	1164	313	553	1815	367	1	0	403	0	0	1053	1	653	841	561	1363	461	331	268	3115	674	2	26
-208	310	1296	458	0	2	49	1038	0	1155	854	2	4289	11	44	433	1331	296	599	612	1441	136	823	308	1311	564	250	574	312	553	1817	367	1	0	403	0	0	1051	1	653	841	561	1361	461	329	268	3113	1033	89	35
-207	310	1413	458	0	2	331	1039	0	1156	855	2	3997	11	97	433	1331	390	598	774	1520	136	796	307	1311	434	250	569	343	591	1816	367	1	9	403	0	0	1051	1	656	841	561	1318	513	517	268	3111	1033	90	35
-206	310	1413	458	0	2	333	1039	0	1156	855	2	3987	11	97	433	1331	390	599	783	1822	136	796	310	1311	477	250	557	45	589	1817	367	1	9	403	0	0	773	1	656	841	561	1311	514	496	268	3089	1049	92	35
-205	310	1413	458	0	2	367	1169	0	1307	855	2	3828	11	97	433	1331	390	599	783	2032	136	790	311	1311	477	250	412	37	587	1820	367	3	9	403	0	8	772	1	656	841	561	973	514	521	265	3088	1095	92	35
-204	310	1443	458	0	2	368	1113	0	1308	912	7	3821	11	97	433	1331	390	599	783	2032	136	789	311	1293	477	519	398	37	582	1820	367	3	9	403	0	8	1029	1	606	841	561	913	514	527	147	3089	1097	93	35
-203	310	1443	458	0	139	368	1134	0	1926	912	7	3548	11	97	433	1577	705	262	783	2289	136	789	311	1293	477	519	162	37	578	1820	367	3	9	449	0	9	1027	1	606	841	561	913	514	528	147	3360	1097	93	35
-202	310	1445	458	1	139	368	1133	349	1929	912	7	3459	11	97	433	1576	706	262	783	2323	136	789	310	1293	819	552	164	37	567	1823	363	3	9	449	0	9	1022	1	629	925	561	905	514	528	147	3356	1097	93	35
-201	310	1706	458	101	139	368	937	541	2135	912	7	3382	11	97	433	1602	738	262	481	2693	136	789	468	1291	819	553	178	37	577	1823	363	3	9	449	0	9	813	1	629	926	561	888	514	753	147	3238	1097	93	147
-200	310	1707	458	103	139	368	931	544	2161	912	7	3042	2	97	433	1599	738	271	481	2693	136	789	602	1240	602	553	165	32	573	1825	357	3	9	449	0	9	685	1	883	938	561	884	514	683	147	3257	1097	273	155
-199	310	1734	405	119	139	368	594	621	2207	912	7	2494	3	97	433	1536	738	236	564	2729	136	902	603	1240	606	553	151	32	359	1825	349	11	9	449	0	9	685	1	885	938	560	884	512	708	148	3295	1108	543	155
-198	310	1613	405	119	159	368	716	622	2207	912	7	2746	3	97	433	1536	738	236	866	2774	136	902	690	1204	600	553	144	276	401	1940	216	401	9	449	0	9	684	1	581	938	560	886	514	706	148	3295	1105	570	155
-197	310	1611	404	358	159	399	802	622	2229	912	7	2112	3	97	433	1513	738	242	868	2496	136	921	692	1195	600	553	144	309	401	1939	18	403	9	449	0	9	681	1	579	936	558	885	429	698	148	3159	1098	570	378
-196	310	1282	401	358	159	399	808	622	2229	892	7	1821	2	97	433	1294	738	242	868	2497	136	918	1021	402	1012	553	142	309	399	1939	17	403	9	450	0	9	679	1	644	936	556	725	512	694	143	3153	1359	570	357
-195	310	1483	116	399	159	401	856	624	2239	661	7	1708	3	97	433	1145	738	246	868	2783	136	918	1018	381	1012	553	140	357	399	1936	17	403	9	685	0	9	11	1	644	936	453	722	514	684	148	3027	939	570	374
-194	310	1058	364	399	159	402	856	624	2252	661	7	1691	3	97	433	1140	731	246	868	2783	136	916	1352	380	1050	553	95	357	826	1922	17	403	9	686	0	9	295	139	803	936	451	627	513	668	148	3026	933	570	377
-193	310	1057	364	401	159	420	857	949	2253	992	7	1691	3	97	433	974	480	246	868	2864	136	702	1242	378	1051	553	118	362	930	1575	2	403	0	685	0	9	295	139	802	932	449	320	514	496	148	3027	940	570	377
-192	310	1057	362	401	159	422	857	953	2253	993	7	1691	3	97	433	662	462	244	868	2864	136	702	1301	372	1052	553	118	362	673	1574	0	403	0	683	0	9	295	139	842	930	444	318	514	496	148	3027	934	570	377
-191	310	1052	362	401	159	422	858	978	2255	1042	7	1691	3	97	433	662	462	246	868	2752	235	702	1352	372	1067	553	118	362	893	1574	0	403	0	381	0	9	295	141	814	926	432	314	514	496	161	3027	934	570	377
-190	310	1049	362	401	159	422	858	979	2253	1042	7	1691	3	97	433	662	455	246	868	3154	236	702	1353	368	1067	553	118	362	893	1573	0	403	0	691	0	9	295	141	815	907	210	318	514	495	161	2705	932	805	377
-189	310	845	362	401	159	431	858	979	2253	1360	7	1683	3	97	432	473	455	246	868	3199	116	701	1448	113	1071	553	118	362	925	1573	0	402	0	691	0	9	295	141	815	888	208	316	515	495	161	2703	1016	806	377
-188	310	845	416	401	159	431	865	979	2256	1360	7	1628	3	97	432	641	455	246	868	3203	116	697	1449	113	1071	727	118	362	925	1573	0	402	0	802	0	9	295	141	815	861	206	316	515	495	161	2470	1016	834	377
-187	308	843	416	401	159	733	865	977	2240	1362	7	1586	3	97	432	641	455	245	859	3543	116	527	1465	113	1488	806	118	362	925	1571	0	402	153	802	0	9	295	141	812	107	35	335	525	495	256	2463	1016	834	377
-186	6	1386	417	401	159	733	865	977	2238	1390	7	1486	3	97	432	733	455	388	858	3557	116	527	1493	113	1488	839	118	362	1123	1571	0	402	153	802	0	9	295	141	812	97	35	335	540	495	259	2446	1036	834	353
-185	5	1376	417	401	159	775	871	980	2014	1390	7	1190	3	193	432	982	446	388	854	4213	116	527	1493	113	1488	865	118	362	1123	1569	0	402	253	802	160	9	295	141	808	97	35	335	541	495	372	2380	1024	835	353
-184	5	1072	133	391	159	773	871	980	2176	1391	7	1485	3	193	431	1018	352	389	618	4234	116	527	1514	113	1488	615	118	362	1087	1566	0	402	344	824	160	9	295	141	806	97	35	359	541	568	372	2366	1024	835	353
-183	4	797	125	391	159	773	1064	980	2180	1391	8	1485	2	196	423	966	352	389	570	4155	116	527	1514	113	1683	616	118	539	1087	1584	0	402	359	776	160	9	295	141	783	97	35	360	541	566	373	2343	1021	747	353
-182	4	891	56	391	159	734	1064	980	2124	1391	8	1484	2	197	423	968	352	560	570	4383	116	525	1514	113	1692	318	118	540	1161	1293	0	402	407	539	160	9	295	141	781	97	35	360	546	566	252	1894	1022	747	353
-181	4	892	56	391	159	734	1026	980	2125	1392	9	1484	2	197	148	968	352	593	569	4205	116	519	1514	113	1790	325	118	561	1223	1286	0	402	407	539	160	9	295	261	586	97	35	509	546	556	252	1500	1021	747	353
-180	4	1618	58	391	159	718	1026	980	2125	1443	9	1484	1	197	144	968	352	830	426	4207	381	513	1687	113	1867	624	116	660	1225	949	0	402	409	493	161	211	295	401	586	97	35	506	545	570	252	1160	1021	747	353
-179	4	1618	58	391	159	718	1026	980	2125	1444	9	1480	1	197	144	968	352	830	419	4445	381	381	1844	113	2918	628	118	661	1379	933	0	402	409	492	163	211	295	401	586	106	35	227	543	570	252	1763	1021	747	353
-178	4	1659	58	391	159	718	1026	1075	2125	1964	7	1477	1	197	0	889	352	670	419	4604	413	381	2143	111	3214	628	118	661	1617	928	0	402	410	494	163	211	295	401	586	106	35	373	539	571	252	1876	1021	886	353
-177	4	1659	59	391	159	718	1025	1075	2125	1965	7	1338	1	197	0	889	352	667	483	4757	413	381	2251	109	3356	628	118	661	1598	921	0	400	410	494	163	211	295	401	306	106	35	374	456	571	362	1907	1021	886	353
-176	4	1659	59	391	159	718	1025	1075	1831	1976	7	1338	1	293	0	889	352	671	339	4759	413	369	2290	2	3408	628	118	661	1580	926	0	400	410	495	163	361	295	401	108	106	35	422	456	571	362	1985	1020	886	353
-175	4	1659	59	391	159	718	1025	1075	2121	1862	18	1249	1	293	0	889	352	951	478	4866	530	360	2335	2	3581	628	118	661	1730	920	0	400	410	485	163	362	295	403	106	106	35	422	456	571	362	1996	1021	886	353
-174	4	1815	59	595	159	718	1025	1075	2121	2011	18	1223	1	293	0	889	352	953	478	4965	555	134	2334	2	3581	628	118	661	1742	910	0	400	410	483	163	362	295	654	586	106	35	422	449	571	385	1996	1021	886	353
-173	4	2072	59	595	159	718	1025	1075	2121	2034	18	883	1	293	0	886	352	953	478	4920	555	132	2299	2	3604	628	118	661	1937	671	0	400	410	635	243	362	295	658	588	106	35	473	448	571	386	1999	986	886	353
-172	4	2073	59	596	226	718	1025	1075	2125	2061	18	877	1	293	0	886	354	953	392	4640	555	132	2408	2	3645	628	118	661	1938	649	0	400	410	639	244	362	293	879	523	106	35	473	271	571	384	1999	1020	886	479
-171	4	2088	59	596	226	718	1025	1075	2110	2328	18	349	1	293	0	886	354	953	392	4576	555	132	2434	2	3651	628	118	661	1939	643	0	325	240	652	244	362	305	923	523	106	35	478	257	571	384	1997	1020	886	479
-170	4	2088	59	622	226	718	1025	1075	2125	2326	19	347	1	293	0	886	354	954	392	5009	555	132	2560	2	4028	628	118	661	2064	40	0	325	243	653	255	362	322	1171	593	106	35	735	85	571	384	2071	1020	886	509
-169	4	2086	59	622	226	717	1025	1075	2125	2326	19	343	1	293	0	886	354	957	392	5004	555	132	2460	2	4029	628	93	624	2341	38	0	325	411	653	255	362	322	1174	593	106	35	1095	203	571	384	2052	1020	886	509
-168	4	2086	59	623	226	717	1034	1075	2125	1979	19	335	1	196	0	886	354	1064	392	4663	555	132	2460	2	4028	636	93	624	2343	64	0	325	298	653	256	362	316	1188	593	106	35	1103	158	571	384	1869	1014	886	509
-167	4	2086	59	623	224	717	1149	1098	2124	2329	20	332	1	293	0	885	354	1083	392	4668	555	128	2706	2	4242	636	93	624	2344	61	0	325	299	653	256	362	446	1188	606	97	35	1144	154	571	385	1835	1000	886	510
-166	4	2082	59	623	224	713	1148	1098	1826	2329	19	3	0	293	0	871	354	1205	641	5291	555	16	2705	0	4007	636	93	623	2344	61	0	325	300	653	256	362	162	933	606	97	16	1144	154	571	385	1589	353	886	509
-165	0	1877	59	623	224	713	1143	1098	2196	2321	19	3	0	293	0	871	354	1207	630	5271	555	0	2646	0	4003	636	93	622	2344	61	0	324	412	706	256	362	196	933	606	97	16	1144	152	569	386	1874	348	886	509
-164	0	1879	59	623	224	701	1136	1095	1956	2362	16	3	0	487	0	871	354	1237	869	5305	555	0	2672	0	3791	636	94	603	2323	58	0	324	413	706	256	362	196	1193	607	97	37	1144	152	569	385	2209	345	886	509
-163	0	2081	59	623	224	398	812	1093	1941	2363	16	3	0	487	0	871	354	1237	868	5748	555	0	2843	0	3785	636	293	596	2323	58	0	324	386	706	256	362	197	1193	607	97	37	1144	32	569	385	2243	345	886	509
-162	0	2080	59	623	224	398	810	1083	1653	2377	16	3	0	694	0	871	352	1238	894	5380	555	0	2843	0	3785	636	293	611	2325	58	0	324	387	706	256	362	197	1193	607	97	37	1144	32	569	385	2245	345	885	507
-161	0	1761	4	649	224	398	812	360	1653	2378	16	3	0	694	0	871	350	1238	897	5369	555	0	2842	0	3781	636	291	861	2477	32	0	315	387	706	256	494	197	1193	584	97	37	1145	32	578	385	2262	339	885	507
-160	0	2075	4	647	224	396	1144	355	1503	2379	16	3	0	694	0	871	347	1472	731	5082	555	0	2841	0	3582	635	291	868	2629	32	0	315	387	706	256	494	197	1193	582	97	37	1145	32	575	385	2260	203	885	506
-159	0	2053	4	647	220	396	1138	353	1502	2404	16	3	0	694	0	871	343	1530	934	5079	555	0	2839	0	3780	635	291	869	2632	184	0	315	387	715	256	501	197	1193	582	97	37	1146	32	387	385	2260	203	883	506
-158	0	1979	4	643	220	396	1173	344	1588	2694	16	44	0	1000	7	869	341	1647	945	5079	555	0	2832	0	3959	635	288	799	2650	184	0	314	387	715	256	647	197	1193	582	97	37	1146	32	364	471	2338	203	876	506
-157	0	2057	5	641	67	396	1284	344	1581	2696	16	65	0	1005	7	861	335	1707	1174	5173	555	0	2825	0	3680	701	271	702	2775	184	0	309	387	714	256	651	168	1055	581	97	37	1190	32	355	471	2586	203	611	523
-156	0	2131	5	638	69	396	1171	339	1583	2729	16	65	0	1029	7	847	335	1732	1174	5146	555	0	2505	0	3473	572	269	701	2855	184	0	303	387	714	256	651	168	1054	581	94	37	1194	32	346	471	2595	203	609	521
-155	0	2001	6	631	221	396	1170	637	1208	3014	20	72	214	1032	7	596	343	1757	1189	5460	555	0	2184	0	3811	562	270	899	2793	182	0	0	387	714	256	672	168	1053	580	91	37	1194	32	174	471	1852	203	609	521
-154	0	1832	6	374	233	396	1173	526	918	3016	20	72	214	1032	7	596	344	1759	1191	5417	555	0	1750	0	3809	273	270	900	2838	181	0	0	385	800	256	673	168	1053	580	0	37	1194	32	604	471	1852	223	609	520
-153	0	2111	6	258	268	396	1167	360	759	3051	22	72	214	935	7	596	377	1848	1182	5221	862	0	1734	0	3857	273	270	900	3201	181	0	0	387	800	538	674	168	1053	580	0	37	1196	32	613	471	1853	223	602	514
-152	296	2111	6	258	269	615	1167	397	743	3042	22	72	214	935	7	593	676	1850	1350	4911	862	0	1559	0	4116	191	268	900	3851	244	0	0	387	800	375	672	168	1053	578	0	37	1196	32	630	471	1853	223	266	301
-151	296	2108	6	258	269	615	1164	397	608	3065	22	73	214	838	7	392	677	1850	1350	4925	862	0	1558	0	4298	191	268	900	3856	246	0	0	387	798	391	473	168	1053	568	0	37	1197	32	632	469	1962	221	266	302
-150	325	1823	6	258	269	637	1149	397	759	2712	22	73	214	838	7	392	701	1850	1391	5224	861	0	1391	0	3735	191	268	900	3868	224	0	0	387	797	391	473	178	1053	566	0	37	1250	32	632	368	1962	318	264	302
-149	325	1823	6	258	269	603	1023	397	759	2948	22	73	214	838	7	393	1024	1872	1391	5081	861	0	1171	0	4344	181	268	800	3902	247	0	0	387	791	391	473	178	1053	297	0	37	1250	32	633	492	1929	432	262	302
-148	650	1823	6	258	270	601	787	472	673	2974	29	71	232	838	7	393	1328	1888	1253	5033	890	0	1002	0	4567	180	268	800	3744	247	0	0	387	788	391	473	178	1052	293	0	37	1248	32	633	490	1928	648	2	557
-147	650	1823	6	258	270	594	658	472	750	2974	29	71	232	838	7	446	1424	2162	1253	5732	890	0	980	0	4838	180	569	800	3902	261	0	0	387	1052	391	428	178	1052	291	0	37	1266	32	633	488	1929	584	217	557
-146	667	1823	6	258	270	588	658	472	771	3108	29	71	232	838	7	449	1464	2196	1253	6043	897	0	980	0	4857	180	569	800	3899	261	0	0	386	1035	391	428	178	1052	286	0	20	1276	32	633	488	1929	532	217	558
-145	667	1823	6	258	269	261	658	472	765	3388	29	71	232	838	7	434	1464	2222	1253	6424	892	0	980	0	4877	180	612	800	3955	261	0	0	384	1019	391	428	178	1052	280	0	0	1279	32	691	488	1929	532	217	558
-144	668	1823	6	232	273	261	658	472	820	3388	28	71	232	838	7	415	1465	1950	1253	6741	895	0	1112	0	4877	180	612	800	3942	261	0	0	384	806	391	428	178	1048	91	0	0	1269	32	692	488	1929	532	217	580
-143	668	1859	6	232	206	259	658	472	862	3418	28	71	232	838	7	416	1465	1950	1254	6909	788	0	1165	0	4954	180	612	799	3741	261	173	0	384	804	391	428	178	785	91	0	0	1250	32	693	488	1928	532	217	580
-142	672	1849	6	232	207	258	658	751	863	3415	28	71	232	838	7	416	1465	1950	1243	6910	788	0	994	0	4938	180	612	799	3771	261	173	0	384	1136	391	428	178	785	91	0	0	1250	32	838	488	1924	530	217	580
-141	672	1843	6	232	133	258	658	1005	861	3416	28	71	232	838	7	416	1465	1950	1242	7554	788	0	985	0	4951	322	612	799	3676	261	225	30	384	1141	391	449	178	785	91	0	0	1250	32	840	484	1615	530	2	580
-140	672	1687	6	232	320	250	658	1036	1085	3076	28	71	232	838	204	416	1465	1938	1521	7517	788	0	1044	0	4950	301	612	799	3319	261	225	30	374	1420	391	326	178	784	91	0	0	1250	32	872	468	2176	527	2	580
-139	672	1676	6	232	342	250	658	1066	1086	3071	28	71	232	838	204	416	1465	1934	1485	7140	788	0	983	0	4948	220	612	799	3319	261	225	30	366	1652	391	652	168	784	91	0	0	1249	32	874	468	2178	527	2	851
-138	672	1481	6	232	342	250	658	1068	1077	3069	25	71	232	838	228	667	1464	1684	1484	6858	786	0	992	0	4971	220	612	799	3144	261	226	30	102	1544	391	799	168	576	91	0	0	1247	32	875	368	2229	526	2	851
-137	672	1921	6	232	342	250	658	1069	1086	3065	23	71	232	838	228	388	1091	1758	1509	6857	780	0	916	0	4968	220	612	795	3480	261	226	30	93	1578	426	838	168	576	91	0	0	1203	32	875	366	2217	526	2	877
-136	672	1742	6	232	342	250	656	1070	1163	3298	19	71	247	836	228	389	1092	1597	1506	7136	776	0	916	0	4958	220	612	794	3518	261	226	30	11	1578	426	839	168	576	91	0	0	1203	11	875	254	2218	526	2	877
-135	668	1773	169	232	342	250	656	1070	1163	3248	17	71	247	836	228	416	1463	1581	1486	7071	768	0	916	0	4728	220	612	793	3528	261	226	30	5	1578	426	862	168	576	91	0	10	1198	202	988	253	2218	526	2	884
-134	672	1775	169	232	332	250	656	1070	1163	3291	17	71	247	836	228	416	1463	1405	1297	6779	754	0	916	0	4539	220	612	482	3517	261	226	30	5	1578	426	862	168	576	91	0	10	1192	490	1648	253	2218	524	0	884
-133	669	2120	170	232	332	250	656	1070	1163	3286	17	71	247	836	228	416	1463	1403	1298	6369	621	0	916	0	4492	220	612	296	3262	246	226	30	5	1578	426	862	168	576	91	0	10	1190	514	1678	162	2214	524	0	886
-132	672	2721	185	228	333	250	656	1034	1163	3274	17	352	247	500	228	416	1463	1478	1296	6366	350	0	916	0	3867	220	612	600	3407	246	226	30	2	1490	426	862	243	575	91	0	10	1171	514	1701	162	2123	768	0	889
-131	672	2448	188	224	333	250	656	1072	1163	3260	17	310	247	1165	228	416	1463	1475	1298	6360	350	0	916	0	3083	220	612	601	3467	180	226	30	2	1488	426	862	243	575	88	0	10	1166	573	2550	162	1911	768	0	902
-130	350	2476	188	224	333	250	656	1072	1165	2703	17	341	247	1165	228	416	1463	1614	1088	6286	350	0	916	0	2629	220	610	601	3467	178	226	30	2	1482	426	862	243	575	88	0	10	1005	573	2702	160	2011	768	0	902
-129	672	2357	188	218	333	250	656	1071	1291	3059	19	341	247	1165	228	431	1463	1629	1032	6333	604	0	915	0	2291	219	612	601	3419	155	226	30	2	1329	426	697	243	571	88	0	10	982	562	2769	160	2011	768	0	902
-128	672	2357	188	218	612	250	656	1072	1401	3051	20	341	403	1165	228	431	1463	1523	1029	6134	604	0	913	0	2177	151	612	601	3356	155	226	30	2	1386	426	862	243	569	252	1	10	982	562	2801	29	2003	768	0	902
-127	672	2346	188	0	612	250	790	1291	1769	3217	21	341	402	1165	228	431	1461	1869	1059	6126	604	0	858	0	2175	151	612	601	3321	155	226	30	2	1343	816	864	243	555	256	1	10	807	573	2949	29	1991	812	0	902
-126	672	2344	188	0	640	250	790	1291	1771	2922	21	341	190	1207	228	431	1463	1919	803	6454	625	0	856	0	2027	151	612	601	3319	155	226	30	2	1343	971	862	241	535	256	3	10	375	573	3233	29	1988	812	0	900
-125	672	2102	188	0	640	250	790	1226	1742	2922	21	341	190	1207	228	431	1463	2216	804	6615	905	0	856	0	2359	151	612	601	3251	155	226	0	2	1374	1010	865	241	260	256	3	10	366	573	3245	29	1988	782	0	888
-124	672	2102	188	1	640	250	785	1226	1766	2657	21	341	190	1205	228	636	1463	2240	804	6280	905	0	911	1	2570	151	612	601	3204	155	226	0	2	1374	926	843	239	25	406	3	10	355	573	3101	29	1984	889	0	629
-123	672	2102	188	1	640	250	793	1226	2081	2655	20	679	190	1205	228	626	1463	2221	804	6278	905	0	912	1	2572	151	612	601	2799	154	226	0	2	1369	928	844	236	25	406	3	10	88	573	3454	29	1979	891	0	629
-122	672	2102	226	1	640	250	527	1226	2086	2615	20	681	190	1205	228	590	1463	1999	805	6285	905	0	784	1	2583	151	612	601	2797	154	226	0	2	1369	928	844	236	25	438	3	10	88	573	3500	1	1977	769	0	629
-121	672	2102	225	1	640	250	527	1221	1880	2652	18	681	190	1205	228	608	1463	2354	805	6277	905	0	784	1	2606	20	612	601	2478	142	226	0	2	1369	928	844	228	25	397	3	10	88	573	3500	1	1893	770	0	654
-120	670	2102	225	1	640	250	527	1216	2617	2652	18	681	190	1205	228	608	1463	2356	805	6123	905	0	614	2	2606	151	612	599	2444	3	226	0	2	1369	928	844	215	7	402	3	10	88	573	3500	1	1881	770	0	654
-119	670	2748	227	1	640	250	527	890	2637	2652	18	681	190	1204	228	608	1463	2384	801	5771	905	288	337	2	2843	140	610	300	2444	3	226	475	134	1215	633	844	76	7	402	3	10	88	573	3501	1	1873	777	0	654
-118	332	2857	242	1	640	250	529	853	2734	2874	18	681	190	1191	228	1063	1463	2439	801	5894	905	288	336	216	2841	151	610	298	2261	3	226	475	134	1369	632	1233	434	7	432	3	10	84	573	3521	1	1669	961	0	742
-117	332	2896	244	1	654	250	525	853	3037	2742	18	681	190	1138	247	1064	1463	2342	801	5403	904	288	288	216	3158	151	608	298	2253	3	226	475	172	1369	632	1234	436	7	432	3	10	84	603	3524	1	1124	962	0	1201
-116	786	2939	244	1	653	250	524	853	2919	2792	18	681	190	931	575	1088	1463	2328	801	4550	904	539	552	497	3148	151	606	296	2249	3	227	475	173	1369	632	1885	802	7	429	3	10	84	604	3524	1	1072	963	0	1204
-115	786	2940	244	1	652	250	558	853	2945	2793	18	711	190	928	575	1024	1463	2326	801	4113	631	539	576	497	2468	151	604	290	2245	0	227	786	173	1365	631	1888	803	7	429	3	10	85	611	3524	2	1068	963	0	1259
-114	785	2940	244	1	651	250	552	853	2974	2836	18	711	190	713	626	1055	1463	2322	801	4395	631	563	693	536	2425	151	598	274	1903	0	228	787	173	1457	630	1784	1178	7	427	3	10	85	612	3579	2	1066	965	0	1305
-113	785	2941	244	4	650	250	548	853	2976	2834	18	711	190	711	627	1018	1463	2316	802	4337	908	563	738	536	2508	151	569	16	1894	0	228	821	173	1754	630	1827	1179	7	393	3	11	83	612	3579	3	1066	965	0	1517
-112	785	2941	244	4	469	250	189	853	3078	3132	18	711	190	711	629	1130	1456	2066	802	4001	908	563	744	536	2508	151	207	14	1718	0	228	821	173	1773	630	1861	1207	7	393	3	291	83	612	3941	3	1064	965	0	1523
-111	781	2939	386	4	466	250	188	853	3588	3126	18	717	190	706	629	1148	1443	2059	802	3981	908	563	744	536	2514	151	319	14	1710	0	228	821	173	1773	595	2138	1529	7	394	3	291	83	612	4273	3	1060	1241	0	1577
-110	781	2939	386	4	466	250	188	853	3298	2811	18	717	435	703	629	1150	734	1875	820	3974	908	563	744	536	2501	151	317	24	1695	0	228	821	173	1742	595	2139	1530	7	394	3	291	364	612	4328	3	972	1198	0	1307
-109	781	2931	384	4	466	246	152	853	3539	2809	18	688	436	481	629	1150	1003	1691	821	3951	908	563	751	536	2619	151	317	24	1687	312	228	821	173	1772	595	2311	1555	7	581	3	291	364	612	4328	3	972	1215	0	1588
-108	782	2852	384	4	462	241	654	853	3537	2806	18	688	459	479	628	1150	992	1691	819	3750	898	563	751	536	2686	151	317	26	1354	312	228	821	173	1821	595	2152	1555	7	581	2	291	634	612	4325	3	970	1217	0	1590
-107	782	2852	384	4	155	231	655	853	3537	2573	12	688	747	488	630	893	682	1658	817	3796	892	563	893	536	2519	151	316	26	1469	340	228	821	173	1724	595	2017	1555	7	604	2	291	631	547	4280	3	1060	1364	0	1589
-106	782	2852	384	4	43	8	655	853	3537	2574	12	348	747	304	630	893	327	1655	813	3519	577	563	893	536	2590	279	316	26	1329	341	228	1033	173	1723	595	2372	1554	7	604	2	326	657	549	3870	3	1060	1362	0	1589
-105	778	2851	676	4	327	8	996	853	3539	2571	12	381	758	489	630	1150	317	1653	809	4090	577	563	894	536	2967	137	316	12	1318	341	228	1033	173	1716	595	2402	1785	7	604	2	326	657	549	3869	3	1297	1362	0	1589
-104	778	2850	1018	4	327	8	996	851	3536	2182	13	721	974	489	630	1143	317	2017	836	3963	577	563	1233	536	2970	157	316	12	1273	341	226	1074	173	1885	595	2401	1787	7	604	2	327	657	549	3718	2	1221	1362	0	1589
-103	457	2536	1048	4	327	8	993	850	3535	2182	13	758	974	489	630	1140	317	1992	953	3678	575	563	1233	536	2970	437	316	12	532	341	220	1075	173	1333	595	2402	1822	7	604	2	327	657	549	3570	2	1213	1748	0	1589
-102	455	2535	1122	4	313	8	993	850	3385	2571	14	758	974	489	611	1138	584	2060	960	3975	569	563	1268	536	3002	439	316	12	532	341	208	887	173	1367	595	2402	1822	7	604	2	327	657	549	3438	2	1270	1640	4	1897
-101	455	2533	1208	4	313	8	1258	844	3383	2569	14	758	973	489	611	1139	582	1961	964	3549	569	563	1268	536	3002	612	315	12	920	341	203	888	173	1036	595	2588	1928	19	605	2	327	657	549	2959	2	1271	1682	4	1627
-100	115	2531	1209	4	313	8	1272	844	3136	2565	14	758	973	489	611	1139	549	1974	1119	3535	569	563	1265	654	3003	612	314	12	906	341	332	1275	173	1028	595	2630	1928	20	636	2	889	657	549	3426	149	1271	1789	5	1629
-99	115	2135	1222	4	313	8	1272	311	3283	2562	14	758	972	763	611	1138	794	1704	1120	3200	569	563	1122	655	2791	612	314	12	692	341	154	1276	173	989	595	2791	1951	20	637	2	892	657	548	2994	414	1307	1801	5	1985
-98	115	2129	1222	4	313	8	1273	311	3384	2551	14	757	971	763	611	1138	795	1702	1120	2831	949	563	1316	682	2991	616	1	12	692	341	154	1316	173	1240	595	2829	1951	20	637	2	960	657	548	3015	434	1299	1915	5	2058
-97	115	1807	1222	4	428	8	1273	311	3314	2257	13	772	799	785	611	1138	796	1948	1118	2830	949	563	1317	682	3007	616	1	12	620	341	199	1316	171	1722	595	2761	1952	20	548	2	1001	653	546	2608	434	659	2405	5	2058
-96	115	1805	1222	4	428	8	1305	311	3352	2255	14	491	799	785	611	1138	796	1948	1118	2932	983	563	1490	683	3277	616	1	12	690	341	199	1316	11	1722	428	2753	1952	20	548	2	1001	616	543	2869	459	659	2952	5	2071
-95	115	2187	1222	4	443	8	1306	309	3643	2215	15	462	799	785	609	1138	796	1948	1135	2955	982	563	1517	718	2951	616	1	12	768	341	195	1593	173	1767	595	2583	1953	20	548	2	1001	590	539	2597	459	659	3545	5	2107
-94	115	2198	1222	4	445	8	1306	305	3643	2236	15	462	799	785	601	1138	796	2011	1132	2602	756	563	1533	718	2951	614	1	12	441	341	195	1594	164	1769	595	3001	1953	351	548	2	1091	590	157	2633	459	659	3557	5	2031
-93	115	2380	1221	4	445	8	1306	28	3658	2236	15	462	799	785	596	1138	799	1958	896	2966	756	557	1532	718	2951	614	1	12	441	341	195	1595	173	1769	595	3001	1965	351	548	2	1091	595	49	2485	459	659	4196	5	2031
-92	115	2459	1254	4	445	8	1306	26	3647	2234	15	462	799	785	390	1138	799	2448	854	2963	759	6	1460	954	2949	616	1	12	500	341	195	1629	173	1769	598	3001	1966	417	628	2	1101	595	44	2707	459	658	4209	5	2031
-91	115	2465	1254	4	445	0	1306	26	3411	2228	15	429	532	785	390	1138	799	2687	870	2625	760	275	1460	954	2843	616	1	12	507	341	195	1629	173	1816	211	3128	1966	417	966	2	1101	595	44	2704	459	551	4353	5	2031
-90	115	2460	1254	4	445	0	1429	65	3407	1844	15	429	550	785	390	1137	1009	3742	869	2624	762	563	1460	755	2843	616	1	12	508	341	194	1629	173	1816	206	2789	2019	418	987	2	1101	595	44	2276	459	445	4842	5	2031
-89	1	2226	1250	4	445	0	1429	65	3250	2347	15	429	815	785	390	1135	1010	3813	870	2962	804	563	1463	756	2941	616	1	12	592	341	196	1629	173	1817	173	3254	2019	418	987	2	1101	595	44	2184	459	445	5063	5	2029
-88	1	2224	1591	4	445	0	1785	64	2614	2675	15	429	816	785	390	1135	1010	4080	870	2677	804	563	1463	757	3139	618	1	12	592	341	196	1629	173	1815	172	3379	2019	418	1356	262	1101	595	46	2242	503	445	6503	5	2194
-87	1	1928	1426	4	445	0	1786	62	2697	2671	15	425	818	785	390	861	1355	4103	870	2357	804	563	1463	757	3152	618	1	12	598	337	196	1629	173	1817	172	3380	2019	418	1358	263	1101	595	46	2022	503	445	6503	5	2165
-86	1	1896	1445	4	445	250	1825	62	2684	2604	15	52	820	1053	390	861	1356	4189	870	2407	804	563	1463	757	3074	620	1	12	598	341	196	1629	173	1817	172	3565	1682	418	1359	293	1101	595	42	2025	503	445	6528	5	2030
-85	1	1824	1564	4	445	250	1827	62	2058	2249	15	36	820	1064	390	861	1703	4360	870	2408	804	563	1120	757	2963	612	1	12	598	351	196	1765	173	1817	172	3615	2014	418	1359	633	1385	633	43	2788	503	445	6981	5	1949
-84	1	1824	1564	327	445	302	1566	62	1671	2330	15	37	820	1058	390	861	1705	4361	1287	2416	804	563	1463	757	2961	619	1	12	597	351	196	1860	173	1817	172	3626	2019	418	1359	633	1385	633	43	2900	503	601	6826	5	2273
-83	1	1482	1567	449	443	304	1828	62	1815	2378	14	37	820	946	390	860	1732	4382	1287	2416	804	563	1630	757	2951	619	1	12	597	14	196	1860	173	1930	172	3626	2498	418	1359	685	1385	633	43	2685	503	583	7200	5	2287
-82	0	1482	1568	476	442	305	1828	62	1813	2378	14	1	820	1062	390	860	1732	4535	1289	2413	805	563	1630	757	3489	619	1	12	480	365	196	1860	173	1930	172	3672	2573	418	1359	749	1385	633	43	2670	503	583	7215	5	2280
-81	0	1480	1568	477	438	305	1826	62	1843	2073	11	1	820	1053	390	860	1732	4535	1289	2405	803	563	1649	807	3735	619	1	12	480	365	197	1870	173	1947	168	3672	2575	418	1359	750	1385	633	43	2721	736	627	7396	5	2265
-80	0	1476	1568	477	427	305	1826	62	1841	2011	11	100	521	697	440	858	1864	4522	1350	2101	797	563	1653	1111	4063	619	5	12	480	365	197	1882	173	1947	165	3648	2070	418	1359	748	1385	633	43	2724	736	608	7854	5	2216
-79	0	1475	1568	477	138	305	2024	62	1871	2022	10	201	521	1015	440	858	1864	4527	1349	2098	792	563	1654	1181	4086	619	5	12	480	365	200	1880	173	1804	4	3500	1696	418	1359	787	1385	633	43	2700	736	608	7861	5	2300
-78	0	1475	1681	481	136	306	1880	62	1728	1778	10	219	820	1015	439	1049	1585	4519	1350	2098	527	275	1656	1197	3914	619	5	12	480	493	200	1536	173	1947	4	3498	1838	418	1355	787	1555	796	43	2689	736	984	7880	5	2301
-77	0	1808	1681	592	136	306	1874	39	991	1778	10	238	820	1018	439	1043	1585	4519	1386	2083	528	189	1651	1197	3895	619	8	12	480	499	200	1533	173	1947	4	3497	2086	418	1347	1043	1628	796	43	2614	752	1075	7872	5	2300
-76	0	1793	1681	609	136	306	1669	39	1154	1778	79	238	820	1018	439	827	1599	4519	1384	2082	528	186	1372	1197	3891	673	8	20	480	528	200	1575	169	1947	4	3453	2086	418	1339	1044	1680	816	43	3043	752	1075	7871	5	2426
-75	0	1916	1681	787	136	306	1705	39	1149	1778	79	238	818	1018	438	826	1860	4539	1384	2082	528	186	1148	1197	3544	536	8	20	480	528	200	1571	161	1946	0	2895	2096	675	1167	1466	1669	815	43	2948	752	1112	8057	5	2424
-74	0	1944	1681	788	136	329	1704	39	1218	1808	95	238	817	1064	438	758	1861	4861	1384	2059	528	186	1370	1196	3465	536	8	20	480	528	200	1565	157	1946	0	3083	2114	675	1123	1471	1671	815	43	2984	752	1112	8116	5	2421
-73	0	1948	1681	954	136	329	1703	39	1093	1808	95	238	604	1076	438	758	1882	5602	1384	1819	528	222	1441	1192	3082	536	8	20	480	528	200	1551	10	1946	0	3083	2114	675	960	1439	1680	815	43	2998	752	1108	8336	5	2296
-72	0	1947	1643	954	136	329	1701	39	1119	1800	95	238	604	1088	438	750	1882	5397	1384	1791	473	222	1441	1192	2926	536	8	139	800	528	200	1418	7	1946	0	3066	2401	676	863	1490	1680	814	43	2988	752	1107	8366	5	2066
-71	4	1600	1653	967	136	329	1414	39	1120	1791	95	238	604	1088	436	750	1882	5679	1384	1434	473	221	1392	1461	3082	534	8	139	800	526	200	1413	1	1942	2	3031	2346	676	861	1490	1682	814	41	2641	806	1106	8360	5	2159
-70	4	1469	1275	967	136	329	1412	39	1405	1528	95	238	604	1093	424	558	1857	5706	1344	904	473	201	1392	1470	3080	398	10	139	836	188	200	1409	2	1512	2	2748	2348	676	859	1712	1868	812	41	2634	807	891	8356	5	2219
-69	4	1700	1274	976	136	329	1412	39	1403	1528	95	238	604	1092	406	554	1643	5394	1338	890	473	200	1356	1465	3075	398	11	158	836	188	200	1403	2	1408	4	2870	2384	676	859	1712	1880	506	6	2605	807	891	8353	5	2254
-68	4	1700	1577	976	136	329	1146	38	1430	1648	95	238	604	1092	58	261	1923	5393	1341	890	473	200	1353	1232	3072	716	13	158	856	188	200	1401	2	1404	4	2282	2692	676	859	1815	1878	499	4	2592	806	989	8353	5	2313
-67	4	1404	1579	976	136	329	1146	0	1429	1648	95	238	604	1092	56	261	1606	5392	1166	1126	473	200	1353	1330	2815	717	13	159	856	461	200	1138	3	1402	4	2293	2696	676	859	1816	1878	494	4	2342	804	987	7988	5	2313
-66	4	1404	1608	976	136	534	1146	8	1426	1669	95	238	604	1092	56	261	1974	5392	1342	1126	473	200	1660	1429	2572	895	14	159	859	462	212	1138	3	1488	5	2295	2368	743	859	2249	1878	231	6	2847	804	1049	8019	5	2317
-65	4	1325	1469	976	133	535	1146	8	1389	1667	95	238	604	1092	56	261	1974	5533	1342	1126	473	200	1652	1777	2501	896	14	159	813	462	212	1261	4	1486	5	2418	2368	746	859	2359	1878	193	6	2944	759	978	8015	5	2085
-64	4	1328	1448	976	133	535	1146	8	1387	1591	432	238	604	1092	56	282	1672	5533	1342	1126	473	200	1656	1814	2513	910	14	159	813	462	212	1259	4	1478	6	2416	2370	746	1117	2407	1875	185	6	2947	618	782	8010	5	2085
-63	4	1334	1448	976	16	574	1145	10	1407	1591	432	238	604	1092	56	286	1969	5529	1341	1152	472	200	1503	1801	2341	910	14	157	813	489	212	1259	7	1479	6	2434	2599	748	1117	2407	1868	185	6	3007	359	976	7849	5	2315
-62	4	1334	1434	976	4	575	1021	10	1315	1591	453	238	601	1092	56	286	1969	5661	1346	1153	494	200	1529	1832	2327	910	317	147	817	490	212	1255	7	1099	6	2424	2651	748	1117	2517	1572	183	6	3007	595	979	7845	5	2458
-61	4	1334	1307	1276	4	575	1017	323	1413	1806	452	238	599	977	56	286	1968	5580	1263	1154	496	200	1544	2154	2105	910	319	147	816	490	212	1253	7	1096	6	2420	2693	746	1117	2528	1565	183	6	3007	593	1082	7768	5	2454
-60	4	1334	1003	1259	4	552	1175	323	1419	1806	452	238	340	977	56	290	1962	5811	1039	1169	563	200	1727	2155	1625	910	333	147	816	491	212	1391	7	1096	6	2219	2693	744	1117	2528	1267	183	6	3007	593	1084	7564	5	2481
-59	4	1334	997	1279	4	552	808	378	1735	1556	452	238	349	978	56	292	2236	5846	1094	1169	564	200	1753	2155	1613	910	333	265	816	491	212	1249	7	1096	6	2018	2954	481	1116	2546	1235	183	6	3257	565	1092	7556	214	2472
-58	4	1334	714	1279	4	552	852	380	1732	1564	445	238	346	978	56	292	2236	5846	1066	1169	564	200	1781	2101	1462	953	333	265	816	491	212	1039	7	1096	6	2018	2952	703	1115	2554	1233	183	6	3325	563	991	7375	215	2470
-57	4	1334	999	1116	4	552	852	380	1874	1565	445	238	51	978	56	550	2262	5836	805	1169	564	200	1778	2099	1485	951	333	295	816	491	206	1037	7	1096	6	2018	2947	1096	776	2832	1224	183	6	3322	563	991	7558	215	2470
-56	4	1334	1340	1272	4	552	845	380	1871	1565	573	238	266	978	56	550	2378	5813	807	1169	564	200	1765	2099	1314	949	333	295	814	491	206	1100	7	1096	6	2018	2521	1342	776	2837	941	183	6	3484	563	1067	7383	233	2484
-55	133	1334	1536	1273	4	552	845	380	1871	1565	573	238	266	979	56	846	2106	5759	786	1169	561	200	1445	2093	1304	637	612	295	814	463	200	1100	7	1094	6	1878	2643	1683	776	2840	941	183	6	3468	563	1068	6981	233	2482
-54	134	1334	1534	1273	4	552	453	372	1871	1546	596	238	261	979	56	846	2128	5761	786	1169	559	200	1443	2256	1304	637	612	568	816	649	198	1275	10	1092	6	1876	2775	1755	776	2916	929	183	14	3449	563	1090	7233	228	2784
-53	155	1334	1773	1274	4	561	453	372	1584	1380	597	238	324	968	56	878	1522	5759	784	1161	559	200	1412	2131	1304	707	646	609	748	650	194	1248	10	1087	6	1871	2675	2171	776	2916	832	183	14	3488	563	1091	7011	228	3064
-52	155	1334	1773	1274	4	561	453	405	1585	1359	597	238	324	962	56	880	1830	5757	730	783	553	200	1492	2123	1233	870	646	609	748	650	188	1624	10	1075	11	1725	2676	2255	775	2916	567	183	17	3708	563	1240	6815	228	2946
-51	155	1330	1758	1242	4	561	453	405	1585	798	597	238	559	689	56	881	1756	5757	786	886	534	200	1490	2492	1233	818	647	609	642	650	20	2017	11	686	11	1279	2676	2255	773	2916	567	183	30	3313	561	1241	6611	228	2927
-50	155	1327	1665	1240	4	596	453	405	1251	957	597	238	798	760	56	1018	1795	5755	777	962	368	200	1774	2625	1198	912	647	609	647	650	18	2114	11	381	13	1278	2676	2258	773	2916	567	183	30	3241	556	1279	6179	228	2977
-49	155	1312	1984	1340	4	596	453	421	1251	1054	597	238	838	761	56	1018	1887	5749	776	1198	368	200	1779	2655	1198	917	647	610	639	650	18	2284	11	653	13	1278	2099	2314	771	2916	567	183	31	3916	249	1279	5999	228	3124
-48	155	1339	2034	880	4	596	453	421	1251	1054	597	296	862	771	56	1030	1887	5742	594	1219	368	200	1629	2801	1197	1149	647	610	561	650	18	2879	11	517	13	1278	2638	2333	755	2916	567	183	31	6342	246	1645	5863	228	2663
-47	155	925	2065	714	4	596	453	688	1566	1055	597	294	862	771	56	1030	1888	5721	592	926	368	200	1629	2801	1192	1758	647	610	484	650	18	3093	11	409	13	1407	2422	2329	747	2978	567	183	31	6939	0	1645	5019	228	2866
-46	155	1173	2060	595	4	596	453	660	1564	1082	238	205	862	770	56	1031	1890	5787	314	974	416	200	1866	3124	1192	1760	647	610	484	650	4	3319	11	431	13	1406	2416	2222	380	2937	584	502	31	8258	0	1556	4172	228	2903
-45	155	1030	2191	714	0	596	453	678	1617	1082	597	303	862	769	55	1031	1891	5543	308	972	414	200	1873	3108	1189	1950	647	610	484	650	4	3319	11	429	13	1404	2420	1965	335	2649	584	502	31	8300	0	1556	3402	228	3377
-44	155	1655	2421	710	0	594	453	678	1613	1083	597	302	837	718	55	1254	1981	5796	273	919	402	200	1927	3146	1178	2052	649	610	484	650	4	3737	11	429	13	1452	2359	1937	249	2649	598	578	32	8838	0	1556	3092	228	3378
-43	155	1659	2517	710	0	592	453	335	1555	1083	597	459	837	425	54	1254	2030	5409	272	866	145	200	1923	3636	1178	1839	649	610	484	650	4	3784	11	427	13	1369	2314	1888	249	2851	776	609	32	8876	0	1560	3292	228	3355
-42	155	1719	2540	710	0	592	453	678	1555	1074	597	459	837	471	54	1254	2030	4833	272	983	145	200	1911	3566	1175	2069	649	610	484	650	4	4104	11	492	13	1363	2329	1708	249	2847	777	609	32	8698	0	1558	3091	228	3352
-41	155	1718	2752	1033	0	583	453	678	1553	1074	597	484	837	472	50	1254	2357	4224	262	983	145	0	2306	3663	1065	2118	649	610	484	651	4	4095	11	492	13	1359	2347	1745	249	2595	807	609	32	8624	0	1550	3085	228	3244
-40	155	1723	2764	1033	0	572	453	678	1508	802	597	485	835	471	0	1362	2477	3527	262	1314	145	0	2307	3346	1065	2142	649	610	484	652	5	4311	8	492	13	1209	2346	1767	249	2530	1135	609	30	8606	0	1180	3085	228	3463
-39	155	1719	2482	922	0	568	453	678	1504	802	597	618	835	471	0	1379	2702	3142	263	1314	145	0	2876	3346	1060	2143	648	610	484	653	5	4312	11	519	13	930	2348	1787	249	2736	962	609	90	7990	0	1136	3046	228	3144
-38	155	1709	2510	920	0	306	453	678	1504	802	597	618	835	757	0	1391	2764	3501	355	1360	145	0	3548	3698	1058	1990	649	610	485	653	5	4186	11	856	13	853	2346	1838	249	2230	983	609	77	8053	0	960	3036	228	3757
-37	155	1356	2398	917	0	306	453	645	1806	796	597	614	835	741	0	1387	2970	3806	355	1788	145	0	3743	4022	1056	2059	649	610	485	812	5	4240	11	1020	13	821	2342	1839	249	1803	983	609	493	8283	0	791	2524	228	3595
-36	155	1356	2404	1286	0	304	453	645	1798	792	597	612	835	780	0	1377	2628	3629	372	1781	145	0	3861	4068	1044	2215	649	610	484	543	5	4177	11	1020	110	504	1895	1715	30	1865	994	609	1975	8951	0	724	2006	228	3594
-35	155	1355	2404	1498	0	269	453	645	1686	641	597	612	835	778	0	1142	2428	3611	370	1847	145	0	3867	4205	752	2016	649	609	477	563	5	4175	11	1022	110	504	1889	1716	30	1757	994	609	2241	8776	1	716	1616	228	3349
-34	155	1351	2396	1620	0	269	453	649	1712	450	597	610	835	765	0	1138	2428	3504	369	1850	145	0	3839	5035	744	2320	649	609	470	573	5	4175	11	1064	273	504	1601	1715	28	2009	992	609	2531	8685	59	711	1256	228	3350
-33	155	1117	2396	1640	0	416	453	649	1711	452	597	608	835	488	0	1138	2456	3323	231	2290	145	0	3840	5567	509	2321	649	609	517	573	1	4074	11	1064	273	502	1598	1696	0	2009	1010	605	2604	8888	59	711	1255	228	3290
-32	155	1117	2503	1733	0	445	453	649	1729	643	595	606	835	488	0	1138	2456	2910	231	2524	145	0	3861	5209	214	2351	649	529	983	573	1	4072	11	1066	325	358	1594	2215	0	2008	878	603	2831	9039	62	711	1255	228	3428
-31	230	1115	2708	1734	0	444	453	649	1721	643	587	390	835	488	0	1138	2456	3030	1403	2806	146	0	4342	5403	203	2353	642	529	647	546	1	3737	11	1226	325	358	1115	2377	0	2345	674	597	2831	9289	62	711	1268	228	3152
-30	231	1115	2388	1734	0	444	438	649	1684	643	587	390	835	625	0	1135	2458	3027	1402	2939	146	0	4379	5430	204	2247	640	528	694	544	1	3920	11	1233	325	358	1071	2457	0	2421	667	426	2845	9209	62	711	1250	228	3168
-29	231	1115	2600	1726	0	443	453	649	1684	800	583	690	835	662	0	1135	2456	2864	1558	3050	148	0	4709	5774	229	2368	328	309	695	399	0	3920	11	1383	632	358	1077	2781	0	2296	665	426	2845	9359	62	655	1230	228	3058
-28	231	1108	2624	1609	43	443	455	649	1684	1289	513	690	1006	662	0	1134	2438	2460	1560	3048	148	0	4711	5817	227	2180	328	310	695	398	0	3920	11	1385	628	358	1077	2785	0	2309	665	426	2850	9191	62	887	1064	228	3049
-27	231	1011	2756	1609	43	441	484	649	1678	1290	513	742	1006	692	0	1133	2267	2456	1811	3054	148	0	4945	5855	239	2370	328	315	695	398	0	3920	11	1409	630	357	1077	2846	0	2348	665	636	3547	9164	62	875	1062	228	3049
-26	231	1011	2999	1609	43	439	484	633	1510	1483	509	742	1639	692	0	1011	2165	2456	2268	4217	148	0	4649	5824	239	2369	328	220	693	398	0	3870	11	1409	677	357	1496	2832	0	2372	665	636	3726	9239	62	896	1062	228	3181
-25	231	1056	3023	1609	43	439	484	633	1473	1484	154	742	1640	692	0	1135	2268	2456	2302	4218	148	0	4890	6051	240	2370	328	103	691	400	0	3870	11	1513	677	357	1670	2838	107	2373	718	661	3835	9655	62	896	1062	228	3226
-24	231	1056	3114	1901	43	207	484	633	1496	1485	154	742	1694	692	0	1135	2444	2671	2342	4552	148	0	4888	5723	240	2278	328	81	691	399	0	3870	9	1725	678	357	1673	2809	107	2373	720	661	3822	9552	62	896	1062	228	2778
-23	80	1368	3228	1901	175	203	484	633	1530	1506	154	742	1695	747	0	1133	2452	2671	2343	4615	160	0	5044	5430	231	2329	326	78	667	389	0	3870	50	1721	682	357	1710	2768	107	2374	729	661	3999	9659	62	896	1311	228	2126
-22	80	1366	3287	1919	722	203	484	633	1528	1506	154	741	1695	733	0	854	2452	3117	2397	4816	160	0	5107	5460	100	2262	321	79	667	400	0	3728	51	1722	876	357	1788	2835	107	2372	729	900	4013	9833	62	893	1381	228	2742
-21	80	1439	3295	1919	1095	201	484	633	1525	1559	154	741	1695	733	0	690	2451	3117	2631	4817	161	0	5126	5460	100	2256	317	79	693	411	0	3871	61	1657	877	355	1783	2836	107	2369	729	973	4014	10009	62	894	1457	228	2742
-20	80	1439	3402	1983	1633	205	484	633	1173	1558	154	742	1695	748	0	690	2451	3200	2631	4974	161	2	4912	5460	100	2308	317	79	693	411	0	3871	62	1657	921	355	1781	2614	107	2628	729	972	4139	9695	62	892	1398	228	2772
-19	80	1931	3734	2267	2124	205	476	633	1162	1363	154	908	1695	749	0	812	2451	3188	2624	5295	161	2	4717	5460	98	2581	289	79	698	410	0	3869	62	1657	921	353	1777	2409	107	2326	729	990	4446	9896	62	895	1396	228	2774
-18	80	1932	3723	2494	2510	208	470	633	1160	1362	150	908	1734	749	0	970	2578	3083	2624	5295	161	2	4906	5161	98	2584	290	79	698	520	0	3751	63	1653	919	343	1777	2412	107	2097	729	990	4485	9933	62	895	1405	228	2764
-17	80	2132	3745	2653	2786	206	445	633	905	1442	278	908	1735	703	0	972	2147	3141	2622	5009	161	2	5053	5446	98	2586	291	79	689	502	0	3751	63	1554	919	214	1770	2401	107	2041	729	990	4606	10234	4	892	1068	224	2510
-16	80	2132	3442	3103	4061	206	284	633	905	1442	128	908	1733	704	0	1236	2147	3018	2645	5207	161	2	4826	5445	98	2451	292	79	689	339	0	3480	123	1547	919	214	1766	2398	107	2127	958	990	4641	9997	4	892	1066	6	2501
-15	80	2151	3684	3127	4151	206	280	625	889	1429	153	908	1784	704	0	1238	2155	2668	2642	5402	161	2	5070	5440	69	2133	290	81	689	358	123	3804	123	1520	801	214	1565	2718	107	2136	961	990	4909	10079	4	888	1068	6	2497
-14	80	2452	3196	3153	4648	206	280	340	875	1298	153	805	1726	704	43	1398	2155	2460	2636	5896	110	5	4878	5166	93	2426	291	81	689	357	123	3522	123	1520	919	214	1565	2713	149	2505	981	991	5333	10014	168	860	1211	4	2383
-13	80	2467	3752	2833	5939	206	346	322	875	1111	153	806	1727	702	43	1392	2435	2460	2628	5927	43	5	4877	5242	94	2543	291	83	689	357	123	2920	231	1755	1266	215	1560	2360	149	2679	983	991	5337	10168	168	860	1210	4	2383
-12	80	2517	3754	2621	5942	215	346	2	862	1111	153	1114	1727	702	63	1392	2427	2460	2695	6410	43	5	4793	5245	101	2551	291	42	965	527	123	2920	234	1813	1266	216	1554	2475	150	2674	983	917	5421	9957	185	854	1209	4	2383
-11	80	2517	4074	2622	6776	215	348	0	574	795	153	1464	1727	702	66	1388	2434	2141	2638	6649	43	5	4683	5253	127	2564	291	43	965	751	123	2916	234	1849	1387	214	1550	2469	150	2672	1211	916	5422	10057	186	852	1125	4	2382
-10	80	2714	4055	3151	6959	216	348	0	574	1222	153	1478	1727	702	68	1384	2318	2418	2638	6674	43	5	4638	5310	127	2456	291	43	609	780	123	3218	234	1850	1676	431	1263	2354	150	2672	1212	1093	5790	10230	186	844	1170	0	2375
-9	76	2929	4446	3172	7566	241	348	0	574	1647	153	2542	1723	702	68	1102	1965	2418	2638	6705	43	5	4637	5308	131	2458	291	61	952	780	123	3216	236	1847	1875	654	1170	2313	150	2865	1302	846	6011	10405	186	488	1170	0	2348
-8	76	3566	4431	3375	8113	240	349	0	575	1683	153	3667	1723	702	68	1102	1831	2208	2885	6483	46	5	4634	5307	131	2648	291	65	920	945	123	3213	268	1841	2414	945	1144	2051	150	2680	1424	845	5716	10720	187	394	1170	1	2116
-7	76	3199	4298	3377	9024	240	349	0	575	1708	154	4661	1719	700	68	977	1852	2207	2885	6485	33	6	4634	5304	131	2599	291	569	891	943	123	2625	269	1594	2420	1172	1003	1996	150	2853	1390	863	5783	10358	187	394	1148	1	1331
-6	5	3395	4143	3477	9243	93	349	0	682	1720	154	5102	1713	700	68	977	1850	1998	2893	6866	40	6	4631	5300	131	2892	291	617	892	943	359	2527	484	1547	2495	1628	1044	1996	150	2988	1399	856	6378	11358	187	388	1145	1	1031
-5	5	3703	3920	3763	9786	111	349	0	682	1720	154	5225	1572	701	68	1058	1813	1849	2893	6837	54	18	4630	5298	131	3277	291	658	724	1071	472	2404	777	1543	2939	1871	773	1994	152	2988	1388	857	6380	11571	187	260	1125	170	660
-4	7	3711	4631	3817	10344	111	349	0	657	1720	154	5458	1335	700	68	1058	1808	1982	2807	6257	54	18	4726	5255	131	3430	223	686	724	1061	510	1980	1010	1543	3091	1976	1044	1989	153	2988	1356	964	6409	11379	187	260	1149	176	660
-3	7	3717	4550	3956	10692	111	670	0	675	1718	154	5458	1161	696	68	813	1908	2223	2893	6427	448	249	4697	4471	131	3688	301	689	724	1100	525	1664	1054	1543	3092	2003	1038	1890	46	3100	1326	964	6404	11789	187	260	1149	254	609
-2	7	3510	4386	4463	10762	114	670	0	984	1593	159	5461	1117	615	68	810	1848	2091	2892	6349	830	252	3696	4248	131	3700	301	689	724	1148	525	1465	1132	1542	3110	2006	1041	1888	46	3256	1326	1275	6148	12018	187	260	1149	256	609
-1	7	3681	4387	4571	11094	225	670	0	1040	1592	160	5462	1099	616	68	810	2362	2332	2892	5885	1557	540	3734	4239	131	3718	301	867	724	1369	540	1139	1135	1382	3110	2333	1115	1890	150	3299	1387	1275	5929	11928	188	260	866	286	727
0	6	3716	4567	4624	11229	225	670	0	1040	1594	289	5460	1099	616	68	787	2289	2339	2893	6382	1596	556	3692	3880	131	3749	301	990	724	1369	715	1125	1199	1290	3110	2508	1114	1890	150	3297	1381	979	5748	11176	188	260	866	286	728
1	6	3847	4727	4578	11230	225	690	0	1792	951	291	5455	1099	616	68	787	2451	2405	3224	5987	1668	598	3709	3080	131	3595	301	1111	885	1389	715	1138	1199	1288	3178	2508	1114	1890	150	3024	1404	1309	5624	10789	190	256	866	299	724
2	9	3847	5105	4735	11254	253	687	0	1790	951	292	5411	1099	616	68	807	2461	1961	3223	5707	1668	600	3284	2163	131	3496	301	1121	885	1413	746	1130	1199	1184	3460	2523	1134	1888	150	3211	1537	1308	5334	10866	190	5	908	299	724
3	9	3847	5214	5118	11254	253	687	0	2009	1371	293	5405	1099	616	68	831	2459	1955	3041	5770	1670	601	2652	2155	131	3831	293	1143	905	1413	837	1131	1199	1161	4010	2704	1082	1702	150	3210	1555	1310	5268	12321	190	381	912	299	724
4	9	3424	5069	5467	11242	256	762	0	2012	1312	293	5394	1099	616	68	994	2754	1781	3044	5701	1670	601	2394	2146	131	3832	295	1147	1199	1412	909	900	1141	1161	4370	3062	1093	1886	109	3207	1555	1327	5044	14439	190	635	913	299	724
5	68	3431	4788	5734	11242	256	763	0	2183	1293	293	5231	1099	614	68	1584	2255	1779	2869	5687	1776	841	2369	1773	117	3855	327	1147	1199	1407	1260	674	1141	1165	4402	3150	928	2042	109	2994	1545	1327	5453	15961	190	837	894	301	723
6	238	3764	5005	6577	11242	256	946	0	2261	1292	403	5231	1099	614	68	1608	2194	1791	2781	5592	1776	841	2597	1595	108	3344	327	1148	1220	1405	1260	749	1142	1007	4449	3547	928	1769	109	2919	1539	1338	5539	17139	190	838	646	301	723
7	253	3798	4676	7033	11242	256	946	0	2263	1292	555	5226	602	944	68	2834	2194	1345	2743	5590	1775	841	2302	1741	153	3336	332	1181	1220	1397	1302	749	1169	1005	4677	4511	931	1926	109	2938	1537	1461	5635	18749	190	1027	360	301	723
8	277	4055	4453	7824	11242	256	946	0	2311	1318	571	4605	604	935	68	3805	2184	1343	2584	5981	1967	841	2296	2104	156	3332	469	1181	1219	1229	1303	752	1285	1206	4300	5231	931	1814	109	2923	1248	1463	5910	20253	190	1093	360	301	721
9	277	3982	4337	9839	11242	256	946	0	2300	1318	595	4610	604	966	68	4308	2169	1343	2825	6894	2400	918	2229	1361	156	3199	717	1235	1308	1229	1303	727	1554	1201	4313	6316	931	1871	109	2794	1248	1491	5860	21083	7	1124	360	301	720
10	443	4140	4333	10274	11241	255	1076	0	2543	1235	595	5232	942	1319	211	4763	2099	1343	2182	6990	2748	918	1952	1400	156	3196	572	1235	1287	1229	1301	727	1536	1459	5836	7343	931	1490	109	2798	1260	1491	5965	21896	7	1137	306	309	718
11	443	4333	4132	11170	11219	255	1338	0	2859	1236	596	5274	943	1311	212	4881	1819	1343	2322	7096	3410	949	1949	1437	156	3680	575	1247	1117	1199	1300	938	1636	1442	5844	7688	930	1859	109	2796	1263	1490	6033	21744	209	1373	404	309	568
12	724	4330	4032	10865	11219	273	1017	0	3936	1249	596	5275	941	1597	251	4993	1863	1343	2508	7175	3762	950	2231	1543	99	3682	575	1445	1117	1511	1180	937	1784	1274	6186	8424	678	2166	109	2785	1264	1740	5354	21853	240	1420	405	341	568
13	727	3831	4031	13474	11232	221	1048	8	4346	1132	597	5275	949	1649	251	6319	1757	1248	2589	7447	3810	950	1921	1545	213	3692	575	1445	1115	1756	1180	935	1685	1272	6167	8821	678	2218	109	2785	1264	1741	5076	21697	257	1422	419	341	568
14	966	4503	3906	14099	11231	195	1048	8	4779	1252	599	5332	949	1649	253	6352	1783	1286	2584	7509	3815	950	1968	1482	222	3690	634	1730	1115	1771	1180	776	1689	1263	5910	10564	676	2268	109	2774	1265	1740	5248	22078	258	1422	377	344	568
15	966	4415	3895	14680	11221	232	1049	28	4970	1250	600	5330	949	1674	253	6560	1775	1562	2600	7501	3856	951	1964	1565	220	3809	860	1732	1115	1773	1219	1025	1743	891	5912	11131	674	2742	109	2497	1291	1771	4946	22672	258	1422	377	345	568
16	966	4481	3888	14861	10872	231	1049	30	5028	1249	601	5333	948	1699	253	6593	1775	1561	2794	7500	3858	960	1945	1558	220	3404	1352	1816	1122	2033	1219	1050	2272	898	5912	13868	669	2507	339	2028	1290	2365	5478	23828	258	1423	377	385	565
17	1209	4366	4105	15088	9321	231	1049	33	5095	1216	599	5334	765	1696	253	6142	1775	1344	2794	7733	3853	960	1728	1520	186	3405	1585	2619	1122	2051	1544	1081	2274	842	5904	15858	609	2697	339	1722	1286	2586	5479	25815	258	1423	302	386	648
18	1210	4635	3735	15148	8809	232	1049	357	5895	1214	596	5341	947	1565	253	6641	1776	1592	2747	7752	3855	997	1436	1516	223	3405	1719	2622	1135	2091	1544	1278	2328	895	6020	16625	609	2741	384	1583	1286	2854	5478	28198	258	1426	300	386	904
19	1229	4690	3847	15324	8396	247	1049	357	6497	1211	893	5340	947	1621	323	6732	1774	1902	2737	7766	3859	997	1538	1376	223	3310	1910	3470	1136	2091	1584	1386	2326	895	6042	16867	603	3061	281	1586	1287	2247	5470	30372	261	1426	302	386	994
20	1230	4729	3834	15315	7324	247	1065	675	7201	1207	873	5333	942	1959	323	6986	1774	2137	2606	8160	3859	997	1626	1487	223	3311	2248	4020	1136	2292	1585	1427	2431	1311	6003	18504	571	3127	383	1378	1287	2271	5660	31287	261	1450	305	504	995
21	1230	4900	3857	15134	6117	247	1065	798	7897	1200	893	4988	942	1958	281	7114	1774	2533	2321	8676	3846	1225	1618	1535	223	3311	2269	4531	1136	2297	1585	1447	2637	1330	5649	19612	295	2850	384	1181	1287	2159	5230	31731	261	1485	256	582	1124
22	1725	4552	3731	15220	4957	247	1065	831	8063	901	1107	4988	535	1996	273	7893	1767	2761	2031	8426	3911	1323	1633	1746	222	3310	2624	5059	1136	2309	1585	1695	2698	1539	5693	19996	276	2851	384	946	1287	3905	5033	32117	261	1334	256	796	1123
23	1725	4550	3309	15510	3270	247	1077	832	8304	736	1030	4986	533	2313	273	8107	1803	2844	2040	7503	3917	1361	1218	1951	209	3321	3477	5465	1134	2557	1599	1952	2699	1614	5829	21021	272	2851	384	935	1287	4310	5127	31984	261	1334	259	886	1122
24	1789	4418	3047	15512	2991	247	1078	856	8320	735	1033	4988	534	2308	273	8749	1803	2920	2449	6948	3924	1367	889	1972	395	3219	3522	5857	1488	2694	1600	2179	2702	1625	5664	22071	196	2851	384	638	1255	4724	5079	28615	261	1406	259	923	1140
25	1789	4908	2721	15509	2519	247	1084	856	8395	735	1062	4983	188	2346	273	9757	1804	3163	2484	7062	3924	1368	894	2023	395	2992	3770	6779	1488	2712	1754	2204	2702	1528	5911	22713	196	2851	384	626	1305	4803	5463	33658	261	1406	252	937	1134
26	1789	4954	3041	15200	2509	247	781	856	9441	618	1137	4786	534	2286	273	10361	1804	2950	2540	7086	3664	1388	912	2341	408	2980	4349	7095	1486	2323	2044	2204	2702	1900	5848	22897	198	2569	384	674	1305	4978	5612	33862	261	1411	226	940	853
27	2106	5040	3153	15030	1293	247	782	864	9977	590	1138	4705	349	1498	273	9380	2102	3052	2555	7457	4289	1387	912	2247	409	2972	4935	7345	1506	2351	2240	2204	2659	1668	6353	23647	198	2851	384	657	1305	4977	5900	34637	261	1412	146	946	853
28	2107	5208	3012	14885	1274	242	1009	914	10517	606	1185	3385	349	2032	273	10693	2193	2853	2565	8896	4155	1426	912	2641	425	2970	5469	7857	1841	3090	2266	2214	2659	1794	6458	25449	336	2826	384	724	1305	4978	5923	35521	261	1663	145	946	853
29	2141	5119	3007	14830	1182	242	1022	916	11851	607	1340	2770	349	2033	273	10902	2206	2898	2599	9361	4584	1426	912	2670	425	2968	5839	8175	1841	3315	2583	2792	2659	1794	6325	26535	336	3612	384	720	1305	4977	5804	35826	261	1672	146	946	853
30	2142	5366	2786	14219	1175	242	1018	922	13822	717	1249	2752	384	2611	273	10906	2221	2932	2352	9869	4656	1390	912	2766	425	2966	5886	8543	1843	3612	2861	2906	2654	1804	6401	26755	365	3606	384	716	1303	4969	5408	36291	261	1970	146	946	853
31	2144	5354	2786	14020	863	242	1013	922	14874	718	1475	1854	385	2610	273	11161	2380	2932	2512	10446	4558	1605	872	2809	943	2696	5907	9365	2035	3721	2899	2998	2653	1749	6477	27019	365	3677	384	643	1300	4876	5063	36465	259	1970	145	943	853
32	1897	5600	2969	13759	829	242	526	922	15579	717	1616	1847	385	2591	273	10928	2583	2841	2512	10774	5139	1635	872	3128	1157	2277	5909	10754	2105	3707	2899	3088	2654	1855	6351	28161	365	3998	382	643	1050	5070	4743	36789	229	2098	143	929	852
33	2144	5729	2716	13865	829	242	797	924	15749	713	1642	1492	386	2591	273	11271	2539	2824	2590	12265	5340	1653	826	3128	1303	2271	5909	11653	2106	3961	3060	3090	2654	1859	6810	28187	370	4047	382	643	1050	5135	4712	37313	206	2098	144	858	591
34	2144	5647	2693	13237	829	242	797	970	15636	709	1703	1321	386	2565	273	11269	2528	2835	2590	13395	5372	1713	826	3654	1385	2462	5907	12751	2380	4564	3298	3123	2653	1874	7060	28592	370	4371	278	719	1050	5264	4570	35155	257	2098	144	858	591
35	2144	5670	2743	12467	587	267	702	971	15739	709	1631	1125	386	2488	273	11094	2436	2949	2582	14631	5166	1475	826	3635	1391	2049	5907	13687	2620	4734	3511	3411	2649	1874	7353	26511	373	4406	278	772	1046	5002	4298	36736	601	2099	144	855	592
36	2144	5716	2402	12321	579	257	962	971	16565	700	1632	1110	386	2843	257	10988	2407	2982	2583	15883	5277	1522	826	4303	1405	2081	6251	15205	2719	4604	3870	3413	2645	1874	7566	29339	443	4421	278	774	1042	5610	4289	36618	739	2098	227	854	604
37	2144	5693	2076	12228	527	342	962	971	15875	530	2282	760	386	3152	257	11227	2668	2997	2641	16473	5438	1522	826	4305	1383	2251	6251	15253	2929	4708	4066	3510	2334	1874	7103	29328	444	4420	278	794	788	5726	4039	35658	740	2125	227	854	716
38	2144	5776	2034	12082	507	472	925	971	17386	530	2284	754	738	3269	257	11376	2663	3094	2674	16971	5755	1522	825	4336	1536	2251	6497	15549	2942	4749	4627	3666	2296	1983	7184	29171	444	4469	278	811	743	5871	3870	34712	769	2129	227	848	891
39	2144	4934	1854	11902	505	493	925	1103	17764	440	2311	740	742	3619	257	11706	2515	3255	2684	17809	6002	1522	818	4585	2047	2242	7156	15745	2847	4746	4932	3732	2293	2090	7341	29336	444	4274	392	811	628	5874	3870	33316	819	2130	314	842	919
40	2144	5580	1850	11300	501	592	925	1140	18973	491	2320	482	795	3625	257	12167	2510	3272	2415	18326	6510	1522	816	4587	2052	1745	7155	15810	3089	4742	5541	3633	2018	2577	6873	29050	454	4294	392	813	533	6063	3865	32844	819	1854	372	840	967
41	2245	6152	1193	9979	50	899	925	1208	18833	494	2448	155	987	3707	257	12564	2274	3576	2269	18686	6840	1501	816	4781	2629	1693	7156	15581	3157	4728	5544	3640	1722	2610	7261	28308	468	4509	587	816	533	5716	3843	32246	819	1850	503	813	967
42	2236	6360	1708	8596	21	1033	925	1218	19124	423	2826	155	988	3716	474	13266	2266	3577	2139	19147	7021	1847	1016	4956	2825	1839	6863	15405	3168	4708	5578	3617	1697	2610	6919	27789	469	4511	618	823	518	6361	3440	32059	943	1700	750	804	911
43	2185	6714	1703	5951	17	1111	925	1172	19278	686	2850	155	1030	3400	624	13611	2259	3595	2009	19327	7420	1847	1010	5342	3137	1912	7156	15414	3199	4579	5829	3708	1693	2398	6896	26998	488	4328	778	819	516	6403	3440	31927	944	1715	756	683	911
44	2186	6742	1575	5691	17	1117	925	1228	19342	819	3739	155	1031	3398	626	13623	2258	3631	2073	19633	7765	1877	584	5759	4600	1907	7156	15923	3214	4211	5812	3339	1413	2733	6595	26439	383	4325	780	802	427	7107	3265	30483	944	1721	872	659	919
45	2485	7132	1576	5369	17	1283	925	1241	21170	844	4519	153	1032	3433	569	14593	1752	3627	2123	20394	7524	1875	557	5797	5948	1708	7157	15986	3209	4480	5737	3340	1411	2741	6527	23453	488	4913	812	589	147	6750	3264	27802	944	1720	888	744	889
46	2484	6970	1577	4896	138	1369	930	1241	22260	1140	4649	153	697	3433	569	15677	1739	3380	1651	21357	7541	2130	431	6072	6117	1448	7156	16021	3037	4525	5842	3234	1225	2784	6527	24674	783	4916	812	572	147	7211	3231	27801	978	1938	884	744	809
47	2538	7301	1577	4833	150	1396	930	1261	24724	1142	4916	153	661	3433	569	15042	1975	3467	1571	22129	7327	1815	444	6202	6769	1886	7156	15712	3120	3617	5885	3228	1395	2813	6389	24049	783	4741	812	526	141	7332	3166	25638	1200	2107	886	737	809
48	2317	7553	1576	4852	182	1436	944	1680	24923	1157	6231	153	703	3433	571	18719	1924	3256	1575	23113	6963	1815	518	6223	7890	1869	7156	15672	2916	3821	5687	3405	1390	2631	6076	23483	783	4338	828	526	29	8271	3132	22482	1224	2181	887	730	811
49	2350	7569	2455	4761	187	1582	944	1690	24978	1157	6313	153	704	3379	570	19261	1793	3021	1526	23394	7048	1756	518	6430	8344	1630	7420	15622	2745	4074	5682	3388	1181	2828	5818	23200	1053	4409	828	565	29	8019	2811	20354	1203	2385	893	657	811
50	2346	7850	2482	4754	188	1608	944	1969	24997	1368	6673	153	1320	3379	568	19609	1925	3021	1355	24078	7348	1756	526	6570	8675	1622	7408	15581	3008	4109	5682	3451	867	2828	5493	22781	1056	4870	975	564	250	8375	2777	18389	1340	2425	896	651	824
51	2346	7896	2770	4750	188	1609	944	2032	24660	1999	7034	153	1324	3256	554	21230	1928	3013	1260	25789	7435	1756	524	6390	8946	1308	7477	15581	3301	4088	5682	3440	867	2827	4658	21684	954	4878	975	640	248	8685	2510	15384	1372	2405	899	639	824
52	2338	8462	2768	4455	188	1626	944	2071	25153	1999	7145	154	1363	3564	541	23918	1957	2951	1259	26290	7175	1775	517	6383	9082	1307	4161	15645	3320	4073	5682	3440	865	2974	4873	20348	979	4877	976	640	290	8184	2700	14409	1512	2408	928	637	824
53	2334	9305	2787	4122	188	1657	944	2072	25198	2055	7142	154	1364	3274	387	25254	1956	2850	1275	26272	7128	1776	517	6193	9574	1307	7006	15688	3346	4070	5293	3440	995	2974	3879	19506	1261	4862	986	624	296	8675	2257	12880	2026	2524	933	632	824
54	2164	9150	2372	4115	188	1665	944	2073	25743	2168	6426	154	1364	3564	386	28076	1955	3077	1161	25860	6882	1770	513	6482	10320	1307	7009	15675	3346	4067	5293	3743	995	2925	4290	19154	1502	4854	984	618	296	8575	1932	10067	2291	2564	935	632	824
55	2141	9962	2373	4109	188	1808	944	2298	28153	2211	6973	154	1362	3562	404	28377	1834	2573	1134	25856	6247	1768	507	6239	10654	1449	6704	15261	3245	3781	4969	3463	994	2927	4292	17258	1541	4733	984	467	296	8427	1955	7370	2667	2554	936	631	909
56	2149	10268	2373	4081	188	1808	944	1999	28351	2215	7235	154	1360	3556	404	30062	1574	2586	1095	26628	7207	1758	430	5905	11734	1733	6662	15260	3246	3778	5293	3470	860	2710	4284	16460	1608	4438	984	453	296	8299	1721	6646	2665	3236	938	628	909
57	2149	10651	2368	3918	188	2157	944	2147	28799	2589	7278	154	1360	3530	404	33043	1571	2585	1136	27266	7243	1528	429	5936	12496	1733	6639	15229	3680	3778	5291	3466	1118	2612	4477	13733	1730	4543	984	454	296	8295	1719	6188	2717	3395	937	390	1032
58	1985	10894	2373	3857	188	2054	944	2147	32468	2746	7300	154	1328	3513	423	33051	1761	2709	1136	27551	6880	1588	429	5934	13029	1762	6640	15217	4036	3625	5288	3482	1075	2819	4475	11787	1731	4398	984	444	294	8298	1698	5308	3032	4064	936	309	1031
59	1983	11649	2372	3355	188	2600	1191	2145	32913	2790	7600	154	1330	3153	431	33829	1775	2178	1136	27532	7243	1589	434	5925	13547	1758	6639	14840	4034	3417	4941	3470	1088	2575	4493	11656	1732	4204	1309	396	294	8597	1691	3827	3257	5001	980	303	1087
60	1977	11755	2372	3287	175	2986	1175	2323	33395	2838	7870	154	1352	3133	431	35082	1614	1950	1134	27859	7242	1589	428	5670	13892	1754	6635	14832	3642	3375	4933	3415	1089	2971	4049	10894	1732	3934	1309	396	294	8597	1484	3974	3275	5176	985	303	1087
61	1738	11559	2516	3505	176	2988	891	2278	34242	2990	7902	239	1355	3131	431	36118	1613	1924	1132	28153	6946	1589	428	5565	13807	1489	6630	13712	3706	3562	4951	3408	1086	3011	4049	10786	1733	3911	1560	322	299	8606	1231	3993	3558	5809	1002	303	1087
62	1736	11910	2380	3164	176	3136	891	2352	33552	3202	8285	237	1355	2710	431	35928	1613	2163	1127	27327	6497	1590	627	5138	14511	1627	6590	12843	3738	3555	4952	3397	903	3244	4045	10435	1720	3249	1535	322	299	8323	1224	4031	3716	6651	835	326	1087
63	1736	12145	2380	3162	178	3303	891	2407	33520	3281	8283	226	1355	2654	431	36054	1736	2436	942	27926	6489	1642	627	5221	15392	1627	5918	12612	3612	3262	4657	3157	894	3404	4024	10051	1637	3211	1524	322	296	8215	738	4160	3759	7082	842	322	1085
64	1313	12114	2367	3056	178	3467	889	2528	33767	3331	8400	225	1355	2779	431	36625	1927	2144	704	27211	6486	1642	648	5571	14903	1671	5676	10061	3722	3517	4166	3139	648	3444	3757	9049	1641	3446	1301	315	331	7621	730	3981	3801	8834	766	322	1083
65	753	12382	2371	3029	178	3531	889	2523	33709	3338	9780	251	1338	2403	526	37740	1931	2219	691	28130	7015	1629	658	5557	15258	1670	5318	9829	3511	3507	3432	3095	644	3445	3501	7622	1937	2816	1172	315	330	5316	725	3840	3786	9377	784	406	1427
66	748	13008	2322	3051	178	3608	885	2175	33955	4179	10574	251	1417	2706	528	39936	1963	2377	691	28129	7051	1234	658	5502	15440	1691	4170	9805	3716	3370	3779	2569	636	3481	3193	5305	1937	2482	1301	315	329	4940	627	4669	3665	10503	752	404	1477
67	750	12897	2322	3053	178	3610	565	2175	34130	4179	10796	251	1417	2424	606	40388	1962	2638	630	29090	7084	1180	664	5502	18182	1853	3881	9438	4009	3368	3519	1987	632	3355	2687	5316	1947	1987	1306	307	329	4600	623	4965	3143	10613	930	297	1149
68	647	13822	2323	3096	178	4024	563	2217	34744	4258	11497	251	1637	1815	911	40879	1900	2869	566	29690	7248	1363	741	5423	18447	1944	3666	8730	4341	3361	3490	1681	756	3420	2363	5309	1947	2008	1305	559	401	4233	610	6090	4158	11850	931	289	1308
69	659	15463	2325	3096	178	4142	562	2283	32992	4259	11788	251	1638	1815	915	40731	1827	2749	565	29178	7057	1237	741	4828	19201	1981	3253	8446	4140	3352	2831	1582	754	3165	2331	4764	1998	2008	1305	559	402	4259	417	6111	4295	14343	1001	278	1378
70	435	15350	2357	3096	178	4446	357	2282	34312	4155	13383	251	1637	1806	1017	40234	1776	3220	563	30420	7219	1248	632	5184	19580	2005	2392	8444	3793	3122	2821	940	754	3190	2319	4954	2268	2107	1215	669	435	4285	415	7335	4308	20526	1371	176	1377
71	438	15934	2355	2871	178	4347	303	2131	34511	4455	13619	251	1648	1799	1102	39959	1901	3170	563	29222	7196	1189	417	5339	20615	2005	2064	8102	3821	2896	2816	748	754	2963	2076	4856	2627	2107	1215	701	542	4348	352	8381	4308	23813	1373	115	1781
72	496	15931	2351	2870	178	4273	303	2282	34815	4148	14199	250	1665	1506	1137	40175	2038	3298	563	29676	7356	1178	417	6561	20949	1885	214	8075	4223	2887	2812	1096	754	2955	1809	4345	2682	2119	1490	701	549	3939	344	9708	4622	26506	1571	108	1786
73	486	15352	2335	3070	178	4551	291	2284	35080	5049	14978	251	1684	742	1262	39265	1764	3283	520	30774	7114	1316	417	6349	21556	2005	198	7894	4640	2800	2554	702	754	2944	1299	4335	2630	2104	1490	702	580	3939	344	10701	4826	31453	1783	108	1783
74	851	14938	2318	3068	178	4552	291	2281	35533	5038	15039	251	1573	433	1240	39174	1835	3429	437	32557	6386	1341	705	7091	22161	2005	18	7340	4828	2676	2553	931	754	2558	1310	3776	2873	1805	1505	702	732	3507	344	11010	4846	37321	1793	124	1725
75	854	14610	2456	3066	178	4671	292	2260	35464	5151	15168	251	1925	685	1143	39149	1814	3271	452	33186	5999	1306	708	8082	22477	2008	18	7233	4932	2670	2560	1053	755	2555	934	3772	2584	2055	1505	702	874	3278	80	11186	4880	41802	1912	157	1496
76	850	14447	2211	2562	178	4697	743	2205	35548	5111	15196	251	2220	1005	1139	38855	1518	3267	452	32727	6268	1301	668	8603	23328	1713	18	6755	5064	2651	2555	1237	755	2363	1093	3377	2731	2337	1505	702	875	3161	81	12582	4880	46313	1915	157	1494
77	890	14421	2448	2561	179	4570	743	2376	35207	5111	15713	251	2268	893	1004	38231	1696	3306	452	32334	5984	1285	669	8694	23285	1713	18	6667	5079	2373	2551	1251	793	2363	1088	3331	3160	2088	1505	716	1117	3161	81	13001	4884	48460	1915	157	1522
78	893	13653	2560	2873	179	5067	775	2960	34192	4785	15775	251	2876	893	1204	38684	1950	4040	685	32512	5510	1093	904	9045	23536	1713	18	6612	5164	2122	2189	1250	794	2363	831	3218	3161	2073	1699	716	1182	2846	81	13473	4892	53240	1915	157	1614
79	1202	12770	2828	3162	179	5069	1161	3103	34364	4650	15963	251	2843	892	1216	38771	1945	4087	685	32749	5491	990	996	9065	24492	1732	18	6075	5213	2104	2176	1282	794	2361	1162	3197	3173	1938	1699	716	1537	2846	73	14526	5411	57247	1913	134	1644
80	1737	12435	2657	3143	179	6475	1161	3199	36953	4649	16163	251	3066	892	1305	38263	1940	4154	686	31288	4607	1104	998	9255	23450	1732	18	4683	5341	1811	2163	1282	795	2360	1056	3000	2922	2007	1746	716	1950	2846	73	15072	5309	61630	1907	139	1651
81	2014	11703	2686	3284	179	6791	1211	3448	37241	4493	16607	251	3203	814	1759	37091	1787	4187	684	33571	3871	894	998	9318	23358	1733	18	4331	5507	1332	1850	1282	798	2596	1110	3002	3175	2461	2066	930	1961	3143	56	15759	5314	68732	1912	139	1666
82	2017	11497	2780	3073	179	7088	1240	3824	35895	4474	16981	251	3200	814	1863	33678	1837	4189	537	33474	3805	913	1007	9803	24015	1733	18	3814	5611	1025	1297	1282	801	2594	1290	3002	3200	3325	2066	1015	1982	3135	49	16795	5314	76732	2036	140	1666
83	2132	9486	2840	3193	179	7335	1240	3809	37873	5277	17075	251	3235	889	1987	32385	2029	4475	537	33976	3487	1035	1007	9571	24063	1733	204	3623	5753	844	628	1282	803	2495	1292	3284	3461	3258	2201	972	2131	3122	48	17324	5293	82323	1916	140	1670
84	2132	8879	3398	4202	179	8006	1240	3872	36426	5669	12554	262	2966	875	1842	32770	2059	4475	537	34072	3466	1358	1092	9612	23889	1733	204	3616	5835	844	881	1401	826	2490	1322	3284	3473	3301	2668	1388	2131	2819	48	17715	4987	92191	1876	140	1619
85	2126	8926	3445	4280	179	8656	1240	3565	37477	6155	18636	563	2543	875	1966	29639	2254	4819	537	33110	3410	1391	1092	10066	24312	1589	213	3233	6034	678	677	1402	828	2203	1324	3056	3625	3521	2668	1393	2126	2806	48	18059	4281	99871	2118	140	1625
86	2087	8520	3702	4892	178	9411	1240	3367	38051	7464	19979	563	2538	875	2020	30100	2098	4818	709	33178	3501	2054	1105	11075	24686	1555	213	2970	5858	678	333	1751	830	2430	1324	3060	3955	3793	2673	1336	2123	2777	48	19682	4426	116609	2383	140	1625
87	2123	8274	3721	4905	180	9509	1240	3701	42779	7969	19859	564	2528	880	2539	29659	3011	4779	709	31867	3064	2055	1106	12261	24566	1553	213	2304	5902	678	335	2105	829	2413	1324	3058	4010	4047	2831	1396	2079	2770	48	20605	4068	122593	2334	140	1678
88	2117	7977	4620	4857	172	9878	1217	3786	44216	8047	20467	564	2549	880	2697	27638	3025	4753	942	29134	3007	2095	1083	11998	25263	1553	213	1694	5950	674	336	2105	831	1858	1322	3052	4265	4729	2411	1396	2078	2752	51	21487	4029	127529	2384	140	1678
89	2102	7292	4847	5077	161	9961	1126	3777	44322	8292	20732	564	2446	880	2963	23621	3380	5042	951	27096	2952	2091	1091	13807	25308	1375	213	1107	6082	703	327	2257	828	1667	1277	2989	4246	4776	2641	1396	2152	1557	54	22838	4027	129686	2393	140	1679
90	2092	6478	4712	4187	161	10561	1126	3811	44708	8283	20702	565	2504	881	3595	22677	3395	5040	1244	25094	2950	2089	1093	14088	25609	1526	213	1120	5950	687	327	2345	808	1667	1263	2681	4266	4810	2642	1396	2463	1196	74	23480	3845	134470	2434	140	1702
91	2150	5709	4503	4435	144	11719	1153	3691	43667	8327	20949	704	2433	883	3647	19862	3876	5020	1244	25129	2544	2065	1163	14992	25830	1446	208	981	5967	688	327	2388	593	1660	1277	2681	4600	4878	2694	1287	2463	1182	74	24450	3867	135494	2186	140	1719
92	2124	4991	4471	4241	136	11853	1153	3687	41995	7826	20877	704	2133	893	3653	17554	3915	4861	1302	25141	2846	2126	1163	14766	25683	1445	208	894	5957	685	327	2384	720	1619	1349	2581	4999	4966	2993	1287	2563	717	74	26005	4102	138382	2178	141	1835
93	1984	4916	4458	4408	6	11960	1155	3515	41897	7825	20940	742	2122	893	3649	17888	4929	4912	1160	24570	2841	1991	1164	14826	24788	1251	422	894	6188	443	722	2428	730	1045	1416	2580	4999	5138	2999	1287	2568	547	116	27540	3973	140511	2966	141	1838
94	1972	4802	4222	4650	2	12082	1308	3726	41327	7824	21047	918	2141	892	4073	16604	5253	5143	1322	23544	2797	2014	1481	14813	24694	1233	806	894	6248	432	948	2428	753	1044	1415	2531	5641	5352	3006	1287	2931	544	116	28949	3177	143308	4234	389	1835
95	2540	4677	4200	4391	2	12003	1309	3199	39871	7658	21278	918	2139	931	4563	16415	5329	5142	1348	23951	2794	2014	1479	15656	24380	838	1973	893	6049	483	947	2428	628	1044	1321	2518	5841	5388	2720	1287	3271	544	116	29796	3668	140453	5245	390	1836
96	2869	4589	3828	4412	2	12861	1326	3508	39521	7512	21096	954	2136	931	4852	15098	5396	5133	1351	23745	2779	1882	1502	15611	20423	1237	2376	893	5542	483	1017	2426	629	1044	1355	2436	5962	5541	2751	1228	3473	528	117	32729	3647	145853	5506	390	2136
97	3277	4239	3496	4412	2	12860	1327	3557	40556	7239	20508	954	2136	928	4995	15650	5694	4663	1546	22924	2449	1905	1503	15609	21694	1242	2479	881	5437	482	1074	2421	629	1044	1686	1803	8716	5844	3281	1231	3829	519	117	34283	3645	145701	5623	391	2226
98	3279	3675	3496	4550	2	13482	1327	3462	39529	7187	19426	1291	2145	1239	5104	14668	5563	4595	1824	22371	2130	2038	1503	15600	22646	1061	2550	734	5727	482	1075	2434	696	1058	1704	1878	9940	5846	3198	1231	3429	333	117	34455	3643	146680	5700	421	2229
99	3343	3366	3494	4550	2	14253	1327	3540	39811	6950	18338	1196	2412	1240	5166	14446	5554	4464	2064	21716	2128	2052	1859	15482	22456	1060	2551	733	5998	477	1076	2433	696	1056	1705	1432	11173	6194	3235	1231	3834	536	87	35991	3540	146605	5825	421	2770
100	3434	2782	3657	4558	2	14071	1327	3498	39396	6865	18437	1353	2656	1273	5343	14905	5557	4575	2072	20992	2060	2052	2014	15414	22583	1062	2556	874	6134	477	1078	2772	697	1056	1843	991	11833	6214	3338	1216	3831	553	87	36334	3491	146500	5824	421	2823
101	3419	2772	3658	4888	2	13076	1327	3387	37385	6861	17940	1353	2656	1206	5133	14301	5279	4573	2072	18875	1947	2052	1982	15155	22053	1187	2724	854	6261	477	1078	2790	697	610	1816	999	11870	6420	3342	1216	3833	589	86	36214	3468	147067	5826	421	2872
102	4236	2759	3690	4884	2	14797	1327	3552	36034	6855	16942	1377	2736	1208	6164	13720	5276	4574	2051	18196	1909	2052	1982	15108	22018	1185	2724	854	6575	477	1078	2762	693	601	1816	999	11901	6460	3384	1216	3845	590	78	36281	3165	146601	5889	421	2994
103	4244	2716	3647	4880	2	15329	1327	3744	34703	6628	16474	1401	2736	1248	6218	13142	5115	4574	2080	16952	1905	2052	1927	14839	20974	1277	2724	852	6074	477	1092	2592	697	601	1816	999	13238	6461	3393	1226	3843	590	78	37063	3171	142864	5959	421	2994
104	4260	2703	3414	4907	2	15249	1327	3985	34011	6579	15708	1402	2741	1245	6564	12527	5113	4320	2156	16307	1613	1728	1842	14584	19605	1277	2724	848	5798	477	1102	2476	697	601	1709	1002	13657	6458	2932	1313	3463	566	76	36343	3132	145119	6393	431	2993
105	4562	2316	3387	4879	2	14520	1623	4253	32969	6453	15702	1348	2736	1500	6894	12372	4882	4523	2090	16027	1576	2041	1846	14506	16566	1009	2724	846	5661	477	1102	2399	697	599	1841	1001	14538	6387	3456	1313	3995	566	76	36675	3132	146137	6469	556	2977
106	4560	2017	3367	4465	2	15926	1623	4122	30467	6441	15539	1525	2734	1500	6956	11825	4460	4518	2126	15540	1603	2041	1844	14376	14776	1009	2724	842	5563	477	1237	2397	697	597	1986	1223	14697	5829	3488	1252	4044	566	76	39208	3132	146706	6467	556	2904
107	4578	2124	2773	4465	2	16219	1645	4319	29074	6261	14614	1552	2735	1501	7248	11486	4934	4341	2344	12591	1597	2041	1863	13382	15215	1526	2722	839	5304	477	1426	2398	671	597	2032	1225	14894	5824	3880	1252	4727	678	76	39172	3132	145419	7081	565	2903
108	4602	1932	2712	3956	2	16315	1641	4284	28311	6394	12996	1549	2704	1531	7892	11350	4877	4333	2344	11723	1284	2039	1852	12851	14709	1217	2776	829	5067	477	1434	2398	570	582	1965	1269	15085	5805	3887	1244	4811	680	76	38671	2785	145895	7921	612	2899
109	4642	1999	2659	4244	2	17134	1634	4031	27652	6383	12994	1539	2470	1767	7927	10477	4730	4510	3298	11582	1591	2041	1674	12839	14489	1254	3001	824	4844	477	1465	2399	1105	578	1964	1269	14913	5668	3959	1244	4936	676	76	37870	2666	144536	8073	612	2673
110	4802	1980	3133	4131	2	17076	1675	3866	27117	6259	12566	1536	2161	1767	8156	10480	4884	4396	3629	11288	1570	2055	1670	12713	13779	1639	3001	768	4567	494	1467	2398	1105	558	1792	1273	14622	5519	4149	855	5360	676	76	37857	3016	142939	8787	621	2421
111	4804	1748	3134	4131	2	17152	1677	3956	27108	6006	12140	1404	1566	1767	8534	10350	4881	4438	3703	11696	1556	2056	1668	12424	13665	2130	3000	563	4388	508	1471	2450	1131	543	1777	1260	15582	5253	4435	855	5968	673	76	38615	3021	141517	9224	710	1997
112	4462	1866	3416	3832	2	17405	1725	4079	26249	5719	10857	1520	1781	1863	8533	10558	4881	4531	3961	12406	1540	2056	1666	12278	12817	2131	3002	537	4716	535	1473	2446	1132	368	1776	1257	15583	4881	3876	622	6045	670	55	37168	2829	135206	10991	971	2278
113	4665	1858	3289	3559	2	17274	1740	4081	25314	5692	10991	1740	1784	1879	8473	12373	4863	4318	4002	12244	1215	2454	1658	11843	13663	2175	3276	471	4706	564	1485	2445	852	368	1596	1500	15616	5217	5242	622	6575	669	52	38317	2828	118709	11292	970	2277
114	5114	1833	2871	3134	2	16952	1740	4103	22926	4524	9334	1991	1783	2041	8430	11247	4894	4055	4395	11868	1205	2448	1430	11109	12556	2621	3603	470	4871	562	1531	2444	853	368	1592	1494	15612	5220	5508	622	6766	662	52	37685	2776	113122	11409	1005	2271
115	5339	1570	2871	2646	2	17081	1740	4107	20009	4704	8973	2148	1816	2051	8378	11918	4831	4010	4423	12205	1202	2568	1426	11092	12124	2619	3999	466	4715	562	1539	2443	906	368	1587	1228	15287	5472	5526	622	6876	658	52	39143	2766	109498	11858	1301	1839
116	5661	1261	2871	2466	2	16976	1740	4107	19268	3915	7889	2197	1812	2194	8275	11928	4544	3954	4463	11469	1200	2524	1424	10441	12487	2578	4259	422	4983	570	1251	2318	1086	354	1458	1226	15285	5472	5169	657	6909	397	52	41216	2615	99214	11861	1303	1886
117	5758	1053	1997	2406	2	16993	1772	4205	18294	3626	6039	2218	1812	2230	8252	13725	4342	3916	4461	10842	600	2526	1424	10233	12930	2881	4341	376	5138	369	1572	2318	1401	354	1456	1224	15280	5472	5246	657	7923	397	48	42070	2600	90481	11864	1324	1771
118	5760	1044	1614	2284	2	16751	1770	4495	13454	3583	5362	2218	1809	2225	8235	14213	4179	3921	4142	10207	600	2722	1418	9787	13159	2914	4218	344	5072	425	1755	2326	1380	354	1421	1247	15279	5496	5616	657	8714	397	48	42539	2308	88571	11972	1386	1769
119	5357	1206	1613	1927	2	16722	1532	4492	11801	3058	5320	2349	2023	2236	7820	14365	4161	3483	4140	10237	961	2754	1425	9166	13137	2935	3754	228	5182	433	1770	2455	1381	354	1432	1247	15220	5492	5427	656	9734	390	41	43689	1980	85442	12431	1380	1766
120	5263	1202	1613	1732	2	16605	1789	4528	11596	3149	4825	2495	2023	2214	7821	14845	3997	2926	4141	9987	961	2892	1423	7572	13422	2935	4445	136	5477	441	1815	2751	1381	323	1276	1190	9475	5086	5419	648	9694	418	41	44035	1653	78666	12358	1604	1762
121	5011	1261	1613	1499	2	16889	1786	4524	9094	3118	5081	2517	2045	2214	7482	15606	3995	1706	4139	9745	957	2470	1420	7547	12915	3083	4445	120	5476	442	1881	2748	1381	323	1445	1187	14559	4980	5616	653	9100	467	6	53760	1450	75338	12405	1604	1740
122	5463	952	1605	1498	2	17023	1774	4361	7102	3087	4046	2933	2006	2446	7384	17373	3991	1701	4133	9719	954	2187	1128	6296	11315	3085	4142	120	5048	442	1962	2766	1381	321	1379	1180	14027	4325	5294	628	10014	467	1	60797	1447	66553	12834	1604	1742
123	5778	1313	1529	1498	2	17349	1771	4290	5963	2779	3780	3434	2629	2444	7187	21036	3968	1407	4380	8907	958	2183	1067	5892	13283	3104	4440	119	4507	442	2017	2908	1381	421	1373	1176	14218	4037	5391	627	10176	477	1	64613	1431	53636	12960	1594	1981
124	5496	1383	1527	1210	0	17673	1563	4223	5459	2279	3770	3577	2862	2479	7218	23089	3850	1404	4348	9114	996	2260	1063	5141	13366	3366	4441	119	4523	442	1998	3292	1381	421	1286	1097	13931	4008	5407	407	10377	481	1	72213	1199	49352	13426	1610	1901
125	5486	1383	1527	1210	0	17603	1554	4187	5179	2271	3760	3658	3255	2479	6938	24228	3673	1396	4087	8720	996	2664	1058	4888	13980	3439	4441	119	4537	442	2016	3664	1381	419	1414	1056	13924	3849	5492	595	10572	481	0	78886	1190	48861	14141	2578	1708
126	5483	1383	1365	1210	0	17230	1244	3965	4662	2236	3670	3702	3537	2477	6688	24833	3780	1314	3766	8451	977	2825	1057	4880	13730	3453	4183	116	5000	442	2049	3824	1381	433	1647	1044	13391	3839	5490	1243	11654	620	0	93512	917	46137	14464	2632	1706
127	5554	1383	1073	1210	0	17221	1071	3686	3968	2110	3577	3845	4166	2458	6674	25503	3285	1110	3681	8485	977	3409	1028	4857	13678	3453	4183	116	5297	442	2050	3870	1377	477	1244	1026	13399	3653	5477	1480	13354	620	0	97738	336	45691	14274	2710	1706
128	6023	1381	1073	1210	0	16370	1331	3367	3143	1850	3473	3861	4653	2351	6637	25102	2063	1269	3884	8508	977	3417	914	4425	13965	3447	3839	115	5525	442	2060	3904	1712	744	1053	1003	13022	3428	5285	1747	14123	736	0	101125	336	44396	14315	2723	1814
129	5445	1375	1366	1205	0	15389	1177	3102	2651	1491	2994	3891	4665	1730	6327	25862	2023	1245	3900	8819	971	3453	27	3954	14281	3447	3978	115	5562	442	2057	3735	1719	487	890	676	12272	2709	5217	1795	14591	736	0	117706	336	43675	14291	2723	1976
130	5484	1334	1366	1195	0	13943	1161	2446	2662	1206	2750	3934	4745	1730	5922	28290	1944	1193	3982	8802	967	3127	26	3549	14209	3447	3809	111	5668	440	2066	3788	1721	674	894	660	11215	2687	5258	1847	14863	758	0	121262	336	42587	14524	3021	1729
131	5486	1388	1366	1193	0	13923	1200	2217	2636	1188	2738	4001	6014	1715	5721	30066	1607	889	3982	8687	967	2948	12	3413	14313	3447	3668	111	5645	417	2345	3565	1715	678	883	667	10471	2227	5415	1823	15509	759	0	123517	336	40333	14787	3021	1727
132	5494	1435	1358	1128	0	11277	1200	2217	2465	1017	2474	4013	6515	1669	5544	31229	1577	777	3982	8045	958	2943	10	2814	13614	3486	3704	114	5654	383	2332	3435	1793	682	883	829	10458	2399	5460	2004	16097	760	0	134388	71	31933	14637	3035	1500
133	5508	1436	1358	1009	0	10071	1201	2204	2300	1237	2248	4299	6894	1669	4883	32243	1353	769	3982	7985	955	2944	10	2059	13970	3306	3511	101	5059	396	1585	3429	2301	683	883	828	9829	2656	6108	2154	17140	1021	0	142612	69	31379	13932	3060	1438
134	5507	1496	1367	675	0	9744	1199	2195	2293	1144	2036	4299	7167	1871	4384	34385	1339	772	3957	7881	853	3307	10	1233	14503	3492	3336	101	4551	502	1604	3209	2329	689	883	828	9015	2440	6415	2623	17332	1061	0	146649	69	28825	14207	3061	1438
135	5511	1496	1369	664	0	8456	1182	2192	2289	926	2028	4302	7174	1849	3437	35016	1030	776	3577	7847	855	3305	10	923	14151	3493	3360	88	4610	497	1631	3261	2725	690	883	1189	7296	2485	6458	2623	17968	1071	0	148016	69	24590	14170	2927	1732
136	5505	1496	1421	654	0	8433	1179	2182	2028	844	2015	4191	7258	1758	2783	35742	916	776	3259	7843	851	3354	10	796	14160	3704	3335	6	4224	520	1641	3083	3892	693	883	1761	6096	2245	6833	2946	18034	1075	0	157784	67	21805	13968	3303	1720
137	5492	1496	1421	762	0	7562	1222	2174	1995	642	1879	4699	7429	1044	2657	35714	729	775	3429	8031	845	3741	10	439	14122	3540	2534	6	4292	517	1851	2295	3923	693	883	1785	4718	2561	7004	3636	18161	1074	0	173330	65	20989	13945	3303	1841
138	5083	1496	1400	983	0	7955	1223	2167	1587	640	1877	4864	7885	1124	2247	35867	722	778	3251	8007	711	4378	10	203	14305	3544	2483	6	4200	537	1930	2289	3905	777	883	1825	3644	2800	7389	3809	18455	1074	0	167018	57	18844	13730	3729	2059
139	4599	1494	1402	976	0	7450	1266	2036	1591	652	1862	4782	8494	1131	2156	35177	717	823	3428	7650	700	4151	10	203	14425	3542	2428	6	3702	535	2042	2248	4108	777	883	1887	3414	2805	8645	4463	17789	1072	0	179101	58	15418	13169	3888	2943
140	3481	1495	1402	977	0	6888	1268	1970	1479	650	1597	4474	9094	1135	1526	35144	698	832	3056	7552	683	4208	10	155	14263	3538	2380	14	3700	529	2026	2227	4239	795	883	2056	3873	2889	8384	5459	17839	1062	0	180985	58	12934	13052	3926	2960
141	3362	1495	1402	977	0	5805	1398	1462	1514	661	1369	4470	9186	1137	1508	33146	692	820	2819	7412	395	4392	10	77	14199	3536	2143	71	3951	449	2035	2201	4710	854	881	2077	3811	2884	8891	6272	17780	1060	0	177752	54	11324	12850	4147	3448
142	3355	1898	1396	975	0	5768	1064	1178	1513	679	1357	4338	9173	1101	1494	34529	493	825	2831	7167	43	4399	10	30	14010	3372	2139	71	3949	579	2023	2197	5017	852	878	2041	2938	2953	8522	6665	17041	654	0	177696	54	10844	11519	4478	3485
143	3140	1900	1396	975	0	4905	1083	970	1526	678	1355	4336	9737	1101	1156	34264	492	833	2341	6550	43	4400	10	42	13538	3349	2133	71	3612	698	2024	2052	5285	852	890	1988	2844	3207	8492	7041	16162	648	0	178342	54	10480	10644	5164	3513
144	2677	1942	1396	1152	0	4669	1091	952	1505	698	1352	4332	9725	1147	661	34201	373	919	2303	6296	43	4397	10	283	12118	3340	1174	71	3390	697	2024	2344	4993	854	822	1988	2662	3636	8457	7392	16047	648	0	178203	22	10477	9549	5620	3479
145	2675	1940	1396	1151	0	4653	870	1226	1270	889	1294	4515	9520	1147	644	33017	373	941	2922	6049	43	3939	10	308	11878	3335	1002	113	3690	697	2024	2295	5014	875	818	1988	2368	3571	8407	8147	16098	648	0	175962	266	10442	9521	5725	3480
146	3088	1843	1393	1079	0	4178	870	1060	1162	889	1256	4195	9881	1147	610	32342	373	928	2652	5835	43	4149	10	310	11691	3414	1002	113	3609	720	2024	2128	5014	1037	860	1980	2243	3621	7901	8148	15376	904	0	176919	266	10428	8787	5996	3791
147	3084	1832	1392	718	0	4114	1231	1119	1193	879	1248	4436	9865	1147	364	31522	373	593	2894	5648	42	4149	10	310	11435	3410	750	113	3070	720	2025	2293	4705	1075	879	1944	1978	3659	7886	8684	14971	904	0	177967	266	10117	8751	6300	3791
148	3138	1611	1392	720	0	2685	1171	1237	1188	550	1243	4286	9604	1250	52	31827	373	679	2823	5097	41	4149	10	307	10521	3413	624	113	2758	712	2021	2293	4705	1112	1097	1683	2024	3659	8011	10511	14850	895	0	177899	252	9762	8704	6705	3791
149	3303	1569	1392	721	0	2080	1172	1004	1095	739	567	4287	9603	1250	50	32081	392	679	2847	5021	2	4147	10	306	9297	3301	624	113	2767	709	2070	2293	4688	1112	1038	1694	1971	3658	7187	15102	14800	943	0	177606	253	9237	7830	6479	3912
150	3312	1486	1392	721	0	1844	1415	1018	1090	729	858	4270	8522	1253	47	31572	392	677	2815	4856	2	4145	10	306	8068	2589	624	108	2510	752	1948	2179	4688	1113	1074	1692	1987	3654	7235	15906	15072	915	0	177642	253	8772	5574	6493	3912
151	3762	1483	1390	721	0	1655	1458	1019	1069	723	549	4116	9251	1253	48	31187	58	698	2816	4181	2	4001	10	310	7820	2679	624	108	2360	736	1938	2178	4688	1113	1075	1692	1866	3276	7246	16855	14944	1086	0	179187	265	8669	5994	6995	3896
152	3911	1395	1407	721	0	1655	1465	844	1060	722	549	3843	9201	1279	50	30897	43	678	3344	3569	2	3997	10	301	7528	2561	619	108	2369	828	1933	1962	4541	1113	1072	1975	1196	3216	5366	18624	14479	1086	0	178194	265	8029	7167	7751	3897
153	3439	1385	1402	721	0	1655	1482	844	857	697	849	3930	9201	1300	50	30951	41	683	3361	3296	2	3994	10	309	6379	2080	729	112	2426	809	1919	1860	4688	1112	1072	2153	1204	3216	6683	26352	13486	1086	0	170176	265	7600	7419	8382	3897
154	3424	1115	1400	864	0	1655	1500	852	857	682	849	3949	9113	1324	50	31308	37	549	3793	2930	2	3901	10	311	5008	1825	473	115	2429	814	1915	1860	4687	947	1216	2159	820	3216	7118	35494	13387	971	0	176759	325	6784	7508	8171	3931
155	3730	1125	1400	865	0	1651	1505	904	857	641	850	3944	9124	1325	3	30286	37	559	3923	2451	2	3879	10	311	4493	1489	698	108	2292	814	1511	2070	4682	1044	1216	2315	532	3216	7101	47184	12156	971	0	176388	331	8195	7478	9200	3934
156	3749	1125	1398	865	0	1656	1506	904	870	630	829	3936	9125	1325	50	28154	151	559	4458	2011	2	3894	10	311	4138	1443	700	108	2319	814	1507	2172	4642	1949	1217	2315	739	3216	6767	53108	11922	971	0	176834	359	8797	6692	9355	3926
157	4155	1222	1392	866	0	1661	1503	904	868	631	533	3931	9100	1323	50	26887	268	550	5504	1957	2	3949	250	311	3344	1155	700	116	2317	949	1507	2183	4374	2198	1217	2783	836	3216	6705	61286	11594	971	0	176398	360	9300	6611	9354	3923
158	3980	1219	1111	866	0	1327	1570	1015	707	631	533	3809	9100	1326	62	27496	355	547	6531	1884	2	3847	250	453	3284	1150	703	122	2311	949	1506	2225	3904	2294	1217	2876	978	3216	6618	66831	10890	971	0	176156	387	9313	6368	9343	3923
159	3992	1023	723	866	0	1337	1571	1056	685	631	533	3803	9156	1312	62	26607	378	732	6754	1837	2	3868	607	453	3428	998	794	220	1980	949	1509	2226	3903	2400	1217	3156	1054	3216	7037	72864	10551	971	0	176752	579	10621	6120	9981	3472
160	3810	1050	384	865	0	1382	1585	1315	769	631	527	3793	9154	1158	62	26557	398	747	6870	1240	2	3955	607	480	3059	993	461	354	1725	947	1509	2226	3893	2486	1215	3361	1128	3214	7037	76058	10451	971	0	175770	785	12423	5619	9885	3338
161	3635	974	330	525	0	1398	1650	1313	764	616	532	4086	8935	1037	62	25365	411	748	6992	1031	2	4095	607	476	3196	992	481	381	1728	945	1509	2224	3902	2485	1213	3392	1247	3184	7091	78181	10015	971	0	175133	1539	13984	5339	9875	3821
162	3618	968	43	975	0	1397	1650	1591	768	616	531	3646	8838	974	62	24242	481	709	7411	1200	2	4374	608	474	2868	991	481	425	1335	963	1509	2218	3653	3282	922	3768	1490	3184	7141	79393	9315	971	0	173935	2130	14760	5247	9280	3830
163	3467	966	43	975	0	835	1650	1709	583	574	531	3070	8736	915	61	22559	482	714	7952	1072	4	4394	608	476	2749	979	469	452	1179	924	1507	2148	3930	4143	920	4077	1510	2920	7130	80985	9029	971	0	172424	2400	16278	5268	9247	3622
164	3684	967	46	975	0	837	1649	1705	339	574	234	2930	8709	913	61	21029	548	882	8537	1068	4	4032	608	476	2737	970	484	452	1207	960	1731	2092	3411	4041	920	4001	1822	2918	6794	81814	7593	1058	0	169085	2418	16430	5268	9426	3623
165	3682	907	46	1649	0	838	1649	1719	352	574	234	2326	8581	905	61	18891	556	930	8834	1091	6	4291	608	476	2801	808	253	713	1207	971	1731	2131	3788	4645	900	4095	2066	3182	6539	83176	7181	1237	0	163470	2479	17395	5266	9412	3896
166	3682	907	48	1604	0	836	1963	1463	385	574	234	2273	7653	895	61	18455	660	2033	9016	931	6	4458	624	476	2628	807	253	726	900	1089	1732	2259	3789	5867	900	4297	2217	3027	6573	86064	6924	1237	0	140739	2479	20560	5261	9102	3896
167	3708	895	48	1829	0	1093	1991	1478	371	574	230	2271	6909	449	61	16664	660	2051	9180	972	114	4432	624	474	2426	587	253	721	886	1219	2018	2060	3746	8151	900	4140	2522	2195	6423	86676	6801	1239	0	115724	2447	22052	5028	7604	3656
168	3480	895	56	2114	0	1094	2450	1683	754	563	229	2271	6732	425	123	15081	670	2243	9603	955	114	4432	624	474	2598	584	262	937	885	1227	2018	1767	4057	9260	900	4153	2616	3183	6330	87335	6519	1239	0	111802	2447	23200	5154	5455	3473
169	3526	749	56	2161	0	1333	2941	1684	755	362	245	2271	6615	425	123	14746	670	2588	9586	966	122	4385	624	515	2761	415	262	1153	905	1224	1852	2216	4053	9425	900	4215	2678	3182	6326	87380	6504	1305	0	102310	2447	23001	5058	9114	3467
170	3513	678	48	2231	0	1321	2941	1747	755	362	245	2273	5817	424	163	14112	670	2978	10044	963	228	4362	624	541	2799	415	262	1228	791	1095	1833	2227	4107	10080	900	4216	2704	3181	6729	87425	6252	1305	0	89815	2447	26740	4636	9334	3465
171	3508	906	49	2232	0	1375	3000	2076	1185	362	245	2042	5827	419	163	12266	670	3338	10494	960	229	4339	624	543	2885	415	262	1275	791	1096	1471	2209	3943	10214	869	4459	2712	3181	7008	87487	6047	1305	0	74174	2447	33482	4251	9298	3201
172	3349	884	66	1890	0	991	2866	2083	1187	362	243	1949	5523	380	163	11252	670	3579	11153	951	259	4320	624	541	2887	534	262	1270	787	1042	1201	2107	4431	11242	869	4141	2773	3181	6872	87418	5617	1303	0	60853	2461	35790	3882	8972	3199
173	3276	978	67	1890	0	991	3378	2121	1212	362	242	1849	5348	380	163	11075	670	4925	12405	929	258	3888	624	540	2808	532	262	1308	741	1036	1217	1752	4431	12036	869	3949	2901	3181	6582	87338	5365	1301	0	37887	2461	37043	3632	8959	3186
174	3381	812	68	1781	0	991	3672	2226	1212	362	242	1470	5332	269	137	9845	670	5559	12744	1152	258	3943	624	533	2808	544	262	1316	737	945	1197	1648	4282	12696	869	4012	3018	3178	5494	85291	5001	1285	0	34221	2165	38643	3900	8501	3179
175	3394	812	68	1890	0	980	3672	2221	1212	362	238	789	5015	269	140	10145	671	6075	12933	996	258	3579	606	531	2786	244	262	1444	735	943	1209	1499	4274	12995	867	4007	3622	3148	6018	84616	4591	1263	0	31906	2077	40505	3282	8410	3029
176	3312	1042	72	1890	0	980	3710	2242	1212	362	97	787	4483	268	231	9499	672	6651	13124	1014	258	3255	624	531	2785	456	262	1451	735	954	1209	1499	3871	13780	675	4207	3635	3009	5868	83889	3700	1184	0	27852	2347	43068	3580	8025	2593
177	3290	1294	72	1890	0	965	4075	2242	1212	362	97	792	2993	261	232	9472	673	7311	13340	1004	258	3101	623	531	2799	456	262	1450	733	953	1206	1393	3598	13997	604	4168	3886	3007	6730	85555	2925	1178	0	26644	2346	43677	3590	8019	2450
178	3469	1282	72	1890	0	952	4119	2191	1292	359	95	776	2570	253	243	8779	673	7973	13459	820	258	3089	623	531	2961	453	306	1459	733	968	1171	1741	3228	14458	604	4166	4013	2998	7590	85737	2665	1198	0	25999	2289	44467	3180	8259	1756
179	3467	1338	76	1890	0	1063	4252	2191	1489	353	97	655	2656	253	243	8470	675	8757	13541	792	259	2727	623	525	2814	453	306	1533	730	1250	1166	1708	2877	14927	471	4163	3812	2340	7936	84612	2630	1189	0	25134	2289	45754	2692	8244	1393
180	3643	1627	76	1890	0	1065	4263	2191	1516	348	96	634	2391	238	247	7906	675	8785	12609	800	261	3013	623	524	3032	451	176	1542	542	1250	1159	1756	2871	15273	750	4133	3845	1723	7925	83590	2963	922	0	23938	2289	46843	2204	7041	1075
181	3644	1664	109	1890	0	1588	4434	2194	1556	337	96	632	2316	199	247	7625	676	8915	12306	830	276	2463	623	524	2957	351	179	1518	542	1146	866	1883	2867	15332	588	4097	3909	1445	8025	82754	2500	916	0	25578	2289	51935	2405	7247	775
182	3635	1682	118	1889	0	1378	3742	2181	1412	31	121	584	2065	199	247	7056	768	9126	12306	819	277	2435	623	712	2986	349	195	1515	531	1144	812	1911	2600	15116	631	4059	3922	1428	8020	81408	2455	616	0	25187	2289	52220	2409	7157	747
183	3613	1738	121	1889	0	1571	4196	2021	1412	31	121	578	1675	199	247	6347	1530	9131	12306	824	277	2640	623	693	3303	349	195	1515	531	1133	740	1937	2462	16826	664	3458	3944	1454	7677	80966	2454	524	0	23784	2289	54499	2411	6757	741
184	3592	1739	152	1678	0	1614	4190	2222	1412	31	121	490	1684	183	247	6335	1552	9568	12306	815	277	2640	623	493	3695	349	195	1491	392	1007	1102	1832	2461	16826	658	3448	4300	1433	7669	80894	2089	524	0	23499	2289	56322	2725	6220	1026
185	3009	1950	276	1696	0	1645	4207	2229	1410	31	121	456	1305	140	245	5489	1696	9705	12118	837	277	2642	623	461	3589	349	234	1521	523	1007	1138	1970	2462	17846	662	3065	4607	1150	7660	80175	2209	737	0	22171	1948	56972	2790	6202	997
186	3186	2280	280	1696	0	1646	4473	2354	1410	31	120	378	1554	139	245	5331	1697	9766	12106	837	277	2643	623	460	3754	349	131	1512	521	1036	1181	1975	2372	18051	662	3062	4722	797	7364	79211	2196	735	0	21405	1979	58235	2848	6062	994
187	3173	2281	310	1695	0	1744	4658	2393	1410	31	120	378	1505	85	245	5333	1697	10286	11226	926	277	2639	623	460	4165	346	135	1456	295	766	1173	2007	2142	18097	653	3058	4682	747	7363	78506	2189	767	0	21495	2059	58270	2933	5351	807
188	3172	2545	310	1695	0	1814	5122	2403	1422	31	120	618	1253	85	245	5269	1697	10380	10868	928	277	2861	267	787	4204	346	135	1456	287	767	917	1885	2241	18504	388	2962	4696	695	7062	77099	2017	765	0	21629	2060	59575	2974	4602	804
189	3186	2712	312	1695	0	1815	5593	2517	1376	31	120	619	896	85	246	5135	1697	10468	10462	929	277	2861	267	1095	4227	346	242	1456	269	765	1172	1945	2227	19193	486	2961	4624	695	7060	71198	2107	765	0	22844	2176	56713	3335	3050	793
190	3338	2977	312	1695	0	1818	5775	2620	1373	31	120	619	895	85	246	4640	1697	10883	10784	929	277	2679	621	1149	4026	346	242	1593	268	767	1181	1945	2570	19944	486	2326	4846	687	6772	63002	2064	765	0	21804	2321	57298	3361	2759	624
191	3003	3770	312	1691	0	1818	6206	2631	1370	31	119	649	895	85	255	4177	1697	10844	10504	929	277	2877	620	1628	4286	346	242	1592	195	766	1181	1945	2571	21289	486	2325	4874	682	7061	53739	1869	765	0	22549	2096	59875	3407	2753	618
192	3511	3924	312	1506	0	2136	6221	2657	1370	31	118	648	802	85	255	4210	1697	11153	10260	1195	277	2877	620	1629	4376	346	242	1592	195	713	1181	1959	2606	21368	535	2156	5203	402	7055	47202	2087	765	0	24681	2346	61138	3418	2171	618
193	3814	4189	312	1617	0	2137	6431	2343	1372	31	118	646	802	85	262	4182	1579	11640	10200	1197	277	2877	383	1934	4386	346	242	1592	195	618	1200	1999	2607	21542	532	2146	5273	382	7007	33265	1847	1003	0	26600	2347	61071	3418	2170	616
194	3815	4387	311	1641	0	2142	6630	2623	1372	31	29	285	568	85	262	3986	1579	12326	9660	1197	277	2873	383	1934	3984	346	272	1592	195	723	1200	1759	2608	21570	845	1778	6353	395	6924	23893	2016	1012	0	28523	2425	61224	3394	2001	614
195	3856	4453	311	1648	0	2142	8405	2840	1372	31	29	282	568	85	262	3451	1579	12438	8969	1197	277	2857	383	1782	3998	213	272	1591	195	599	1200	1759	2608	21388	846	1778	6547	395	6922	19565	2406	1121	0	28828	1876	61270	3389	1662	606
196	3854	4156	309	979	0	2499	9824	2927	1244	31	29	282	568	83	267	3648	1578	12727	8053	1197	332	3671	383	1880	4310	355	272	1588	186	599	1203	1759	2608	21309	893	1777	7088	395	5822	17894	2435	1161	0	33877	1902	61229	3087	1328	604
197	4943	4572	309	985	0	2503	9917	2650	1243	31	29	282	568	83	267	3496	1578	12796	7784	1198	331	3607	383	2204	4381	344	272	1569	199	619	1203	1789	2608	21099	895	1777	7528	395	5934	17473	2788	1183	0	37472	1915	60691	3078	1118	604
198	4928	4867	309	985	0	2563	10123	2763	1399	31	29	275	568	83	265	3319	1577	12727	7774	1198	349	3610	382	2511	4619	154	272	1569	199	617	1133	1788	2595	20256	895	1777	7461	395	5933	17862	2814	1186	0	40005	2221	62039	2949	679	600
199	4770	5048	309	1011	0	2563	10187	2771	1402	31	29	275	568	83	265	3313	1577	12877	7735	1198	238	3601	382	2647	4445	563	272	1528	199	617	1131	1756	2595	21111	895	1776	7775	395	5952	17390	2868	1185	0	42946	2256	62398	2881	427	584
200	4784	5054	309	970	0	2624	10859	3048	1418	31	0	275	568	83	251	3227	1473	13074	7590	1198	353	3653	382	3259	4709	697	256	1524	199	617	1131	1839	2545	21534	1021	1786	8256	395	5685	15822	2872	1185	0	50902	2259	62511	2695	407	423
201	4770	5077	309	970	0	2628	11964	3609	1389	31	0	275	574	83	251	3161	1392	13396	4671	1198	353	3069	382	3505	4854	719	256	1427	205	617	1137	1518	2372	20428	1021	1510	8265	395	5685	14543	2970	1181	0	58006	2258	62255	2815	247	423
202	4463	5433	308	968	0	2625	12109	4019	1427	11	0	275	574	83	226	2963	1383	14089	4324	1198	353	3068	365	3865	4690	720	256	1290	204	617	1136	1524	2370	20376	1206	1284	9002	395	5685	13411	2960	1436	0	64424	2256	61758	3395	248	423
203	4426	5306	308	923	0	2623	12934	4173	1428	11	0	274	574	61	226	2946	1376	14290	3902	1188	352	3048	365	3868	4636	729	256	995	205	617	766	1520	2367	20684	1361	1278	9005	395	5679	11860	2835	1436	0	70129	2255	61698	3750	531	423
204	4149	5532	308	923	0	2445	12569	4338	1428	11	0	274	564	61	189	2881	1372	15489	3867	1198	238	3046	8	3908	5281	730	329	988	200	617	766	1136	2361	18835	1402	1287	9030	365	5590	10434	2991	1202	0	84967	2253	61072	3749	650	423
205	4195	5717	308	893	0	2437	13971	4347	1428	11	0	274	564	61	189	2915	1181	15563	3716	1182	226	2473	8	3908	5357	730	589	814	203	609	766	902	1977	16587	1402	1281	8909	365	5648	9599	3164	1462	0	109799	2243	61911	3899	665	422
206	3696	5330	308	924	0	2631	14259	4821	1428	11	0	274	564	278	185	2903	1077	18074	2926	1182	225	2462	8	3907	5423	730	606	641	224	609	764	914	1965	17730	1403	1190	8565	365	5555	8512	3350	1472	0	113893	2225	61319	3928	665	329
207	3795	5538	312	930	0	2747	14649	4891	1428	16	0	274	564	279	183	2810	1076	17305	2424	1181	344	2488	8	3585	5647	730	709	639	236	609	764	788	1961	16911	1403	1177	8234	365	4505	7586	3354	1479	0	121971	2310	60317	3927	665	329
208	3766	5558	314	928	0	2772	15180	4581	1585	16	0	274	421	524	183	2803	1076	17773	2416	1181	344	2475	8	3584	5616	981	916	639	276	609	756	773	1657	16878	1403	957	8230	273	4013	7526	3433	1402	0	126578	2285	59956	4319	816	329
209	3764	5552	302	933	0	2795	15190	4576	1420	16	0	274	421	466	183	2518	1070	17581	2413	1181	344	2449	7	4744	5376	1028	878	639	276	609	754	994	1798	15458	1403	419	8223	258	3923	7609	3568	1365	0	134594	1981	59524	5339	816	328
210	3466	5542	285	922	0	2804	15289	4542	1330	16	0	274	423	532	375	2349	1070	18010	2414	1181	344	1850	7	5052	4972	1063	892	640	272	609	754	1103	1810	15030	1398	111	8212	245	3764	6894	3989	1341	0	137414	1814	59135	5462	1014	328
211	3459	5777	300	911	0	2804	15535	4331	1287	6	0	274	398	532	356	2303	1079	18888	2061	1001	340	1845	0	5050	4903	1066	913	526	141	676	754	1196	1825	14364	1405	64	8190	245	3093	6923	4182	1341	0	139154	1913	58899	5703	1259	327
212	3132	5465	300	638	0	2798	15213	4241	1098	6	0	274	398	532	367	2130	1079	18500	1757	989	340	1845	0	5045	4782	1069	913	469	139	676	752	1198	1819	14018	1302	64	7919	248	3047	6846	4166	1341	0	139100	1926	58401	5862	1339	300
213	3118	5550	296	580	0	3073	15325	4237	902	6	0	274	398	537	364	2099	1079	18918	1715	985	340	1845	0	4552	4934	1069	913	511	143	625	474	1112	1841	13989	1405	64	7138	248	2757	6814	4108	1341	0	146511	1779	58382	6193	1584	299
214	3116	5943	267	576	0	3035	14901	4282	829	6	0	274	398	537	361	1914	1079	18805	1691	981	340	1632	0	5599	5070	1096	913	511	143	687	184	1111	1837	12810	1405	64	6809	244	2234	5838	3935	1341	0	148131	1456	57413	6033	1585	293
215	3116	6014	266	424	0	2807	14641	4421	714	6	0	274	398	537	354	1905	1079	18640	1193	902	340	1626	0	5639	5080	1096	913	630	143	687	102	1247	1868	12122	1404	64	6349	57	2049	5036	4038	1337	0	150208	1935	56381	6676	1525	293
216	3226	6019	280	424	0	2806	14606	4214	848	6	0	274	392	537	266	1903	1079	18675	1160	892	448	1441	0	5631	5456	1096	913	630	149	729	99	1226	1856	10911	1403	55	6246	54	2047	4390	4366	1336	0	151415	1936	56861	6636	1525	0
217	3224	6162	280	406	0	2784	14447	4271	1048	6	0	274	392	537	266	1842	1079	18581	1101	632	448	1440	0	5595	5242	1096	915	573	149	732	60	1226	1445	9892	1392	55	6191	16	2047	4351	3823	1340	0	152920	2254	55198	6862	1525	0
218	3220	5770	275	406	0	2898	14141	4365	1147	5	0	274	392	537	266	1841	1225	18223	619	625	477	1287	0	5447	5253	1096	975	456	149	900	58	1226	1444	8578	1345	55	5935	15	2019	4334	4330	1243	0	152598	2258	53508	7644	1574	0
219	3218	6019	274	435	0	2713	13460	4504	1236	5	0	274	114	537	266	1836	1225	17635	523	4	565	1281	0	5484	5263	917	975	456	142	597	47	1163	1468	6399	1345	55	4685	14	2008	4243	4350	1243	0	154715	2258	52218	8171	1593	0
220	3141	5917	276	441	0	2718	14590	4527	1236	5	0	274	114	537	266	1822	1223	16571	503	1	559	1268	0	5484	5151	1094	979	456	146	591	47	1311	1458	5837	1390	39	3868	14	1735	4190	4706	1243	0	153838	1999	42302	8272	1593	0
221	3094	5994	276	441	0	2561	14597	4950	1234	5	0	274	114	846	322	1810	1227	15082	382	1	447	1262	0	5483	5102	1128	979	456	133	591	47	1296	1457	5801	1287	27	3115	14	1641	2672	4428	1243	0	154119	1999	34823	8164	1593	0
222	3058	6669	276	441	0	2559	14845	4946	1234	5	0	274	114	846	322	937	1220	14611	312	1	479	922	0	5480	5159	1102	1075	484	133	575	47	1296	1463	5256	1288	27	2800	13	1260	2667	4708	1244	0	153949	2257	25824	8247	1593	0
223	2919	6869	276	429	0	2551	14920	5119	1232	5	0	274	114	848	323	937	482	13939	312	1	478	915	0	5478	3195	1100	1076	491	283	575	47	1296	1466	4634	1283	27	2800	4	1205	2530	4712	1236	0	154291	2257	24679	8264	1593	0
224	2890	6982	276	429	0	2543	15111	5268	1228	5	0	274	115	887	323	937	482	13869	301	1	478	910	0	5302	3102	1101	1076	485	673	570	47	1298	1295	4037	1277	27	2795	4	893	2457	5076	1220	0	149923	2256	25679	8252	1593	0
225	2160	7307	276	429	0	2539	15185	5487	1321	5	0	273	116	887	338	937	482	13057	293	1	478	682	0	5299	3264	969	1077	482	674	570	47	991	1291	3918	1257	27	2790	4	867	2113	5115	978	0	150061	2426	25245	8290	1593	0
226	2139	6807	336	111	0	2517	15200	5489	1309	5	0	271	116	880	338	882	480	12494	5	0	478	679	0	4978	3267	948	1075	482	1072	570	47	969	1293	3797	1259	27	2784	4	234	2113	5249	977	0	150863	2428	25818	8047	1814	0
227	2006	7324	343	112	0	2488	15096	5561	1166	5	0	271	117	880	338	882	466	11939	3	0	478	382	0	4977	3005	948	1075	485	1072	536	47	969	1649	3692	1259	20	2302	4	267	2070	5356	977	0	153594	2429	25819	8799	1814	0
228	2057	7646	334	112	0	2055	15330	5706	1157	5	0	271	117	880	338	834	476	11798	3	0	476	502	0	4864	3536	948	1141	485	1306	536	47	969	1648	3677	977	20	1939	4	267	2059	5395	977	0	152601	2429	25402	9019	1816	0
229	2047	7347	290	112	0	2192	15169	5881	1420	5	0	271	98	880	338	831	474	11127	3	0	565	780	0	5200	4014	948	1160	485	1306	416	47	1050	1646	3536	826	20	1891	4	237	2058	5389	944	0	151339	2427	26063	9268	2657	0
230	1798	6795	290	98	0	2638	14972	5616	1752	5	0	269	15	880	338	827	357	10846	3	0	566	806	0	5001	3555	948	1056	505	1393	383	47	1013	1646	3189	805	20	1633	4	237	1575	4807	960	0	150789	2343	25342	9499	2567	0
231	1798	6871	286	97	0	2667	13805	5603	1804	0	0	267	202	880	338	825	213	9747	3	0	566	806	0	4997	3709	910	1074	505	1393	381	47	984	1640	2492	763	20	1366	4	237	1538	4804	960	0	149775	2343	24995	10272	2670	0
232	1799	6902	282	97	0	2664	13548	6492	2085	0	0	2	370	880	338	509	213	9608	3	0	566	740	0	4874	3763	910	1074	505	1388	378	47	997	1636	2814	763	19	934	5	237	1274	4621	960	0	148186	2348	24410	10527	2672	0
233	1860	7164	141	119	0	2664	12639	6494	2100	0	0	2	436	880	338	489	211	9041	24	0	570	739	0	4871	3590	796	1075	491	1388	311	47	970	1594	2750	763	0	698	101	237	1144	4619	967	0	144207	2039	24180	10789	2978	0
234	2187	6828	140	119	0	2662	12276	6423	2138	0	0	2	436	880	338	489	181	8831	24	0	581	701	0	4860	3542	796	1075	491	1388	313	47	968	1255	2661	751	0	689	103	263	605	4644	967	0	141567	2145	24454	11470	2978	0
235	2203	6653	128	119	0	2732	12273	6799	2486	0	0	4	436	880	338	489	181	8786	24	0	581	701	0	4834	3577	794	1341	491	1393	262	3	967	1253	2629	744	0	685	122	246	578	4642	1057	0	136197	2060	25213	11473	3010	0
236	2204	6795	128	119	0	2714	11726	6859	2485	0	0	4	436	880	338	485	181	7606	24	0	581	702	0	4100	3608	644	1366	491	1393	246	3	967	1257	2117	403	0	685	122	246	575	4615	1057	0	131735	2126	25583	11691	3012	0
237	1838	6959	128	119	0	3211	11421	6864	2781	0	0	4	436	880	338	485	181	7215	24	0	581	704	0	4091	3897	643	1366	491	1393	246	3	967	1234	1980	403	0	682	120	246	185	4455	1069	0	130505	2128	27493	11509	3012	0
238	1839	6703	131	119	0	3344	11346	6907	3082	0	0	4	696	880	338	485	181	6972	24	0	581	694	0	3906	3889	445	1395	491	1393	246	3	967	1229	1958	404	0	682	120	246	184	4176	1084	0	126958	2125	27509	11873	2777	0
239	1836	7084	131	119	0	3366	10309	6620	3432	0	0	4	696	880	338	0	181	6445	24	0	581	990	0	3746	3941	449	1395	339	1380	246	3	956	1281	1704	403	0	681	120	246	182	3352	1066	0	118090	2122	29860	11502	2777	0
240	1628	7218	131	119	0	3392	9930	6559	3442	0	0	4	903	880	338	0	167	6248	24	0	581	988	0	3363	3942	450	1392	487	1380	246	3	956	1280	1014	404	0	654	120	246	178	3218	1061	0	106525	1972	29578	11206	2777	0
241	1832	7304	131	119	0	3392	9948	6567	3614	0	0	4	936	880	338	0	162	5888	0	0	581	1024	0	1818	4070	455	1392	491	1380	204	3	956	1278	315	359	0	644	126	246	73	1488	572	0	105031	1963	29950	10446	3012	0
242	1828	7928	130	93	0	3382	9922	6306	3658	0	0	4	926	880	338	0	162	614	0	0	581	991	0	1801	4182	455	1392	491	1380	204	3	956	1122	316	357	0	235	129	246	73	1456	562	0	101412	1930	30918	10462	3012	0
243	1786	8240	130	119	0	3373	8759	6258	3755	0	0	4	938	880	336	0	162	587	216	0	581	987	0	1783	4287	451	1387	491	1380	204	3	956	1122	305	359	0	1	129	246	70	1471	567	0	97519	1785	34031	10462	3012	0
244	1812	8257	104	119	0	3397	8796	6239	4164	0	0	4	938	878	331	0	162	578	216	0	581	1859	0	1577	2713	274	1082	488	1380	204	3	956	1122	305	351	0	1	129	236	11	1405	568	0	91814	1552	29670	10459	3010	0
245	1460	9421	104	119	0	3638	8641	6006	4148	0	0	4	938	878	39	0	162	576	216	0	581	2336	0	1193	4658	274	1082	495	1328	201	3	956	1122	305	339	0	1	129	78	11	1612	568	0	89413	1528	33264	10132	3008	0
246	1332	10549	104	119	0	3131	8465	5561	4360	0	0	4	938	875	37	0	162	570	216	0	572	2404	0	1184	5458	274	1082	495	1329	201	3	956	845	303	335	0	1	384	78	11	924	570	0	84039	1419	33139	9835	3006	0
247	1332	10783	104	119	0	3242	7054	5457	4689	0	0	4	938	863	37	0	162	12	216	0	580	2412	0	1023	5446	136	1080	494	1319	4	3	956	1171	303	321	0	1	384	78	11	927	571	0	79688	814	34390	9829	2998	0
248	1332	10555	104	119	0	3244	5518	5256	4445	0	0	4	938	863	37	0	0	11	216	0	581	2412	0	883	5495	135	1072	494	1313	4	3	954	1175	303	179	0	1	484	20	11	927	567	0	73233	811	34472	9657	2986	80
249	1329	10994	93	119	0	3275	4597	4885	4221	0	0	4	766	705	37	0	162	11	216	0	581	2743	0	383	5576	110	1064	494	1312	4	3	949	1175	312	167	0	165	484	19	11	957	546	0	67454	811	35005	9858	2876	80
250	1304	10924	25	113	0	3263	4450	4137	4689	0	0	4	977	620	37	0	162	11	216	0	581	2743	0	380	5576	12	1064	494	1312	4	3	812	1173	312	8	0	166	686	19	11	957	269	0	60884	811	35023	9942	2872	80
251	1298	11885	22	91	0	3263	4327	2944	4788	0	0	4	977	603	15	0	162	11	216	0	581	2798	0	64	5606	12	1056	475	1312	4	0	812	1183	312	6	0	210	686	19	11	959	242	0	56171	740	35808	9994	2586	80
252	1296	11762	22	97	0	3262	4423	2961	4829	0	0	4	1152	579	15	0	162	11	216	0	581	3382	0	64	5606	12	918	473	1312	4	0	812	1155	387	6	0	210	726	22	11	959	242	0	34080	755	35488	10404	2584	80
253	1044	11605	22	97	0	2652	4539	2780	4935	0	0	4	1248	569	15	0	162	11	216	0	581	3311	0	64	5606	12	641	473	1312	4	0	917	861	386	6	0	211	726	22	11	959	242	0	28836	752	36907	10378	2578	80
254	1040	12001	22	97	0	2652	4643	2770	4820	1	0	4	1251	352	15	0	162	10	216	0	580	3334	0	40	5610	11	641	464	1174	4	0	911	885	834	5	0	211	726	22	11	959	242	0	23076	749	38127	10089	2568	80
255	1040	11796	22	97	0	2639	4643	2749	5345	1	0	4	1251	351	15	0	162	10	216	0	580	3337	0	40	5610	11	640	445	1174	4	0	908	885	686	5	0	211	726	22	8	959	245	0	21209	757	39176	9608	2562	80
256	1038	12216	22	97	0	2303	4960	1942	5351	1	0	4	1251	346	15	0	162	10	216	0	565	3538	0	40	5610	10	571	442	894	4	0	896	780	718	5	0	211	726	22	8	959	245	0	19346	679	41049	9618	2544	80
257	1038	12398	22	97	0	2237	4921	1768	5379	1	0	4	1382	4	1	0	162	0	216	0	565	3804	0	40	5606	10	434	442	894	4	0	616	744	771	5	0	211	725	22	8	959	246	0	17512	559	40771	9450	2516	80
258	932	12168	22	97	0	2558	4893	1773	5526	1	0	4	1212	2	1	0	162	0	216	0	565	4054	0	39	5606	10	434	204	894	4	0	709	744	771	5	0	211	725	22	8	959	246	0	14825	557	40095	9663	2353	80
259	838	11945	22	99	0	2557	4840	1771	5521	1	0	4	1173	2	1	0	162	0	216	0	563	4257	0	39	5598	10	431	204	894	4	0	649	467	789	4	0	211	725	22	8	959	249	0	3880	555	39934	9657	2087	80
260	834	12230	22	99	0	2556	4824	1762	5449	1	0	4	1191	89	1	0	162	0	216	0	561	4408	0	39	5394	10	424	202	890	4	0	647	324	789	4	0	211	725	22	8	959	249	0	3378	552	38958	10168	1888	80
261	640	11947	22	99	0	2462	4837	1760	5454	1	0	4	1191	89	1	0	162	0	216	0	557	4709	0	39	4943	10	164	184	883	4	0	668	318	789	3	0	211	725	16	8	959	249	0	2697	543	37358	9504	1291	80
262	387	11904	0	99	0	2460	4627	1756	4931	1	0	4	1191	113	1	0	162	0	216	0	229	4848	0	39	4817	10	157	182	591	4	0	668	330	789	3	0	211	725	16	8	959	253	0	2278	530	37420	8819	1157	80
263	387	12013	0	99	0	2462	4653	1756	5301	1	0	4	1191	118	1	0	2	0	216	0	227	5391	0	79	4813	10	143	177	196	4	0	668	302	792	3	0	211	725	16	8	959	253	0	1307	237	37171	8377	1147	80
264	387	11452	0	99	0	2454	4584	1756	5065	1	0	4	1191	118	0	0	2	0	216	0	111	5680	0	364	4807	52	143	159	10	4	0	668	294	792	3	0	212	725	16	8	959	247	0	1173	172	35230	8747	413	80
265	387	11668	0	99	0	2179	4582	1711	5067	1	0	4	1191	118	0	0	0	0	216	0	111	5679	0	374	4658	52	143	157	8	4	0	668	176	800	3	0	222	716	16	8	959	263	0	901	172	35936	8402	411	80
266	387	12312	0	100	0	1698	4550	1697	5528	1	0	4	1190	120	0	0	0	0	216	0	111	5677	0	374	4654	52	143	39	6	4	0	668	177	833	3	0	222	716	16	8	958	271	0	765	172	34159	8716	411	80
267	386	12242	0	100	0	1696	4543	1692	5109	1	0	4	1189	120	0	0	0	0	216	0	111	5602	0	684	4665	52	377	16	6	4	0	684	177	833	3	0	222	716	16	8	954	271	0	763	172	33263	8009	410	0
268	386	12312	0	100	0	2034	4528	1692	5179	0	0	4	997	120	0	0	0	0	216	0	111	5596	0	684	4664	52	377	16	6	4	0	684	177	833	1	0	222	716	16	8	950	276	0	761	172	33692	8899	408	111
269	382	12379	0	100	0	1982	4165	1690	5062	0	0	4	960	120	0	0	0	0	214	0	111	5574	0	990	4658	206	377	10	6	4	0	682	124	833	1	0	222	1006	16	8	947	276	0	310	172	33857	8673	408	420
270	299	12249	0	90	0	2019	3424	1677	5992	0	0	4	960	120	0	0	0	0	216	0	111	5574	0	991	4650	206	376	10	5	4	0	670	124	833	1	0	222	1006	16	8	847	276	0	307	172	33365	9014	408	436
271	312	11640	0	89	0	2020	3415	1536	6017	0	0	4	960	120	0	0	0	0	216	0	111	4889	0	1027	4360	223	373	10	4	4	0	653	121	833	1	0	222	946	16	8	534	276	0	307	172	34041	9018	403	437
272	303	11306	0	9	0	2102	3414	458	6397	0	0	4	960	120	0	0	0	0	216	0	111	5431	0	1182	4369	226	258	10	4	4	0	498	121	833	1	0	228	944	16	8	529	276	0	307	172	32186	10218	407	437
273	221	10925	0	9	0	2118	3416	451	5926	0	0	4	978	120	0	0	0	0	216	0	101	5419	0	1184	4341	227	258	10	4	4	0	506	120	833	1	0	228	944	16	8	362	276	0	307	168	35839	10672	415	466
274	53	10910	0	9	0	2116	3413	449	5368	0	0	4	978	120	0	0	0	0	216	0	101	5409	0	1227	4565	227	258	10	3	4	0	457	120	833	1	0	228	719	16	8	362	276	0	307	475	35440	11285	415	467
275	53	10930	0	9	0	2110	3108	449	4203	0	92	4	978	120	0	0	0	0	216	0	101	5061	0	1259	3473	300	258	10	3	4	0	503	120	498	1	0	228	1035	16	8	529	248	0	307	325	35408	11751	413	467
276	42	10828	0	9	0	2096	3108	449	4199	0	92	4	978	120	0	0	0	0	214	0	98	4892	0	1849	2531	300	258	10	3	4	0	399	120	853	1	0	228	1035	16	8	527	276	0	288	356	35912	12141	413	467
277	42	9713	0	3	0	1770	3107	8	3952	0	113	4	978	121	0	0	0	0	214	0	98	4856	0	1879	2403	315	258	10	3	4	0	547	103	855	1	0	228	1103	16	8	527	276	0	288	358	36668	12258	412	467
278	335	9408	0	3	0	1767	3095	5	3904	0	113	4	976	121	0	0	0	0	214	0	96	4603	0	1938	1967	316	258	0	3	4	0	466	103	855	1	0	228	1101	16	8	526	276	0	288	354	35565	12422	408	614
279	335	9099	0	3	0	1822	2899	5	3952	0	113	4	960	122	0	0	0	0	211	0	0	4078	0	1988	1700	317	239	0	3	4	0	466	103	869	1	0	228	1111	16	8	355	275	0	288	354	37875	12550	399	614
280	337	9063	0	3	0	1811	2784	5	3194	0	113	4	751	122	0	0	0	0	210	0	0	4321	1	1990	1758	317	235	0	3	4	0	362	85	869	1	0	266	1109	16	8	355	275	0	288	471	37756	12566	352	614
281	337	8922	0	3	0	1811	2339	5	4020	0	113	4	317	122	0	0	0	0	2	0	0	4317	1	2023	1757	356	235	0	3	4	0	322	53	868	1	0	266	1109	16	8	353	273	0	288	471	38089	12887	40	615
282	335	6436	0	3	0	1660	2335	5	4015	0	113	4	315	122	0	0	0	0	0	0	0	4218	1	2174	1756	356	235	0	3	4	0	983	42	733	1	0	266	1109	16	8	341	273	0	287	792	36533	13402	40	615
283	335	5844	0	3	0	1344	2332	5	4012	0	113	4	308	122	0	0	0	0	0	0	0	4216	1	2177	1580	357	549	0	3	4	0	985	42	731	1	0	266	1109	16	8	337	55	0	287	792	35447	13597	34	616
284	326	5660	0	3	0	1344	2045	5	3985	0	113	4	219	124	0	0	0	0	0	0	0	3854	1	2217	1564	357	549	0	3	4	0	1042	42	721	1	0	266	1109	142	8	7	55	0	19	800	33352	14327	34	616
285	332	5489	0	3	0	1344	2017	5	4022	0	113	4	219	182	0	0	0	0	0	0	0	3342	1	2219	1556	357	579	0	3	4	0	1283	26	719	1	0	266	1109	142	8	5	55	0	19	800	31428	13651	34	626
286	333	5368	0	3	0	1337	1945	5	4022	0	113	4	217	182	0	0	0	0	0	0	0	2726	1	2221	1556	444	580	0	3	4	0	1188	26	604	1	0	266	1107	169	8	4	55	0	19	800	31681	13877	34	627
287	333	5037	0	3	0	1000	1806	5	4024	1	113	2	205	182	0	0	0	0	0	0	0	2182	1	2373	1541	580	888	0	3	4	0	1514	26	604	1	0	266	1107	170	8	2	55	0	19	800	25535	14866	28	627
288	333	4737	0	3	0	866	884	4	4022	1	113	1	205	351	0	0	0	0	0	0	0	1907	1	2373	1510	580	888	0	3	4	0	1511	26	604	1	0	266	1107	170	8	2	55	0	19	801	24829	15374	33	627
289	333	4735	0	3	0	866	879	4	3965	1	113	1	205	609	0	0	0	0	0	0	0	1864	1	2374	487	580	888	0	3	4	0	1459	26	603	1	0	266	1107	170	8	2	58	0	19	801	24733	14585	33	627
290	333	4521	0	3	0	1000	860	4	3848	1	113	1	202	635	0	0	0	0	0	0	0	1864	1	2374	517	580	888	0	3	4	0	1459	26	617	1	0	262	1107	170	8	2	6	0	19	801	24203	15900	33	627
291	336	4504	0	3	0	992	382	4	3819	1	113	1	202	674	1	0	0	0	0	0	0	1861	1	2387	502	740	888	0	3	4	0	1460	26	618	1	0	254	1101	170	8	2	6	0	19	801	25494	17963	20	635
292	336	4138	0	3	0	988	380	4	3863	1	113	1	202	673	1	0	0	0	0	0	0	1546	1	2411	491	765	888	0	0	4	0	1460	26	618	1	0	251	1093	170	8	2	6	0	19	801	25595	20067	20	635
293	336	3359	0	3	0	714	39	4	3863	1	113	1	202	575	1	0	0	0	0	0	0	1205	1	2505	491	765	888	0	0	3	0	1459	26	618	1	0	237	1084	169	8	2	14	0	19	801	25109	21181	20	821
294	336	3341	0	3	0	694	39	2	3863	1	113	1	198	662	1	0	0	0	0	0	0	610	1	2505	473	802	888	0	0	3	0	1459	26	610	1	0	231	818	169	8	2	14	0	2	801	25360	24386	20	821
295	336	3391	0	3	0	546	39	2	3863	1	113	1	197	662	1	0	0	0	0	0	0	183	1	2504	491	802	1053	0	0	3	0	1458	26	610	1	0	56	814	169	8	2	14	0	2	801	25322	26079	20	852
296	336	3410	1	2	0	546	37	2	3861	1	113	1	19	756	1	0	0	0	0	0	0	183	1	2464	490	802	820	0	0	3	0	1685	26	610	1	0	56	812	169	8	2	14	0	2	803	24781	27994	20	700
297	336	2843	1	44	0	546	36	2	3848	1	113	1	19	801	1	0	0	0	0	0	0	183	1	2640	490	802	839	0	0	3	0	1481	26	610	1	0	56	810	169	8	2	14	0	2	803	24494	29406	14	1018
298	336	2916	1	44	0	546	36	2	3027	1	113	1	15	807	1	0	0	0	0	0	0	180	1	2641	490	802	839	0	0	3	0	1445	26	608	1	0	56	719	165	8	0	14	0	2	803	25345	33571	14	1018
299	336	2180	1	44	0	536	36	2	2648	1	113	1	5	812	1	0	0	0	0	0	0	175	1	2604	490	800	839	0	0	3	0	1686	27	604	1	0	56	511	169	8	0	14	0	2	803	25002	34756	14	1019
300	336	2175	1	44	0	534	36	2	2618	1	113	1	5	851	1	0	0	0	0	0	0	49	1	2620	444	722	839	0	0	3	0	1686	27	260	1	0	56	511	169	8	0	14	0	2	803	25380	36574	14	1062
301	336	2080	1	44	0	309	36	2	2550	1	113	0	2	851	1	0	0	0	0	0	0	47	1	2643	444	756	532	0	0	3	0	1686	24	257	1	0	56	511	169	8	0	14	0	2	803	24952	40566	14	1063
302	320	2081	1	44	0	226	19	2	2292	1	113	0	2	852	1	0	0	0	0	0	0	47	1	3025	444	762	532	0	0	3	0	1686	24	249	1	0	56	511	169	8	0	14	0	2	810	25131	41283	26	1395
303	320	1540	1	44	0	226	19	2	2120	0	113	0	2	852	1	0	0	0	0	0	0	47	1	3193	442	917	839	0	0	2	0	1686	24	169	1	0	17	511	168	8	0	14	0	2	810	25052	41819	26	1451
304	317	1474	1	46	0	226	19	2	1452	0	113	0	2	852	1	0	0	0	0	0	0	45	1	3255	137	916	839	0	0	2	0	1686	24	169	1	0	17	511	164	8	0	14	0	2	978	24082	41976	26	1479
305	317	1632	1	46	0	226	17	2	1449	0	113	0	0	852	0	0	4	0	0	0	0	45	1	3294	137	908	839	0	0	2	0	1686	24	116	1	0	17	511	164	8	0	14	0	2	978	23582	45590	26	1480
306	317	1634	1	46	0	226	17	2	1444	0	113	0	0	864	0	0	4	0	0	0	0	45	1	3288	137	908	839	0	0	2	0	1684	24	107	1	0	17	511	164	8	0	14	0	0	1027	22524	45909	26	1499
307	317	1650	1	46	0	225	12	2	1427	1	113	0	0	876	0	0	4	0	0	0	0	42	1	3975	137	908	851	0	0	2	0	1684	24	107	1	0	11	510	164	8	0	14	0	0	1027	22442	47443	37	1499
308	308	1677	1	304	0	92	12	2	341	1	113	0	0	1165	0	0	4	0	0	0	0	42	1	3994	137	908	851	0	0	2	0	1668	24	107	1	0	11	510	164	8	0	14	0	0	1027	21847	48422	46	1500
309	308	1659	1	304	0	91	12	2	335	1	113	0	0	1073	0	0	4	0	0	0	0	42	1	3463	137	908	851	0	0	2	0	1668	24	107	1	0	11	230	164	8	0	14	39	0	1026	21779	49279	49	1500
310	308	1816	1	305	0	91	12	2	175	1	112	0	0	1088	0	0	4	0	0	0	0	30	1	3549	137	908	851	4	0	2	0	1684	24	107	1	0	11	188	164	8	0	3	39	0	1023	21434	49744	49	1500
311	307	2674	1	309	0	91	5	2	164	17	112	0	0	1088	0	0	14	0	0	0	0	30	1	3491	137	908	851	4	0	257	0	1852	24	76	1	0	11	175	164	8	0	3	39	0	799	20557	49444	54	1502
312	307	2709	1	309	0	91	5	2	31	17	112	0	0	1088	0	0	14	0	0	0	0	30	1	3448	137	751	851	4	0	258	0	1900	22	75	1	0	11	72	164	8	0	3	39	0	681	19313	49449	54	1502
313	307	2676	1	309	0	93	5	2	27	17	112	0	0	1082	0	0	14	0	0	0	0	30	1	3196	137	723	851	4	2	259	0	2063	22	62	1	0	11	69	164	8	0	3	39	0	796	18625	49029	55	1496
314	307	2652	1	309	0	93	4	2	27	17	112	0	0	893	0	0	24	0	0	0	0	30	1	3408	137	600	851	4	106	259	0	2063	8	62	1	0	11	69	164	8	0	3	39	0	794	17105	49224	139	1494
315	303	2674	1	309	0	92	4	2	25	17	112	0	0	899	0	0	24	0	0	0	0	0	1	3436	137	598	851	4	106	260	0	2088	8	62	1	0	11	69	164	8	0	3	39	0	798	14309	48821	139	1810
316	299	2442	1	309	0	92	4	2	25	17	109	0	0	1030	0	0	24	0	0	0	0	0	1	3028	18	596	851	4	106	260	0	2088	8	62	1	0	11	69	164	8	0	3	39	0	729	13802	48384	147	1694
317	293	2413	1	309	0	377	4	2	24	17	107	0	0	1035	0	0	20	0	0	0	0	0	1	2795	18	596	851	4	106	261	0	2035	8	62	1	0	11	225	164	8	0	3	39	0	384	12525	48516	157	1683
318	284	2291	1	309	0	377	4	2	24	17	0	0	0	1035	0	0	20	0	0	0	0	0	1	2791	18	569	850	4	106	261	0	2105	8	62	1	0	11	259	164	8	0	3	39	0	379	11210	44769	157	1683
319	13	2291	1	309	0	289	4	2	22	17	0	0	0	1369	0	0	20	0	0	0	0	0	1	2792	18	432	850	4	106	261	0	2105	3	52	1	0	11	259	164	8	0	3	39	0	377	10298	48809	157	1657
320	13	2333	1	309	0	289	4	2	0	17	0	0	0	1371	0	0	20	0	0	0	0	0	1	2806	18	432	850	4	106	261	0	2107	3	52	1	0	11	270	164	8	0	3	39	0	377	10392	48276	163	1870
321	13	2530	1	308	0	319	4	2	0	17	0	0	0	1372	0	0	20	0	0	0	0	0	1	2393	0	432	848	4	106	261	0	2106	3	6	1	0	11	270	157	8	0	3	39	0	377	8929	47559	163	1910
322	6	2531	1	309	3	319	4	2	0	17	0	0	0	1328	0	0	20	0	0	21	0	0	1	2394	0	432	847	4	106	261	0	2416	3	6	1	0	11	270	157	8	0	0	63	0	377	6328	47521	164	1945
323	6	2540	1	309	3	320	1	2	0	17	0	0	0	1328	0	0	20	0	0	21	0	0	1	2228	0	432	197	4	106	261	0	2412	3	6	1	0	11	266	157	8	0	0	63	0	377	4671	47378	164	1946
324	0	2565	1	309	3	386	1	2	0	17	0	0	0	1328	0	0	20	0	0	21	0	0	1	2228	0	343	185	4	108	261	0	2190	3	6	1	0	11	264	157	8	0	0	63	0	377	4492	47230	195	2033
325	0	2563	1	309	3	386	1	2	0	17	0	0	0	1326	0	0	20	0	0	22	0	0	1	2227	0	159	185	4	108	261	0	2190	3	6	1	0	11	207	157	8	0	0	63	0	376	2830	46326	290	2033
326	0	2559	1	309	3	386	1	2	0	17	0	0	0	1326	0	0	20	0	0	22	0	35	1	2506	0	155	185	4	4	261	0	2427	3	6	1	0	11	201	155	8	0	0	63	0	361	2417	47645	290	2050
327	0	2921	1	309	3	386	1	2	0	17	0	0	0	1326	0	0	20	0	0	27	0	35	1	2742	0	155	185	4	4	265	0	2777	3	6	1	0	9	201	154	8	0	0	63	0	357	2491	49262	290	2050
328	33	2859	1	309	3	386	1	2	0	17	0	0	0	1326	158	0	20	0	0	28	0	35	1	2543	0	115	185	4	108	265	0	2764	3	6	1	0	11	201	148	8	0	0	63	0	353	2473	49830	290	2050
329	33	2963	1	309	3	386	1	2	0	17	0	0	0	1326	158	0	20	0	0	35	0	35	1	2590	0	115	185	4	108	265	0	2503	349	6	1	0	11	201	143	8	0	0	63	0	234	2593	50444	299	2047
330	34	2765	1	309	3	386	1	2	0	17	0	0	0	1326	158	0	20	0	0	45	0	35	1	2761	0	115	185	4	108	265	0	2497	349	6	1	0	11	264	137	8	0	0	63	0	234	2630	47705	299	2045
331	34	2766	1	317	3	386	1	2	0	16	0	0	0	1326	158	0	20	0	0	71	0	35	1	2773	0	115	185	4	108	265	0	2459	393	6	1	0	11	273	135	8	0	0	63	0	234	2655	47340	299	1700
332	34	2766	1	317	3	386	1	2	0	15	0	0	0	1378	158	0	20	0	0	71	0	35	1	2805	0	176	185	4	108	265	0	1970	393	6	1	0	11	272	7	8	0	0	63	0	229	2840	57845	299	1801
333	34	2493	1	317	3	386	1	2	0	0	0	0	104	1072	158	0	20	0	0	76	0	35	1	2855	0	176	185	4	108	265	0	1704	392	6	1	0	11	273	3	8	0	0	63	0	229	2837	61284	306	2446
334	34	2474	8	500	3	386	1	2	0	0	0	0	104	1376	158	0	20	0	0	62	0	35	1	2854	0	187	185	4	108	265	0	1465	392	6	1	0	11	273	3	8	0	0	63	0	229	2511	61657	306	2970
335	34	2727	8	500	3	386	1	2	0	0	0	0	129	1357	158	0	20	0	0	153	0	35	1	2854	0	187	185	4	108	265	0	1118	392	6	1	0	11	273	3	8	11	0	63	0	229	2798	64221	295	3395
336	34	3142	8	501	3	386	1	2	0	0	0	0	129	1351	158	0	20	0	0	354	0	35	1	2911	0	187	185	4	108	265	0	1117	392	6	1	0	11	277	3	8	11	0	63	0	229	2807	66145	295	3454
337	153	3140	8	501	3	386	1	2	0	0	0	0	129	1074	158	0	20	0	0	359	0	35	1	3277	0	185	185	4	108	265	0	1215	392	6	1	0	0	277	3	8	11	0	63	0	229	2796	66502	296	3492
338	153	3092	8	522	3	386	1	2	0	0	0	0	129	885	158	0	20	0	0	359	0	35	1	3482	0	185	183	4	108	265	0	1215	392	6	1	0	0	277	3	8	11	0	63	0	229	2475	67085	296	3493
339	153	2841	8	522	3	386	1	2	0	0	0	0	129	878	158	0	20	0	0	364	0	35	1	3481	0	78	183	4	108	263	0	1264	392	6	1	0	0	277	3	8	11	0	63	0	228	2920	68559	296	3477
340	185	3187	8	272	3	386	1	2	0	0	0	0	129	878	158	0	20	0	0	365	0	35	1	3159	0	76	181	4	108	261	0	1264	392	6	1	0	0	277	3	8	11	0	63	0	228	2920	66531	296	3475
341	185	3402	8	517	3	386	1	2	0	0	0	0	129	869	158	0	20	0	0	365	0	35	1	3364	0	74	177	4	108	8	0	1299	392	6	1	0	0	277	3	5	11	0	63	0	225	3068	67208	296	3281
342	185	3421	8	517	3	386	1	2	0	0	0	0	129	869	158	0	20	0	0	365	0	35	1	3930	0	72	0	4	108	8	0	1320	392	6	1	0	0	277	3	5	11	0	63	0	222	3063	66821	296	3277
343	185	3019	8	517	3	386	0	2	0	0	0	0	129	869	158	0	20	0	0	365	0	35	1	3931	0	72	0	4	108	8	0	1320	393	6	1	0	0	387	3	4	11	0	63	0	222	3044	65054	296	3275
344	185	3038	8	509	3	386	0	2	0	0	0	0	129	864	158	0	20	0	0	365	0	37	1	4287	0	72	0	4	108	8	0	1320	393	6	1	0	0	387	3	4	11	0	63	0	216	3051	65162	296	3271
345	185	3034	8	509	3	339	0	2	0	0	0	0	129	695	158	0	20	0	0	365	0	37	1	4278	0	72	0	4	4	8	0	1320	394	6	1	0	0	413	0	0	11	0	63	0	216	3619	63130	296	3254
346	187	3066	8	509	3	339	0	2	0	0	0	0	129	590	158	0	20	0	0	365	0	39	1	4284	0	72	0	0	4	8	0	1320	394	38	1	0	0	413	0	0	11	0	63	0	216	3854	64023	296	3056
347	187	2729	8	509	3	339	0	2	0	0	0	0	129	590	158	0	20	0	0	365	0	39	1	4467	0	72	0	0	4	6	0	1325	392	38	1	0	0	415	0	0	11	0	63	0	216	4695	63202	296	3070
348	187	2914	1	509	3	339	0	2	0	0	0	0	129	584	158	0	20	0	0	365	0	39	1	4708	0	72	0	0	4	6	0	1342	392	38	1	0	0	544	0	0	11	0	63	0	216	4254	59328	296	3070
349	187	2715	1	505	3	339	0	2	0	0	0	0	129	584	158	0	20	0	0	365	0	39	1	4697	0	72	0	0	4	6	0	1352	392	38	1	0	0	544	0	0	11	0	63	0	14	4506	64181	296	3066
350	200	2710	1	504	3	339	0	2	1	0	0	0	129	584	158	0	20	0	0	366	0	39	1	4626	0	72	0	0	4	6	0	1298	392	38	1	0	0	359	0	0	11	0	63	0	12	4596	64177	296	3055
351	200	2759	1	211	3	339	0	2	1	0	0	0	129	584	158	0	20	0	0	366	0	39	1	4419	0	72	0	0	4	6	0	1298	392	38	0	0	0	359	0	0	11	0	63	0	12	4715	66886	201	2833
352	200	2775	1	209	3	339	0	2	1	0	0	0	129	581	158	0	20	0	0	353	0	39	1	4878	0	72	0	0	4	6	0	1298	392	38	0	0	0	359	0	0	11	0	63	0	12	4769	66603	201	2693
353	200	3863	1	206	3	339	0	2	14	0	0	0	129	579	158	0	20	0	0	341	0	4	1	4317	0	72	0	0	4	6	1	1298	392	38	0	0	0	359	0	0	11	0	63	0	12	4678	67023	201	2744
354	200	4029	1	206	3	339	0	2	14	0	0	0	129	555	157	0	20	0	0	327	0	4	1	4799	0	72	0	0	4	6	1	1298	392	38	0	0	0	503	0	0	11	0	63	0	12	4689	70796	201	2532
355	200	4052	1	206	3	337	0	2	14	0	0	0	129	551	158	0	20	0	0	307	0	4	1	4946	0	72	12	0	4	6	1	1292	392	38	0	0	0	503	0	0	0	0	63	0	12	4729	71212	1	2532
356	200	4095	1	206	3	338	0	2	14	0	0	0	129	534	158	0	20	0	0	238	0	4	1	5031	0	87	12	0	4	6	1	1297	392	38	0	0	0	547	0	0	0	0	63	0	23	4753	73213	1	2729
357	200	5043	1	206	3	338	0	2	14	0	0	0	129	236	158	0	20	0	0	207	0	4	1	4995	0	87	12	0	4	6	1	1293	392	38	0	0	0	552	0	0	0	0	63	0	23	4675	73706	1	2729
358	200	5137	1	206	3	338	0	0	14	0	0	0	129	223	158	0	20	0	0	174	0	4	1	4993	0	87	12	0	4	6	1	958	392	38	0	0	0	552	0	0	0	0	0	0	25	4684	74496	1	2159
359	200	5521	1	435	3	338	0	0	14	0	0	0	129	223	158	0	20	0	0	154	0	4	1	4869	0	87	12	0	4	6	1	956	392	38	0	0	0	553	0	0	0	0	0	0	25	5040	74067	1	2157
360	200	5056	1	435	3	339	0	0	14	0	0	0	129	56	158	0	20	0	0	136	0	4	1	4864	0	87	12	0	4	6	1	606	392	38	0	0	0	553	0	0	0	0	0	0	25	5430	75024	1	2153
361	200	5714	1	436	3	339	0	0	14	0	0	0	129	223	158	0	20	0	0	113	0	4	1	4668	0	87	12	0	4	6	1	428	388	38	0	0	0	553	0	0	0	0	1	4	23	5116	76425	1	2370
362	200	5772	1	579	3	340	0	0	13	0	0	0	128	223	158	0	20	0	0	95	0	4	1	4859	0	87	12	0	4	6	1	428	385	38	0	0	0	553	0	0	0	0	1	4	23	5430	77505	1	2345
363	200	5941	1	579	3	337	0	0	13	0	0	0	128	223	158	0	20	0	0	65	0	4	1	4399	0	87	12	0	4	4	1	428	378	6	0	0	0	553	0	0	0	0	1	4	23	6555	77407	1	2330
364	200	6974	1	604	3	337	0	0	13	0	0	0	25	223	158	0	20	0	0	11	0	5	1	4550	0	87	12	0	4	4	1	428	3	6	0	0	0	552	0	0	0	0	1	4	23	7081	77867	1	1764
365	200	8725	1	604	3	314	0	0	13	0	0	0	1	223	158	0	20	0	0	10	0	5	1	4677	0	87	12	0	4	4	1	428	2	6	0	0	0	551	0	0	0	0	1	4	23	8178	77719	1	1655
366	200	9525	1	605	3	3	0	0	13	0	0	20	0	223	158	0	20	0	0	10	0	5	1	5189	0	87	12	0	4	4	0	428	2	6	0	0	0	549	0	0	28	0	1	4	23	9452	77392	1	1655
367	200	10012	1	605	3	3	0	0	13	0	0	20	0	221	158	0	20	0	0	9	0	5	1	5839	0	87	12	0	4	4	0	428	2	6	0	0	0	471	0	0	28	0	1	4	23	11400	77205	1	1655
368	200	10708	1	605	3	117	0	0	0	0	0	20	0	221	156	0	20	0	0	9	0	5	1	5527	0	87	12	0	4	4	0	450	2	6	0	0	0	471	0	0	31	0	1	4	23	12082	76531	1	1653
369	200	11549	1	605	3	140	0	0	0	0	0	20	0	221	158	0	20	0	0	3	0	5	1	5556	0	87	12	0	4	4	0	450	2	6	0	0	0	471	0	0	31	0	1	4	23	14328	77203	1	1646
370	200	11627	1	605	3	148	0	0	0	0	0	20	0	221	158	0	20	0	0	1	0	5	1	5672	0	87	12	0	4	4	0	448	2	6	0	0	0	472	0	0	31	0	1	4	23	13758	77163	1	1450
371	200	11869	1	605	3	149	0	0	0	0	0	20	0	167	158	0	20	0	0	1	0	5	1	5729	0	87	25	0	4	4	0	445	2	5	0	0	0	472	0	0	31	0	1	4	23	15690	76304	1	1206
372	200	11867	1	605	3	149	0	0	0	0	0	20	0	167	158	0	20	0	0	1	0	5	1	5774	0	87	25	0	4	4	0	441	2	5	0	0	0	725	0	0	31	0	1	10	23	16399	75705	1	1110
373	200	12161	1	605	3	194	0	0	0	0	0	20	0	0	158	0	20	0	0	0	0	5	1	5850	0	15	25	0	4	4	0	24	2	5	0	0	0	728	0	0	31	0	1	10	23	16346	72664	1	1108
374	200	12264	1	605	3	194	0	0	0	0	0	20	0	0	158	0	20	0	0	0	0	5	1	5828	0	15	25	0	4	4	0	24	2	5	0	0	0	728	0	0	31	0	1	10	12	17573	69527	1	1077
375	200	12218	1	605	3	194	0	0	0	0	0	20	0	0	158	0	20	0	0	0	0	5	1	5817	0	15	25	0	8	4	0	24	2	5	0	0	0	1036	0	0	31	0	1	10	12	19624	68941	1	1076
376	200	12478	1	605	3	194	0	0	0	0	0	20	0	0	158	1	20	0	0	0	0	5	1	5615	0	15	25	0	8	4	0	24	2	5	0	0	0	1036	0	0	31	0	1	10	12	20727	67779	1	950
377	200	12526	1	604	3	194	0	0	0	0	0	20	0	0	158	1	20	0	0	0	0	28	1	5837	0	15	14	0	8	4	0	23	2	5	0	0	0	1038	0	0	31	0	1	10	12	23745	66730	1	948
378	198	12439	1	604	3	202	0	0	0	0	0	20	0	0	158	1	20	0	0	0	0	28	1	5840	0	15	14	0	8	4	0	23	2	5	0	0	0	1038	0	0	31	0	1	10	12	25844	65834	1	954
379	198	12419	26	602	3	203	0	0	0	0	0	20	0	0	158	1	20	0	0	0	0	28	1	5916	0	15	14	0	8	4	0	23	2	5	0	0	0	1039	0	0	31	0	1	10	12	26206	61972	1	934
380	196	12416	26	602	3	203	0	0	0	0	0	20	0	0	158	1	20	0	0	0	0	28	1	5873	0	15	14	0	8	4	0	23	2	5	0	0	0	1035	0	0	31	0	1	10	12	27339	56691	1	603
381	194	11789	27	602	3	203	0	10	0	0	0	20	0	0	158	1	20	0	0	0	0	28	1	6449	0	15	14	0	8	4	0	23	2	5	0	0	0	1035	0	0	31	0	1	10	12	27520	51786	1	594
382	192	11797	27	600	3	180	0	10	0	0	0	0	0	0	158	1	20	0	0	0	0	28	1	6491	0	15	14	0	8	4	0	23	2	5	0	0	0	1035	0	0	31	0	1	10	12	28318	50028	1	347
383	49	12865	27	595	3	203	0	10	0	0	0	0	0	0	158	1	20	0	0	0	0	28	1	6512	0	15	14	0	8	4	0	23	2	4	0	0	0	1035	0	0	31	0	1	10	12	28660	47254	1	340
384	49	12879	27	445	4	203	0	10	0	0	0	0	0	0	158	1	20	0	0	0	0	28	1	6151	0	15	1	0	8	4	0	22	2	4	0	0	0	1030	0	0	31	0	1	10	12	28917	43643	1	22
385	49	12333	27	445	4	203	0	10	0	0	0	0	0	0	158	1	20	0	0	0	0	28	1	6727	0	15	1	0	8	4	0	0	117	4	0	0	0	1026	0	0	31	0	1	10	12	28978	41233	1	22
386	49	12720	27	445	4	203	0	10	0	0	0	0	0	0	158	1	20	0	0	0	0	32	1	6517	0	15	1	0	53	4	0	0	117	4	0	0	0	1026	0	0	31	0	1	10	12	28751	38722	1	21
387	49	12594	27	237	4	203	0	10	0	0	0	0	0	0	158	1	20	0	0	0	0	32	1	6374	0	15	1	0	53	4	0	0	117	4	0	0	0	1026	0	0	31	0	1	10	12	29543	33751	1	21
388	49	12499	27	237	4	202	0	10	0	0	0	0	0	0	158	1	20	0	0	0	0	32	1	6367	0	17	1	0	53	4	0	0	155	4	0	0	0	1026	0	0	31	0	1	10	12	29539	28861	1	21
389	49	12311	27	237	4	135	0	10	0	0	0	0	0	0	158	1	20	0	0	0	0	32	1	6450	0	19	1	0	53	4	0	0	155	4	0	0	0	1025	0	0	31	0	12	10	12	29097	28123	1	21
390	49	12356	27	237	4	135	0	10	0	0	0	11	0	0	158	1	20	0	0	0	0	32	1	6157	0	18	1	0	52	4	0	0	156	4	0	0	0	1001	0	0	31	0	12	10	12	28660	25813	1	21
391	49	12133	27	237	91	135	0	10	0	0	0	11	0	322	158	1	20	0	0	0	0	32	1	6084	0	20	1	0	52	4	0	0	154	4	0	0	0	899	0	0	31	0	12	10	12	28807	23390	1	21
392	26	11876	27	237	91	135	0	10	0	0	0	11	0	322	158	1	20	0	0	0	0	28	1	5805	0	20	1	0	52	4	0	0	167	4	0	0	0	899	0	0	31	0	12	10	12	29815	17714	7	21
393	26	11744	27	237	91	135	0	10	0	0	0	11	0	361	158	1	20	0	0	0	0	28	0	5809	0	22	1	0	52	4	0	0	167	4	0	0	0	893	0	0	31	0	12	10	12	30676	12235	7	21
394	26	11753	27	237	236	135	4	10	0	2	0	11	0	361	158	1	20	0	0	0	0	28	0	5381	0	22	1	0	59	4	0	0	168	4	0	0	0	891	0	1	31	0	12	10	12	30754	10896	7	21
395	26	11732	27	237	236	135	4	10	0	2	0	11	0	361	158	1	20	0	0	0	0	28	0	4306	0	22	1	0	59	4	0	0	168	2	0	0	0	891	0	1	31	0	12	10	12	31550	9759	7	21
396	26	11606	27	237	236	135	4	10	0	3	0	11	0	361	158	1	19	108	0	0	0	28	0	4230	0	22	1	0	59	4	0	0	168	2	0	0	0	890	14	1	31	0	12	10	12	31063	9960	7	21
397	18	10332	27	237	236	135	4	10	0	3	0	11	0	361	158	1	21	108	0	0	0	28	0	4384	0	22	1	0	59	4	0	0	168	2	0	0	0	890	14	1	31	0	12	10	12	29340	9610	7	21
398	15	9926	27	191	236	135	4	10	0	3	0	11	0	361	158	1	21	108	0	0	0	28	0	4261	0	22	1	0	59	4	0	0	168	0	0	0	0	876	14	1	31	0	12	10	12	32960	7992	7	20
399	15	9483	27	237	236	135	4	10	0	3	0	11	0	361	158	1	21	108	0	0	0	28	0	4235	0	22	1	0	59	71	0	0	169	0	0	0	0	870	14	1	31	0	12	10	12	32992	7180	7	19
[truncated: 1 more columns]

## Sheet: Fig2B_CRAC_2_noPTC
Heatmap refers to Fig 2 b left (noPTC). Signal per position of the Top50 most abundant Upf1 CRAC signals around the stop codon. See also Dataset GSE299782.
Distance from stop	YDL136W	YDL130W	YDL070W	YDR002W	YDR060W	YDR064W	YDR385W	YOR341W	YGL103W	YGR118W	YLR075W	YLR150W	YLR344W	YPR041W	YPR080W	YBL027W	YBR039W	YBR048W	YBR118W	YBR189W	YJL189W	YJL177W	YJL159W	YJL034W	YJR094W-A	YER177W	YAL038W	YDR050C	YGL008C	YGR192C	YLR029C	YLR044C	YLR110C	YLR287C-A	YLR355C	YLR406C	YLR441C	YPL240C	YML123C	YML026C	YBR011C	YBR084C-A	YNL302C	YJR145C	YKL152C	YKL060C	YKL056C	YKR094C	YHR203C
-400	198	1074	296	696	0	1670	773	6	4918	213	1074	481	0	337	1659	436	0	5098	1659	7258	1424	1	166	236	920	41	2788	1495	643	3478	756	367	1913	1395	275	0	1436	371	0	4	522	356	517	1598	1308	4482	2627	12	770
-399	211	979	296	696	0	1660	966	6	4969	213	1074	482	0	337	1079	391	0	5260	1079	7245	1358	1	166	223	940	41	2831	1581	654	3192	741	367	1908	1400	539	0	1693	371	0	17	522	640	517	1598	1665	4505	2508	12	1036
-398	211	950	296	697	0	1641	968	6	5793	213	1074	523	0	337	1076	391	0	5260	1076	6991	1065	1	166	3	941	41	2836	1343	663	3465	741	367	1949	1400	822	0	1694	372	0	17	539	640	517	1596	1665	4643	2557	12	1036
-397	211	950	324	697	0	1448	968	8	6194	211	1074	521	0	337	908	615	0	5260	908	6698	1065	1	166	3	941	41	2835	2215	991	3260	741	367	1948	1400	826	0	1692	373	0	17	540	633	519	1579	1666	4643	2557	12	1036
-396	211	950	322	712	0	1014	968	8	6302	210	1074	525	0	337	889	615	0	5275	889	6121	1064	1	166	3	941	41	3045	2240	991	3262	741	367	1964	1139	826	0	1694	373	0	18	540	900	649	1808	1666	4728	2559	12	1347
-395	211	950	528	712	0	756	968	8	6114	210	1074	525	0	336	810	673	0	5806	810	6041	1065	1	166	3	941	41	2669	2368	991	3520	741	372	2246	1135	826	0	1694	371	0	18	540	750	326	2064	1714	3819	2558	12	1603
-394	211	974	526	715	0	660	968	8	6799	85	1382	527	0	336	810	672	0	5802	810	5911	1065	1	164	3	1317	41	3197	2368	991	3521	741	372	2465	1433	820	0	1378	365	0	553	540	876	644	1891	2005	4052	2722	12	1653
-393	211	974	462	715	0	653	968	8	7016	85	1372	785	0	336	806	425	0	5802	806	6222	1063	1	164	3	1319	41	3305	2371	991	3525	741	372	2574	1617	804	0	1694	10	0	553	537	1230	532	1936	2005	4100	2712	12	1698
-392	211	974	462	713	0	651	968	10	7354	85	1360	784	0	336	806	1114	0	5732	806	5975	1063	138	164	3	1438	41	3038	2371	991	3523	741	372	2545	1874	804	0	1692	9	0	549	534	1373	532	1999	2026	4073	2718	12	1761
-391	211	974	462	713	0	519	968	10	7312	85	1362	784	0	335	806	1230	0	5524	806	5545	1063	138	164	3	1439	41	2995	2613	991	3590	741	471	2547	2250	726	0	1491	4	0	549	503	1422	532	1993	1950	3903	2674	42	1761
-390	211	972	462	713	0	517	968	10	6907	85	1367	837	0	335	767	1544	0	5963	767	5628	1061	139	154	3	1460	41	2972	2616	991	3601	741	473	2570	2379	724	0	1694	2	0	549	528	1427	532	1993	2016	3629	2495	42	1761
-389	211	972	462	713	0	466	966	10	7662	86	1261	837	0	328	766	1594	0	5464	766	4850	1057	508	146	3	1460	41	2476	2642	991	3586	655	733	3065	2386	783	0	1694	2	0	549	523	1706	459	1969	2006	4017	2495	42	1761
-388	211	972	462	735	0	466	966	10	7735	109	1047	838	0	314	484	1602	0	5462	484	4656	1172	508	417	3	1461	41	2476	2450	992	2985	654	1043	3065	2500	783	0	1693	2	0	553	155	2215	457	2193	2006	3757	2494	42	1985
-387	211	1157	462	731	0	466	964	10	7788	110	1339	819	0	3	480	1900	0	5852	480	5052	1160	508	484	3	1461	41	2474	2685	992	2505	430	1090	3035	2181	783	270	1685	2	0	553	155	2259	457	2218	1816	3760	2396	42	2009
-386	211	1224	462	568	0	466	964	10	8055	110	1368	809	0	3	462	1900	0	5861	462	5513	798	508	520	3	1461	41	2468	2686	1282	2496	430	1138	3034	2181	1090	271	1684	2	0	553	155	2288	135	2245	1569	3955	2393	45	1979
-385	211	1256	462	568	0	466	960	12	8079	110	1422	807	0	3	137	1931	0	5912	137	5452	798	508	520	3	1401	41	2499	2688	1285	2525	554	1639	3036	2873	1093	271	1662	2	0	553	155	2319	134	2244	1569	3775	2390	45	1729
-384	211	1257	462	582	0	466	958	12	7784	110	1422	807	0	3	136	1931	0	5897	136	5764	797	508	518	3	1401	41	2433	2687	1322	2522	831	1976	3031	3178	1128	271	1657	2	0	553	155	2319	134	2436	1600	3843	2350	45	1921
-383	199	1257	462	582	0	466	841	13	7760	110	1624	651	0	3	34	1930	0	5758	34	5789	777	508	518	3	1401	41	2472	2688	1311	2577	847	1784	3031	3248	859	271	1468	2	0	553	155	2418	134	2422	1726	3845	1986	45	1921
-382	198	1257	462	583	0	533	847	13	7579	110	1625	643	0	3	32	2149	0	5402	32	5767	777	538	518	3	1401	18	2461	2687	1312	2301	873	1841	3176	3314	1126	271	1465	2	0	448	155	2419	134	2432	1584	3545	1976	45	1921
-381	198	1374	462	559	0	645	879	13	7716	110	1656	569	0	3	32	2147	0	5199	32	5666	777	540	516	3	1401	18	2190	2687	1308	2301	871	1841	3168	3602	1126	271	1463	2	0	448	155	2726	134	2259	1920	3677	1486	33	1941
-380	198	1376	462	590	0	648	879	13	7382	110	1656	768	0	3	32	2325	0	5184	32	5298	777	882	516	3	1401	18	2191	2683	1308	2291	871	1839	3165	4016	1126	271	1208	2	0	448	155	2984	134	2259	2245	3705	1471	237	1941
-379	197	1391	462	590	0	660	879	13	7366	110	1656	764	0	3	32	2324	0	5184	32	5283	777	883	510	3	1400	18	2192	2698	1307	2281	866	1834	3413	3830	1123	271	1203	2	0	448	155	3013	134	2002	2243	3749	1316	909	1942
-378	197	1367	462	591	0	660	1073	13	7766	110	1959	767	0	3	31	2565	0	5180	31	5589	774	916	510	3	1398	18	2192	2666	1306	2164	465	1859	3405	4088	1123	271	1198	3	0	448	155	3013	134	1996	2244	3907	1309	929	1940
-377	197	1844	462	591	0	665	1097	13	7390	112	1959	767	0	3	31	2565	0	5156	31	5685	774	916	508	3	1054	18	2392	2394	1305	2164	451	2029	3440	4109	1123	271	1182	4	0	448	155	3013	134	1958	2243	4210	1309	951	1832
-376	197	2562	462	591	0	665	1097	13	8192	112	1960	768	0	0	31	2565	0	5141	31	5692	774	916	502	3	1054	18	2261	2388	1017	2156	449	2030	3231	3859	1123	271	1163	4	0	448	155	3029	134	2324	2241	4149	1307	980	1856
-375	197	2812	434	591	0	665	903	13	8163	112	1954	768	0	0	31	2619	0	5134	31	5598	136	916	502	3	1054	18	2363	2382	677	2151	1004	2058	3086	3873	1123	271	865	4	0	448	155	3307	134	2273	2231	4390	1305	982	1801
-374	195	3213	434	591	0	665	902	13	8208	126	2118	768	0	0	31	3090	0	4764	31	5684	135	916	465	3	1054	18	2223	2091	677	2151	1005	2059	3103	3873	1123	271	334	275	0	448	155	3455	132	2336	2216	4653	1305	982	1864
-373	195	3307	434	591	0	665	900	13	8466	2339	2533	768	0	0	31	3125	0	4595	31	5218	135	916	446	3	975	18	2274	2209	677	1985	1024	1992	2740	3834	1123	271	322	275	0	448	155	3371	132	2457	1936	5091	1303	720	1992
-372	97	3819	434	591	0	665	899	13	8499	2340	2425	768	0	0	31	3221	0	3894	31	5489	135	916	446	3	975	18	2289	2013	622	1823	1024	1992	2690	3283	1123	271	207	301	0	448	155	3514	132	2462	1938	5182	1299	983	1997
-371	97	4083	434	589	0	665	894	13	7921	2342	3144	768	0	0	31	3222	0	3711	31	5489	135	916	446	3	973	18	2379	2014	618	1858	1206	2059	2688	3279	1123	271	207	302	0	448	155	3516	131	2477	1927	5053	1176	987	2014
-370	97	4279	434	585	0	664	681	13	7943	2267	3348	768	0	0	31	3222	0	3469	31	5503	138	911	446	3	710	18	2377	1990	615	1855	1206	2059	2598	3278	1081	271	207	302	0	444	155	3516	130	2225	1914	5053	675	987	1764
-369	97	4343	432	581	0	664	679	13	7895	2332	3732	1053	78	0	31	3504	0	2206	31	5493	138	912	446	138	1121	18	2058	2283	615	1853	1206	2057	2391	3269	1076	271	358	302	0	433	155	3516	127	2782	1719	5039	1027	1033	2321
-368	94	4346	429	450	0	668	460	13	7889	2053	4086	1221	85	0	30	3280	0	1663	30	5261	138	778	688	138	1121	18	2053	2756	615	1968	1206	2055	2377	3281	894	271	358	302	0	23	155	3516	0	3125	1655	4957	1031	1033	2664
-367	94	4346	418	446	0	668	455	13	7887	2054	4201	1223	232	0	30	3326	0	2044	30	4913	448	778	688	182	1121	18	2548	3327	615	1980	1206	2011	2283	3051	613	271	358	302	0	9	155	3640	223	3208	1655	4760	1031	1033	2747
-366	94	4348	401	444	0	668	455	8	8010	2054	4200	1319	234	0	30	3721	0	1318	30	4954	448	778	733	182	1118	18	2408	3329	615	2169	994	2011	2283	3052	613	271	356	304	0	127	153	3685	223	3275	1492	4543	1030	1039	2818
-365	93	4348	205	224	0	669	548	12	8284	2054	4235	1321	445	0	30	3650	0	1314	30	4952	474	778	733	182	1118	18	2561	3432	342	2189	994	2011	2194	2900	592	271	356	467	0	127	151	3432	223	3186	1647	4532	1039	1039	2808
-364	93	4349	1	140	0	931	745	12	8353	2054	4233	1357	445	0	30	3855	0	954	30	4957	474	778	733	182	1108	18	2360	3978	342	2802	993	2011	2481	2896	590	271	358	468	0	126	29	4070	261	2899	1545	4395	1040	1039	2522
-363	93	4349	1	136	0	924	732	10	8159	2054	4547	1357	445	0	104	4230	0	1045	104	4949	474	778	733	182	1106	18	2448	4160	342	2994	993	2009	2395	2896	323	271	351	517	0	123	29	4095	261	2896	1516	4119	1040	1039	2522
-362	93	4349	1	136	0	935	799	10	8192	2041	4380	1368	445	0	104	4508	0	1043	104	5154	474	778	733	182	921	18	2468	4383	342	3708	993	2008	2221	2896	323	271	185	515	0	156	29	4799	261	2896	1498	4439	1039	1039	2522
-361	83	4343	1	136	0	931	803	10	7873	2038	4381	1368	445	0	104	4540	0	1039	104	5154	474	778	733	182	656	18	2618	4064	435	3720	994	1912	2414	2871	323	271	185	515	0	156	156	4826	261	2894	1625	3902	1037	1039	2520
-360	135	4348	1	133	0	927	804	10	8176	2034	4451	1368	445	0	104	4755	0	915	104	5342	474	778	733	182	653	18	2618	4089	435	3802	994	1912	2399	2866	323	271	185	515	0	156	156	4907	261	2491	1624	3899	1093	1045	2119
-359	131	4348	1	133	0	924	804	10	7721	2020	4674	1367	445	0	104	5006	0	914	104	6080	474	778	968	182	651	18	2618	4099	435	3800	994	1912	2567	2544	323	271	185	515	0	156	156	5040	261	2535	1623	3638	1411	1080	2522
-358	61	4349	1	133	0	913	804	10	7753	2105	4674	1362	445	0	104	4711	0	912	104	6262	691	778	1214	243	651	0	2348	4534	435	3614	994	1912	2568	2202	323	1	185	515	0	156	156	5172	261	2535	1621	3669	1407	1294	2522
-357	61	4346	1	127	0	594	801	10	7831	1927	4257	1360	445	0	127	5142	0	1147	127	6504	691	778	1214	240	649	0	2328	4000	435	3977	994	1919	2564	2089	323	0	185	515	0	156	127	5501	261	2535	1646	3783	1433	1658	2522
-356	62	4558	1	127	0	516	801	10	7555	1471	4402	1357	445	0	127	5145	0	1129	127	6869	846	778	1248	240	649	0	2328	4016	435	3760	994	1920	2594	1780	416	0	185	515	0	156	127	5125	261	2535	1356	3780	1129	1692	2522
-355	62	4552	1	127	0	516	801	10	7472	1468	4545	1314	445	0	127	5218	0	1125	127	7048	846	778	1250	240	666	0	2328	4275	435	3760	994	1851	2506	1732	416	0	185	515	0	156	127	5495	261	2534	1353	3770	810	1701	2521
-354	62	4268	1	127	0	516	801	11	7079	1418	4912	1007	445	0	127	5155	0	1127	127	7364	525	778	1250	240	666	0	2321	4293	435	3760	994	1848	2269	1261	435	0	185	515	0	156	127	5489	261	2525	1325	3754	967	1701	2512
-353	62	4266	0	127	0	500	801	11	7368	1295	4920	1000	445	0	210	5218	0	1129	210	7380	861	778	1251	240	666	0	2315	4884	435	3923	994	1807	2049	1138	432	0	185	515	0	156	127	5555	262	2525	1324	3430	1152	1702	2512
-352	62	4264	0	127	0	499	801	11	7984	1664	5268	984	445	0	209	5200	0	1130	209	7450	802	773	1389	240	666	0	2315	4885	471	3922	994	2083	2120	1136	432	0	181	515	0	156	127	5207	262	2512	1181	3266	1141	1702	2499
-351	62	4184	0	127	0	497	801	9	7141	1663	5265	784	445	0	212	5073	0	1131	212	7405	802	376	1443	240	666	0	2313	5038	471	4328	1282	2113	2119	1157	432	12	181	515	0	156	127	5208	262	2504	1179	3266	835	1703	2491
-350	151	3810	0	127	0	840	801	4	7263	1665	5400	800	445	0	213	5146	0	1131	213	8074	728	376	1439	243	658	0	2322	5024	471	4171	1282	1521	2117	940	432	12	181	515	0	156	127	4979	262	2274	546	3464	835	1703	2261
-349	170	3810	0	127	0	928	800	4	6689	1690	6456	753	445	0	213	5142	0	1074	213	8123	728	376	1479	243	655	0	2316	5153	471	3920	1305	1283	2116	1477	432	12	181	515	0	156	127	4958	263	2276	542	3464	836	1703	2263
-348	179	3844	0	125	0	917	801	4	6653	1954	6453	749	445	0	213	4848	265	1073	213	9720	728	376	1473	244	367	0	2195	5282	477	3799	1305	1283	2212	1475	432	12	181	515	0	156	128	4214	263	2262	758	3511	846	1657	2249
-347	200	3844	0	125	0	976	709	4	6095	1947	6579	1026	445	0	214	4844	267	1070	214	10795	787	31	1470	244	365	0	2194	5493	477	3792	1303	1283	2204	1473	432	12	181	515	0	156	128	4192	263	1986	863	3511	846	1695	1973
-346	200	3445	0	120	0	976	801	4	6079	1944	6573	1026	442	0	613	5058	302	1070	613	11719	787	1	1469	244	361	0	2013	6015	477	3785	1343	1276	2203	1471	432	12	181	515	0	156	128	4187	263	1987	887	3511	846	1695	1974
-345	202	3423	0	99	0	976	801	4	6047	1733	6653	1071	442	0	617	4947	303	1070	617	11529	787	0	1469	244	357	0	1962	6868	479	3774	1341	1276	2191	1449	481	12	181	513	0	156	128	4183	263	1987	907	3596	689	1701	1974
-344	202	3407	0	98	0	976	801	4	6020	1733	6548	1071	442	0	617	4655	303	1070	617	11812	785	0	1465	244	225	69	1958	7571	479	3421	1477	988	2191	1645	482	12	181	513	0	157	128	4163	593	1985	1150	3504	687	1696	1972
-343	202	3026	0	98	0	976	801	3	4996	1733	6336	1071	442	0	617	4171	303	1070	617	12263	785	0	1463	244	225	70	1615	7632	477	3419	1018	986	1969	1327	482	12	181	513	0	157	463	3961	593	1979	1150	3514	695	1698	1966
-342	202	2318	0	91	0	976	801	4	5604	1778	6293	1071	442	0	616	4649	303	1068	616	12811	785	0	1464	244	225	70	1615	7380	477	3541	1274	983	2136	1309	482	12	181	513	0	157	464	4163	630	1704	1150	3538	695	1690	1691
-341	202	2584	0	91	0	976	801	4	5705	1778	6195	1071	442	0	615	4514	303	1064	615	12852	785	0	1462	244	225	71	1698	7428	468	3337	1323	983	2029	1307	482	12	181	513	0	206	506	4406	630	1628	1146	3540	698	1636	1615
-340	202	2009	0	183	0	976	799	5	5693	1778	5553	1071	442	0	615	4227	303	1002	615	12856	785	0	966	244	207	72	1343	8054	459	3828	1374	610	2050	1515	480	12	618	513	0	452	507	4397	630	1625	1259	3540	698	1109	1612
-339	203	2033	0	183	0	976	801	5	5631	1708	5247	1070	395	0	609	4212	303	900	609	12737	785	0	1105	244	207	72	1333	8078	451	3581	1371	610	1989	1513	469	12	618	513	0	453	507	3977	631	1375	1295	2964	698	1109	1362
-338	205	2344	0	100	0	975	801	5	5588	1356	5245	995	395	0	646	4094	303	920	646	12030	785	0	1105	244	207	72	1333	8379	44	3856	1431	644	1986	1548	166	12	701	513	0	453	507	3853	631	1374	1306	2953	698	1109	1361
-337	149	2344	0	100	0	975	801	2	5399	1488	5239	995	152	0	648	4094	303	290	648	11770	785	0	1105	244	207	72	1021	8376	44	4159	1554	634	1945	1281	166	12	703	513	0	605	507	3846	1350	1368	1190	2651	698	812	1355
-336	149	2343	0	100	0	975	801	2	5311	1485	4923	544	251	0	647	4094	303	312	647	12056	785	0	1105	244	207	72	1020	8406	44	4283	1900	634	1938	1065	166	12	705	513	0	606	506	3875	1350	1360	1199	3257	716	1108	1347
-335	149	2343	0	100	0	975	914	2	4672	1442	4726	971	243	0	647	4289	303	305	647	12049	785	0	1105	244	207	72	864	8283	153	4291	2093	643	1936	1065	166	12	953	513	0	489	506	3866	1396	1159	1222	2991	716	1197	1146
-334	149	2339	0	100	0	975	1473	2	4671	1425	4718	969	241	0	576	4243	303	305	576	12179	785	0	1242	244	207	72	870	8283	153	4289	2200	671	1731	1212	166	12	954	513	0	1456	381	3848	1530	1159	1217	2777	716	1329	1146
-333	149	2333	0	100	0	973	1467	3	4979	1067	4707	972	242	2	588	3684	303	305	588	11992	785	0	1242	242	206	72	870	8302	376	4338	2596	645	1310	1602	166	12	979	511	0	1991	381	3420	1532	1159	1218	2360	716	1327	1146
-332	149	1961	0	100	0	969	1496	3	5017	740	4334	972	241	2	589	2913	303	305	589	12218	726	0	1277	242	444	72	868	8359	376	4534	2649	660	1307	1614	166	0	981	511	0	2130	381	2894	1532	1157	1218	2345	714	1311	1144
-331	149	1957	0	100	0	899	1271	3	5061	742	4324	1078	241	2	589	2878	303	305	589	12653	726	0	1277	180	267	72	867	8320	454	4531	2652	652	1188	1937	166	0	981	510	0	2212	381	2858	1532	1149	1368	1993	714	1108	1136
-330	149	1949	0	100	0	899	1273	3	5099	1070	4992	1075	239	2	590	2512	303	305	590	12479	726	0	1277	175	267	72	858	8969	454	4559	2662	691	1188	2145	166	0	981	506	0	2218	381	2850	1519	1115	1546	2232	714	989	1102
-329	149	1925	0	100	0	899	2079	3	5093	1068	4953	1277	162	3	591	2334	303	305	591	12480	724	0	1275	155	267	72	856	8831	590	4424	2663	503	1188	2146	166	0	981	503	0	2228	381	2658	1519	1076	1548	2175	714	989	788
-328	145	1829	0	100	0	1016	2614	4	5011	1066	4956	1266	162	3	591	2141	303	370	591	12624	415	0	1268	42	268	72	852	9032	590	4143	2663	503	1186	2119	166	0	981	499	0	2309	381	2406	1517	1038	1644	1911	966	989	750
-327	145	1894	323	100	0	1017	2905	4	4487	1001	4988	1295	161	3	949	1784	303	378	949	12944	174	0	1258	17	268	85	849	9024	554	3755	2958	504	1180	2117	166	0	981	495	0	2309	381	1528	1760	581	1645	1911	966	989	256
-326	145	1978	325	100	0	1039	2950	4	4114	1001	4988	1295	161	3	863	1500	303	137	863	11632	157	0	1252	6	296	85	917	9010	563	3753	2958	511	1175	2366	166	0	981	213	0	2765	381	1469	1760	595	1989	1911	999	989	254
-325	551	2102	325	100	0	804	3127	4	3851	1001	4874	1296	161	3	1242	1499	303	137	1242	12991	155	0	996	6	297	86	859	8951	563	3540	2959	511	954	2366	166	0	981	213	0	2792	381	1469	1986	453	1989	1911	996	988	112
-324	551	1738	325	100	0	1039	3300	4	3423	885	4573	1280	161	3	1412	1498	303	137	1412	12684	7	0	988	6	298	86	565	8718	563	3540	2936	477	900	2367	166	0	1002	213	0	2791	381	1462	1986	436	1993	1911	972	937	426
-323	555	1737	325	100	0	1038	3302	4	3415	885	4565	1281	161	116	1496	1825	303	137	1496	12709	7	0	982	6	298	86	562	8772	563	3368	3134	477	900	2367	60	0	998	213	0	2829	381	1461	2015	436	1993	1911	939	640	426
-322	602	1737	325	100	0	1038	3328	4	3759	885	4377	1275	161	116	1674	1818	303	112	1674	12667	7	0	551	6	298	86	558	8406	563	3366	3135	477	900	2448	157	0	998	212	0	2829	381	1455	2016	437	2200	1936	620	398	463
-321	602	2094	325	100	0	1035	3326	4	3265	885	4537	1281	161	116	1683	1763	303	112	1683	12669	6	0	445	4	298	86	467	8834	563	3364	3142	477	897	2448	159	0	994	212	0	2829	381	1450	2014	437	2238	1936	441	603	464
-320	602	2096	325	100	0	1035	3324	4	3291	885	4534	1271	161	116	1913	1653	303	112	1913	12620	5	0	615	4	298	86	465	8415	563	3364	3156	503	896	2430	156	0	985	202	0	2829	381	1602	1998	437	2238	1879	425	614	464
-319	602	2312	325	100	0	1035	3420	4	3279	823	4186	1388	161	116	2247	1650	303	112	2247	12485	5	0	615	4	298	86	210	7649	564	3536	3146	187	816	2430	424	0	1112	193	0	2881	381	1037	1986	437	2238	1865	368	675	464
-318	584	2365	325	99	0	1036	3459	4	2306	823	4214	1412	5	116	2292	1388	303	110	2292	12566	5	0	615	4	298	86	207	8140	720	3519	2944	187	811	2430	374	0	955	172	0	2901	381	1442	1756	437	2231	2049	350	674	464
-317	740	2367	325	193	0	1055	3552	4	2300	832	4213	1572	5	116	2357	1391	303	110	2357	12707	5	0	614	4	298	86	196	8124	725	3591	2944	189	809	2428	398	0	980	0	0	2913	381	1704	1756	437	2283	2050	350	671	464
-316	740	2369	325	95	0	1055	3121	4	2163	830	4207	1572	5	116	2357	1297	303	110	2357	12029	5	0	486	4	298	109	84	7600	725	3278	2945	202	827	2380	398	0	980	0	0	2864	381	1711	1756	437	2271	2342	350	672	464
-315	765	2384	325	95	0	1056	3036	4	2163	923	3806	1573	5	116	2457	1297	303	110	2457	11984	5	0	486	4	298	109	84	7299	725	3409	3258	202	996	2440	398	0	980	0	0	2864	381	1707	1754	596	2271	2343	348	672	464
-314	766	2385	325	95	0	1056	3036	4	1992	919	3714	1598	5	116	2468	1294	303	110	2468	11100	5	0	487	4	809	109	84	7294	725	2504	3260	466	989	2440	398	0	980	0	0	2864	381	1410	1756	596	2271	2351	340	682	464
-313	859	2387	325	95	38	1053	3036	4	2061	744	4037	1684	5	116	1700	1323	303	110	1700	11194	1	0	527	4	809	109	85	7155	725	2182	3264	466	989	2446	398	0	980	17	0	2864	381	1071	1756	586	2269	2672	337	666	464
-312	859	2388	325	111	38	680	3036	4	2285	753	4234	1637	5	116	1627	1317	303	110	1627	11021	94	0	527	4	1094	109	81	7110	934	2189	3262	467	982	2774	398	0	980	17	0	2864	380	1070	1756	568	2263	1981	322	688	447
-311	844	2556	325	111	38	678	3036	2	2284	752	3941	1638	5	116	1999	1341	303	74	1999	10587	93	0	527	4	1124	109	81	6550	934	2195	3263	467	700	2770	398	0	957	17	0	2864	380	1181	1887	568	2122	2011	322	687	447
-310	841	2565	325	111	38	678	3036	4	2015	758	3967	1362	5	116	2297	1330	303	75	2297	10698	93	0	525	4	1204	109	275	6480	949	2316	3080	467	581	2772	398	0	957	17	0	3175	380	1386	1887	566	2039	2013	322	657	447
-309	841	2592	325	111	38	679	3036	4	2010	758	3967	1362	5	116	2300	1207	303	75	2300	10035	93	0	517	423	1208	95	276	6067	950	2425	2889	467	392	2811	396	0	957	17	0	3178	380	1410	1887	550	2041	1884	290	388	431
-308	856	2709	325	111	38	679	3036	4	2010	757	4227	1362	5	116	2496	1463	303	75	2496	8836	93	0	485	432	1208	112	277	5883	950	2479	2668	467	410	2808	419	0	956	17	0	3518	380	1430	1887	550	2010	1884	290	489	431
-307	1226	2936	325	111	38	680	3036	4	1925	771	4224	1361	5	116	2720	1457	303	74	2720	8652	93	0	479	463	1208	112	277	5880	950	2199	2684	487	410	2799	320	0	954	17	0	3518	410	1437	1900	454	2117	1879	290	491	430
-306	1226	2951	325	111	38	680	3036	4	1662	771	3893	1361	5	116	2766	1446	298	66	2766	7601	93	128	225	514	1187	112	277	5526	950	2479	2522	609	411	2788	320	0	951	17	0	3740	410	1437	1915	524	2118	1876	292	484	373
-305	1265	2949	325	111	38	680	3036	4	1556	770	3886	1357	5	116	3034	1447	296	294	3034	7103	115	128	226	517	1187	112	289	5586	950	2482	2464	749	410	2324	320	0	951	17	0	3813	404	1437	1919	524	2054	1876	292	484	373
-304	1264	3077	325	111	38	678	3036	4	1552	770	3897	1314	5	116	3264	1447	288	537	3264	7731	115	166	226	517	1187	112	289	5513	950	2487	2183	749	410	2651	320	0	707	17	0	3504	401	1437	1983	524	2189	1916	292	485	373
-303	1288	3093	325	111	38	678	3036	4	1554	885	3931	1164	5	116	3331	1762	2	580	3331	7606	115	166	226	672	1187	112	289	5281	950	2485	1638	747	370	2648	320	0	703	17	0	3814	33	1749	1990	524	2192	1916	292	489	373
-302	1353	2853	325	111	38	678	3036	4	1554	878	3626	1414	5	116	3331	1568	2	635	3331	7031	115	167	216	668	1187	112	289	5073	950	2483	1994	746	377	2522	320	0	737	17	0	3860	32	2104	1990	524	2185	1916	305	538	373
-301	1356	2899	325	111	38	668	3035	4	1655	561	3321	1435	5	116	3387	1573	0	673	3387	7409	115	180	216	682	1187	112	289	4795	950	2469	1740	918	377	2511	320	0	737	17	0	3860	32	2105	2100	522	2047	1916	305	538	371
-300	1592	2922	325	111	38	444	3035	4	1655	561	3417	1435	5	116	3400	1471	0	673	3400	6359	115	180	216	683	1229	112	289	4569	950	2455	1367	1037	571	2497	320	0	737	17	0	4170	32	2163	2101	522	1818	1916	305	538	371
-299	1583	2925	324	111	38	444	3000	4	2105	250	3453	1435	5	116	3400	1473	0	679	3400	6068	115	180	184	683	1229	112	289	4537	939	2286	1367	1108	571	1647	320	0	737	17	0	4163	32	2163	2119	522	1738	1630	305	614	371
-298	1583	2747	324	219	38	444	3000	4	2107	250	3705	1435	5	116	3480	1473	0	679	3480	5437	115	180	184	683	1253	112	292	4531	938	1724	1367	1108	571	1647	320	0	865	17	0	4094	32	2164	2101	522	1736	1916	305	614	371
-297	1583	2748	0	219	38	444	3000	4	2146	248	3706	1435	7	116	3776	1473	0	679	3776	4573	115	180	184	683	1253	112	292	3863	676	1724	1367	1136	572	1578	320	0	864	17	0	3995	32	2423	2093	522	1855	2158	305	614	371
-296	1583	2731	0	221	38	444	3000	4	2146	248	3726	1434	7	116	3788	1733	0	679	3788	4192	115	180	184	683	1253	112	292	3452	666	1751	1367	1085	574	1240	355	0	864	17	0	4207	32	2465	1813	522	1648	2159	305	767	371
-295	1583	2731	0	604	38	444	2999	4	2149	248	3279	1434	7	116	3950	2038	0	679	3950	3494	115	180	185	683	1253	110	292	3505	518	1747	1366	1132	625	1240	355	0	862	17	0	4204	32	2466	1813	521	1353	2159	294	782	371
-294	1816	2372	0	607	38	444	3123	2	2618	248	3740	1108	7	113	3980	2052	0	679	3980	3380	115	180	182	683	1252	110	292	3543	518	1797	1366	1132	741	1227	355	0	854	17	0	4240	32	2490	1811	521	1250	2157	294	843	371
-293	1818	2239	0	737	0	444	2978	2	2713	248	3740	1348	7	3	3643	2055	0	679	3643	3456	115	180	183	683	948	110	292	3480	399	1793	1366	1132	717	1227	355	0	849	17	0	4208	32	2483	2002	521	1306	2159	293	839	371
-292	1846	2239	0	687	0	444	2863	2	2774	255	3809	1478	7	3	4362	1867	0	854	4362	3449	115	180	295	683	1256	110	337	3653	399	1789	1364	1130	769	1227	355	0	595	17	0	4163	0	2494	1989	521	1307	2157	293	841	371
-291	1921	2235	0	690	0	443	2752	2	2961	255	3809	1509	7	3	4625	2014	0	854	4625	3663	115	180	153	683	1329	110	326	3369	399	1785	1364	1127	769	1225	49	0	595	17	0	3669	0	2406	2018	521	1314	2156	293	615	371
-290	1949	1818	0	1331	0	444	2859	2	3938	255	3809	1860	7	3	4911	2330	0	904	4911	3592	115	180	406	683	1336	110	355	3146	389	1854	1363	1122	780	977	49	0	591	17	0	3772	0	2387	1985	521	1293	2141	293	618	371
-289	2630	2238	0	1333	0	444	2751	2	4098	249	3740	1859	7	3	5106	2380	0	946	5106	3505	115	180	406	698	1499	110	355	2834	166	1838	1363	1081	780	969	359	0	722	18	0	3704	0	2500	1501	516	1091	2132	293	777	371
-288	2441	2238	0	1371	0	444	2627	2	4286	249	3740	1931	7	3	5327	2374	0	946	5327	3625	115	180	516	698	1506	110	356	2841	389	1952	1363	1082	896	969	355	0	464	18	0	3692	0	2500	1153	507	1089	1834	293	773	371
-287	2518	2238	0	1373	0	445	2860	2	4202	249	3541	1821	7	3	5391	2374	0	946	5391	3619	115	180	516	698	1537	110	356	2845	414	1777	1357	1084	770	810	355	0	478	18	0	3670	0	2500	899	449	1087	1506	291	1052	497
-286	2530	2236	0	1373	0	445	2521	2	3987	247	3238	1953	7	3	5423	2374	243	944	5423	3751	115	395	514	698	1539	110	356	2315	412	1565	1350	1051	770	799	359	0	938	64	0	2922	0	2500	889	447	1078	1507	291	941	497
-285	2543	2236	0	1373	0	445	2467	2	3855	247	2903	1972	7	0	5396	2371	244	946	5396	3616	115	395	513	698	1539	118	356	2136	414	1557	1266	1053	611	619	359	1020	937	64	0	2702	0	2500	839	769	1073	1505	291	941	819
-284	2572	2236	0	1373	0	447	2444	2	3856	247	2676	1968	7	146	5459	2371	573	1024	5459	3451	115	395	496	698	1598	118	356	2131	412	1557	1226	1053	925	613	359	1023	963	64	0	2690	0	2500	1002	769	755	1500	289	991	817
-283	2581	2236	0	1373	0	445	2433	2	3855	247	2972	1697	2	146	6092	2861	574	1024	6092	3447	115	395	496	698	1525	118	281	2141	412	1474	1211	1052	925	613	359	1023	964	209	0	2694	0	2531	1003	747	810	1485	289	989	826
-282	2207	2235	0	1373	0	458	2722	2	4002	247	3180	1695	144	208	6074	2861	576	1024	6074	3442	115	395	496	698	1363	118	280	2129	412	1738	881	789	925	612	359	1251	965	222	0	2736	1	2563	1001	777	1002	1227	285	991	845
-281	2633	2233	0	1373	0	458	1758	0	3971	247	2883	1263	144	211	6247	2861	602	1114	6247	2985	115	395	500	698	1361	118	81	2128	410	1738	696	1246	926	550	359	1247	965	224	0	2371	338	2562	997	776	1002	1270	257	1003	844
-280	2633	2231	0	1374	0	328	1607	0	4534	128	2878	1263	144	211	6944	2858	603	1114	6944	2728	115	395	501	698	1282	226	81	1982	410	1718	775	1246	925	875	359	1099	965	224	0	2682	338	2588	835	766	1002	1270	41	1012	499
-279	2642	1980	0	1374	0	326	1455	0	4264	128	2878	1263	495	211	6983	3580	603	1160	6983	2546	115	420	501	696	1285	226	81	1982	410	2232	798	1267	925	875	359	1125	965	523	0	2683	372	2586	835	494	865	1024	41	1173	492
-278	2643	1978	0	1375	0	325	1423	0	4264	128	2854	1263	495	211	7812	3584	603	1160	7812	2180	115	421	624	698	1285	211	81	1987	410	2233	794	1295	925	903	334	1125	965	526	0	2627	372	2543	890	531	1159	995	41	1604	529
-277	2480	1966	0	1632	0	323	1450	0	4354	128	2595	1263	495	211	8829	3596	603	1107	8829	2154	115	423	716	477	3261	211	81	1987	410	2470	530	1296	925	901	334	1125	1259	527	0	3111	372	2248	1037	805	1185	995	39	1651	803
-276	2480	1962	0	1632	0	317	1450	0	4355	128	2332	1263	495	211	9376	3736	603	1107	9376	2218	115	423	729	698	2998	211	81	1987	410	2473	533	1296	921	899	334	1127	1259	527	0	3774	372	2252	918	807	1221	995	39	1722	805
-275	2431	1651	0	1769	0	332	1448	0	4298	128	2292	1144	566	211	9754	3489	754	1195	9754	2222	115	423	729	696	2996	213	81	2216	516	2547	533	1592	923	902	335	1127	1280	527	0	3776	372	2231	919	836	1220	985	39	1735	834
-274	2630	1636	0	1771	0	332	1448	0	4591	128	2288	1144	568	211	9831	3324	754	1195	9831	2267	115	423	1352	694	2996	213	81	1973	509	2529	522	1593	1024	522	337	1131	1279	527	0	4148	372	2100	918	836	1246	981	39	1737	834
-273	2738	1298	0	1879	0	42	1418	0	4563	116	1975	1144	568	211	10823	3606	755	1195	10823	2265	115	438	1491	696	2987	215	81	2000	509	2525	522	1594	1025	522	296	1131	1109	527	0	4498	521	2376	1159	836	1265	953	39	1735	834
-272	2508	949	0	1885	0	42	1454	0	4593	123	1861	1144	568	211	10538	3320	756	1195	10538	2257	115	438	1553	695	2954	215	81	1995	525	2504	522	1637	1046	522	296	1383	1109	527	0	4676	521	2377	1159	834	1265	944	39	1735	834
-271	2357	955	0	1885	0	42	1454	0	4636	123	1861	1144	568	211	10493	3365	785	1204	10493	1520	115	442	2152	681	2921	207	81	1936	591	2521	520	1767	1043	522	298	1383	964	540	0	4677	521	2123	1160	834	1265	939	39	1733	834
-270	2357	951	0	1885	0	42	1345	0	4410	125	1643	1144	568	211	10929	3687	786	1204	10929	1508	115	442	2157	679	2537	207	81	2072	591	2354	520	1750	1043	521	292	1413	965	539	0	4736	661	1981	1332	1123	1350	734	39	1733	1123
-269	2359	824	0	1885	0	42	1477	0	4892	125	1628	1131	568	211	11077	3685	1105	1204	11077	1502	112	442	2180	682	2268	207	81	2076	618	1981	520	1758	918	807	9	1413	965	540	0	4731	661	1979	1332	1123	1691	372	14	1735	1123
-268	2099	824	0	1885	0	43	1473	0	4895	125	1556	805	568	211	10951	3683	1105	1204	10951	1300	109	442	2181	497	2372	207	275	2083	619	1984	520	1758	916	811	9	1413	965	540	0	4533	691	2009	1372	1149	1725	411	13	1735	1149
-267	2360	824	0	1885	0	135	1471	0	4859	125	1198	800	568	211	11422	3627	1123	1162	11422	1282	107	534	2181	483	2361	207	275	2098	619	2373	520	1758	916	1028	9	1413	965	540	0	4532	691	1955	1242	1149	1725	762	0	1834	1149
-266	1974	816	0	1885	0	136	1382	0	4545	125	1193	800	568	211	11416	3613	868	1162	11416	954	0	534	2235	365	2361	207	323	2098	619	2900	519	1806	916	1077	10	1631	965	540	0	4684	695	1770	1241	1150	1725	762	0	1921	1150
-265	2213	650	0	1885	0	136	1384	0	4671	125	847	706	568	211	11599	3189	868	1158	11599	954	0	534	2537	358	2010	207	416	1887	641	3190	516	1874	915	1118	10	1782	1309	540	0	4706	695	1593	1224	1150	1752	779	0	1921	1150
-264	2252	241	0	1885	0	137	1384	0	4882	123	847	693	541	211	11596	3182	1124	1078	11596	731	0	550	2563	374	2379	207	416	1867	634	3189	430	1874	913	1119	10	2233	1136	540	0	4572	705	1587	1238	1150	1756	825	0	1916	1150
-263	2154	262	0	1885	0	118	1384	0	5054	117	846	693	541	211	10940	2541	1124	858	10940	954	0	548	2563	372	2303	332	416	1877	420	3233	508	1946	910	1119	10	2257	1309	540	0	4557	705	1139	1238	1150	2071	588	0	1922	1150
-262	2247	284	0	1885	118	188	1384	0	5110	107	846	693	468	211	11160	2541	1124	845	11160	954	0	481	2564	345	2290	332	428	1866	420	3278	506	2553	1142	1119	10	2321	1309	540	0	4341	705	1139	1238	1150	2075	589	0	1924	1150
-261	2555	286	0	1885	118	187	1384	0	4754	16	814	693	499	211	11243	2541	1136	803	11243	952	0	478	2564	343	2257	332	558	1869	420	3078	506	2582	848	1119	11	2322	1309	541	0	4194	716	1064	1236	1150	2395	601	0	1927	1150
-260	3051	163	0	1801	118	487	1424	0	4203	16	814	693	499	211	11904	2539	1136	801	11904	834	0	467	2562	123	2030	359	558	2094	420	2825	546	2713	723	1119	11	2324	1309	612	0	3739	727	1064	1228	1150	2393	620	0	1820	1150
-259	3102	163	0	1841	118	488	1231	0	4047	85	846	693	499	211	11857	2260	1136	791	11857	833	0	418	2562	490	2007	359	558	2035	420	2819	542	2679	719	1121	11	2324	1309	612	0	4080	731	1312	1225	1150	2429	609	0	2258	1150
-258	3151	163	0	1841	118	489	1231	0	4431	85	708	693	629	211	11666	2842	1136	783	11666	819	0	182	2564	492	2015	360	558	2285	420	2764	524	2726	480	1119	11	2324	1309	612	0	4063	731	1428	1223	1150	2498	582	0	2246	1150
-257	3461	163	0	1926	118	860	1230	0	5364	223	708	693	630	211	12694	2750	1136	469	12694	816	0	182	2563	534	2015	360	696	2314	420	2764	520	2218	478	1118	11	2324	1309	612	0	4031	731	1480	1091	1150	2494	938	0	2305	1150
-256	3462	163	0	2041	118	861	1198	0	5213	223	709	693	653	211	13325	2963	1136	467	13325	692	0	428	2563	534	2003	616	649	3181	420	3081	410	3030	475	968	10	2077	1306	612	0	3652	731	1255	1091	1150	2494	1175	0	2196	1150
-255	3496	163	0	2308	118	898	1193	0	5265	247	770	693	653	211	13150	3756	1136	467	13150	640	0	428	2563	537	1998	617	679	3203	420	3079	329	3031	473	968	10	2323	1305	612	0	3116	731	1347	1091	1150	2494	1231	0	2196	1150
-254	3511	193	0	1931	118	935	1176	0	5342	247	761	692	653	211	13043	4468	1137	512	13043	611	0	428	2563	537	2003	617	679	3847	666	3079	297	3029	465	965	10	2052	1174	612	0	3249	564	1431	1364	1150	2490	1234	0	2196	1150
-253	3514	193	0	1960	118	935	1041	0	5343	247	762	706	653	211	13039	4565	1137	511	13039	610	0	428	2561	537	2002	809	789	3890	668	3111	297	2665	467	956	10	2318	981	612	0	3247	565	1436	1524	1150	2476	1253	0	2168	1150
-252	3515	193	0	1973	293	935	1039	0	5729	247	652	706	653	211	13023	4661	1126	422	13023	608	0	428	2560	537	1897	808	789	4225	700	3109	297	2665	468	956	10	2316	981	612	0	3249	734	1436	1525	1150	2326	1212	0	2194	1150
-251	3515	193	0	1959	293	934	1039	0	5732	247	646	706	684	211	12308	4660	1137	421	12308	613	0	620	2555	537	1845	721	811	4187	700	3109	297	2876	448	956	10	2298	981	612	1	3359	735	1696	1572	1150	2463	1453	0	2193	1150
-250	3665	193	0	1594	311	955	1035	0	5631	247	404	706	610	207	12206	4657	1137	425	12206	614	0	620	2410	537	1964	718	811	4330	700	3106	297	2925	446	956	10	2297	981	612	1	3212	735	1999	1569	1147	2437	1453	0	2175	1147
-249	3665	243	0	1344	311	960	903	0	5988	247	404	702	639	206	12116	4658	1136	425	12116	668	0	632	2316	537	1357	718	811	4332	700	3106	297	2939	444	956	10	2297	981	612	1	3282	735	2027	1567	1147	2139	1495	0	2100	1147
-248	3665	243	0	1474	470	961	900	0	6302	247	402	702	416	73	12177	4804	1137	426	12177	660	0	589	2316	537	1358	718	811	4355	700	3135	297	3035	444	956	10	2295	981	612	354	3366	735	2103	1566	718	2137	1521	0	2101	718
-247	3585	245	124	1474	471	961	894	0	6209	247	344	702	421	10	12165	4803	1136	423	12165	503	0	589	2209	537	1208	635	834	4374	700	3131	297	3035	444	956	10	2301	981	612	355	3322	735	2105	1550	1024	2134	1521	0	2101	1024
-246	3416	252	124	1504	471	961	893	0	6526	247	344	708	421	10	11867	4801	1136	408	11867	503	0	822	2192	537	1209	631	835	4256	700	3137	297	3083	445	956	10	2301	979	612	543	3333	735	2130	1291	1022	2079	1521	0	2101	1022
-245	3533	252	149	1505	499	1173	893	0	6531	247	344	413	421	10	12063	4806	881	393	12063	503	0	822	2117	534	1209	850	831	4256	700	3114	297	3079	444	952	10	2293	979	612	588	3332	735	2239	1083	1023	2310	1521	0	2098	1023
-244	3467	253	151	1391	499	1181	1000	0	6407	403	344	267	421	0	11216	4678	881	204	11216	501	0	822	2106	537	1207	912	831	4254	700	3114	297	3030	444	946	10	2289	353	612	645	3332	735	2241	1351	993	2147	1521	0	2003	993
-243	3827	252	152	1391	499	1200	998	0	7285	403	344	267	421	0	10263	4889	881	204	10263	494	0	907	2098	537	1201	947	831	4250	700	3017	297	2996	494	674	308	1965	348	612	646	3330	735	2084	1351	679	2495	1521	2	1950	679
-242	3449	252	153	1390	499	1408	973	0	7115	412	344	260	421	0	10092	5187	881	204	10092	280	0	1171	1866	537	1185	949	831	4248	700	3023	297	2996	494	571	313	1963	347	612	648	3057	735	2125	1349	374	2496	1524	2	1943	374
-241	3180	223	299	1255	499	1710	790	0	6913	416	344	260	421	0	9813	5236	881	204	9813	280	0	1184	1861	537	1195	949	831	3996	700	3076	297	2996	495	567	336	1963	347	611	795	3040	735	2124	1395	372	2496	1710	28	1773	372
-240	3183	223	299	1255	499	1770	416	0	7374	479	336	62	421	0	9680	5268	878	204	9680	280	0	1224	1660	537	1027	949	831	4020	700	3075	288	2993	494	567	332	1697	347	609	795	1886	735	1951	1310	374	2496	1711	28	1827	374
-239	3081	223	327	1254	499	1741	114	0	7381	484	326	62	421	0	9314	5268	532	204	9314	283	0	1223	1345	537	1042	949	831	4957	700	3077	77	2993	495	567	332	1441	347	601	839	1880	736	1911	1400	371	2505	1711	28	1825	371
-238	3072	304	419	1074	499	1807	112	0	7619	484	324	62	421	0	8710	5318	532	204	8710	282	0	1223	1344	537	1038	949	831	4959	701	3173	73	2907	197	567	332	1160	347	591	840	1792	736	1952	1849	350	2505	1763	28	1831	350
-237	3104	304	419	1053	499	1807	133	0	7933	921	321	62	696	0	8295	5318	214	205	8295	282	0	1222	1345	537	1031	949	831	4934	701	3074	71	2782	490	567	332	1074	347	336	840	1707	734	1959	1720	350	2505	1764	28	1827	350
-236	3117	302	634	1052	499	1804	133	0	8331	1211	136	62	759	0	8379	5316	214	205	8379	282	0	1222	1345	537	1029	987	831	4931	701	3052	70	2162	397	567	334	920	347	277	840	1546	734	1957	1751	348	2504	1763	28	1812	348
-235	3118	304	634	1061	499	1804	131	0	8940	1229	957	62	792	0	8672	5312	214	203	8672	280	0	1222	1343	537	1040	987	831	4932	421	2672	69	2137	575	567	334	687	347	255	840	1242	735	1953	1782	348	2498	1429	28	1790	348
-234	3115	304	635	1052	499	1802	131	0	8972	1232	964	63	792	0	8401	5312	213	203	8401	280	0	1220	1338	537	897	996	831	5085	471	2793	471	2110	575	565	334	811	347	250	840	1201	946	2092	2067	338	2200	1763	699	1197	338
-233	3495	303	785	1052	550	1804	137	0	8708	1613	1001	63	803	0	7933	5311	213	203	7933	280	0	1217	1338	537	625	996	831	5085	474	3461	683	2061	599	562	335	811	347	105	840	1199	422	2091	2387	338	2205	1789	699	1168	338
-232	3498	303	786	1052	550	1804	137	0	8891	1640	1131	63	803	0	7762	5294	213	203	7762	283	0	1112	1333	537	625	996	905	5084	754	3445	722	2087	599	238	335	833	347	105	840	1198	443	2079	2658	338	2113	2117	809	917	338
-231	3498	274	790	1052	550	2379	137	0	8921	1741	1275	23	802	0	7628	4998	213	273	7628	279	0	867	1317	537	623	996	905	5081	753	3521	782	2758	599	236	335	1329	347	119	840	1198	444	2233	2824	354	1987	2109	809	736	354
-230	3858	274	820	1052	550	2383	137	0	9091	1743	1290	23	800	0	6378	4043	213	273	6378	87	0	1090	1250	537	623	996	905	5084	752	3817	782	2814	599	13	334	1328	347	119	840	1198	444	2191	2825	354	1953	1767	810	607	354
-229	3893	274	786	1052	432	2425	148	0	8813	1745	1311	23	682	0	5830	3642	191	220	5830	78	0	1090	723	537	644	996	904	5080	752	3944	777	2770	599	8	334	1458	347	119	840	1184	466	2206	2856	354	1652	1868	810	508	354
-228	3904	274	1319	1052	432	2463	307	0	8785	1758	1301	23	682	0	5765	3555	189	220	5765	78	0	1121	723	537	640	994	903	5128	750	4687	776	2558	1105	8	334	1576	347	119	840	1182	763	2206	2882	354	1812	1867	810	443	354
-227	3819	274	1338	1052	432	2464	311	0	8785	1760	1301	23	891	0	5561	3314	185	220	5561	75	0	1120	715	537	640	1124	902	4543	740	5573	787	2559	1105	4	334	1597	347	123	840	1175	752	2206	2963	354	1806	1887	810	441	354
-226	3904	274	1387	1154	432	2424	311	0	8933	1760	1271	23	977	0	5539	3070	181	218	5539	75	0	1304	400	537	640	1056	902	4854	631	5703	787	2823	1127	2	334	1596	346	265	840	1245	849	1750	3209	354	1813	2241	810	471	354
-225	4520	286	1388	1154	432	2425	311	0	8925	1767	1270	23	975	0	5048	3064	12	129	5048	75	0	1289	390	537	640	1056	763	4855	628	5800	789	2878	1125	3	332	1604	344	265	840	1098	850	1693	3209	352	1855	2412	785	469	352
-224	4559	285	1388	1165	432	2892	673	0	8670	1686	1270	2	975	0	5036	2511	12	130	5036	75	0	1595	385	537	640	1117	762	4588	624	5877	795	2890	1125	3	340	1604	344	199	840	814	867	1693	3409	352	2120	2470	785	465	352
-223	5013	325	1388	1165	432	3383	713	0	10211	1739	1270	2	975	0	4848	2424	12	238	4848	75	0	1682	65	537	640	1115	758	4871	387	6179	797	2567	1131	3	340	1604	2	214	840	804	865	1585	3695	348	2117	2735	785	446	348
-222	4490	325	1388	1165	432	3443	746	0	9691	1739	1270	2	974	0	4736	2134	12	238	4736	75	0	1554	65	535	640	1112	754	5110	387	6767	813	2899	1131	3	340	1603	2	214	840	785	853	1840	3451	344	1948	2965	886	229	344
-221	4530	322	1388	1165	432	3486	772	0	9717	1739	1270	2	1091	0	4364	2440	12	258	4364	75	0	1497	86	535	640	985	732	5111	387	6857	813	2710	1131	1	340	1715	2	217	840	640	853	1840	3188	39	1545	3324	886	229	39
-220	4571	322	1388	1165	432	3424	772	0	9741	1738	1268	2	1193	0	4034	2437	12	258	4034	75	0	1852	86	533	582	950	518	5097	387	7423	813	2724	1440	1	340	1709	252	218	840	641	696	1840	3503	38	1545	3545	886	223	38
-219	4766	625	1388	1149	432	3860	772	0	9555	1739	1268	3	1193	0	4157	2350	12	357	4157	75	0	1852	87	529	582	1000	518	4723	387	7704	813	2765	1443	516	340	1706	252	218	840	637	696	1857	4071	77	1602	3679	886	225	77
-218	4515	596	1388	1149	432	3858	1000	0	8593	1469	1268	69	1193	0	3940	2213	12	357	3940	75	0	1874	87	409	582	1000	514	4723	387	7784	813	2761	1518	527	340	1582	252	218	840	634	696	1855	4072	77	1614	3684	886	152	77
-217	4731	516	1388	1148	432	4131	1137	0	8221	2001	1268	69	1249	0	3357	2210	12	358	3357	75	0	1890	33	407	577	1000	510	4667	348	7999	811	2648	1520	609	340	1834	275	218	840	634	696	1855	4347	77	1614	3686	886	152	77
-216	4665	578	1388	1148	432	4132	1408	0	9021	2003	1268	69	1249	0	3023	2218	12	358	3023	75	0	1897	33	403	575	1000	410	4976	364	8008	809	2645	1521	609	340	1379	275	218	840	634	696	1855	4347	77	1546	3685	886	151	77
-215	4745	899	1388	1147	432	4133	1409	0	9065	1839	1275	69	1249	0	3005	2216	12	575	3005	75	0	1907	33	403	472	1000	408	4617	364	7854	812	2756	1532	618	12	1389	275	216	840	635	696	1678	4489	159	1406	3681	887	150	159
-214	4737	949	1388	1187	432	4223	1463	37	8878	1852	906	69	1248	0	3005	2214	12	597	3005	75	0	1913	33	403	472	1000	406	5004	364	7986	810	2757	1522	618	338	1389	275	216	840	635	695	1851	4512	159	1242	3942	887	150	159
-213	4483	949	1388	1187	432	4207	1724	37	8488	1575	1053	69	1277	0	2670	2212	12	871	2670	75	0	1923	33	393	472	1000	406	5004	364	8100	808	2697	1236	626	336	1392	275	203	838	635	682	1809	4811	160	952	3942	915	150	160
-212	4500	1320	1387	1185	432	4139	1724	37	8546	2048	1201	69	1379	0	2833	2205	12	1203	2833	75	0	1923	33	492	472	1319	406	4967	364	8100	765	2870	1336	625	338	1392	275	203	838	635	682	1805	4880	160	954	4072	1201	125	160
-211	4509	1655	1386	930	432	3987	1716	37	8377	2364	1201	69	1380	0	2392	2188	67	1254	2392	75	0	1739	148	150	472	1319	399	4642	364	8100	765	2873	1461	626	338	1392	275	203	826	635	681	1803	4908	160	952	4095	1201	125	160
-210	4545	1973	1385	926	432	3809	1733	37	8210	2334	1201	69	1395	0	2366	1650	67	1256	2366	75	0	1913	286	147	472	1501	399	4390	364	8092	765	2737	1461	626	338	1392	275	203	647	635	548	1814	4941	160	953	4020	1224	117	160
-209	4554	1950	1293	920	432	3899	1452	37	8179	2198	1201	70	1395	0	2460	1480	292	1288	2460	75	0	1911	286	106	472	1500	259	3947	364	8035	765	2699	1502	626	338	1392	275	379	596	635	526	1804	4956	160	953	4036	1481	117	160
-208	4535	1976	1293	916	432	4212	1767	37	8244	2445	1187	70	1395	0	2371	1468	325	1288	2371	215	0	1908	286	106	466	1769	256	3381	364	7864	765	2839	1503	626	338	1392	273	377	597	633	526	1665	4956	199	953	3692	1481	117	144
-207	4346	2650	1291	780	428	4185	1767	37	8114	2436	1187	70	1395	0	2185	1725	325	1332	2185	215	0	1605	286	106	466	1773	256	3054	364	7604	765	2778	1961	723	338	1391	0	411	595	490	526	2005	4942	162	953	3618	1513	55	105
-206	4355	2682	1184	775	421	4185	1767	37	7997	2455	1199	71	1395	0	2320	1292	325	1337	2320	237	0	1802	286	106	416	1739	140	3040	349	7670	765	3021	2253	723	338	1041	2	411	593	441	526	1999	5050	162	953	3816	1649	54	104
-205	4558	3055	1177	495	415	3972	1767	37	7868	2455	1185	71	1395	0	2314	1632	313	1336	2314	237	0	1635	308	106	411	1469	228	2703	348	7705	765	3031	2326	723	338	1041	280	411	589	431	542	1843	4560	162	953	3804	1649	54	104
-204	4556	3055	1047	495	237	4547	1774	37	7892	2455	1183	71	1393	0	2250	1562	313	1336	2250	237	0	1638	308	106	411	1600	215	2647	312	7670	765	3031	2357	723	338	1012	280	396	571	339	542	2067	4558	162	953	4088	1649	54	104
-203	4690	3130	1046	491	237	4506	1774	37	7798	2714	1253	71	1708	0	2249	1584	313	1268	2249	237	0	1661	309	106	398	1977	358	2164	27	7062	765	3157	2357	723	338	1012	280	435	563	339	542	1763	4463	162	1128	3856	1649	51	104
-202	4819	3134	1046	481	237	4613	1774	37	7621	2713	922	71	1709	0	2383	1585	313	1269	2383	237	0	1932	309	106	177	1978	595	1520	27	7360	764	3289	2357	723	404	1012	280	435	28	337	542	1510	4358	162	1128	3796	1649	51	104
-201	4817	3135	1046	468	233	4649	1834	37	7757	2712	921	71	1678	0	2380	1583	313	1335	2380	237	0	1926	604	106	176	2025	612	1578	2	7117	764	3288	2446	784	404	1012	280	348	28	337	542	1510	4781	181	1128	3898	1649	97	104
-200	4870	2813	1044	322	229	4816	1855	353	7834	2711	923	71	1677	0	2499	1582	313	1341	2499	237	0	1963	604	106	142	2027	659	1576	2	6952	760	3201	2683	784	412	1012	280	348	19	213	542	1509	4811	181	1130	4477	1649	97	104
-199	4872	3139	1042	353	51	4911	1901	353	7773	2696	920	71	1605	0	2496	1575	313	1362	2496	237	0	1961	607	106	142	2192	659	1577	3	6954	762	3305	2890	784	412	1009	280	348	5	211	543	1509	4850	181	1126	4490	1649	97	104
-198	4872	3408	1012	353	51	4907	2210	353	7628	2214	912	71	1289	0	2286	1897	313	1362	2286	549	3	1958	871	106	142	2183	885	1579	3	6669	404	3309	3004	784	412	1056	280	348	5	211	543	1509	4848	181	1130	4550	1649	97	104
-197	4980	3408	709	148	299	4781	2224	382	7598	2211	766	71	1280	0	2284	1893	313	1362	2284	549	3	1956	917	106	142	1929	885	1577	5	6218	403	3309	2995	784	412	1056	280	348	5	208	541	1507	5098	181	788	4580	1648	97	216
-196	5100	3588	704	148	299	4480	2224	382	7623	2412	761	73	1280	0	2283	1887	313	1362	2283	549	3	1957	952	106	142	1929	885	1598	5	6328	403	3309	3008	784	410	982	588	348	5	126	221	1507	5096	258	788	4802	1648	97	293
-195	5274	3982	580	148	299	4640	2222	346	5762	2760	445	73	1275	0	2279	1783	313	1574	2279	549	3	1869	977	106	139	1929	927	1754	6	6324	402	3548	2782	784	529	1312	588	687	5	126	220	1503	4815	390	788	4014	1644	97	741
-194	5276	4148	578	198	299	5262	2540	346	5307	2805	445	74	892	0	2059	1465	313	1578	2059	549	3	1683	1005	0	139	1929	929	2077	360	6194	402	3548	2784	809	202	1420	639	712	5	126	145	1500	4845	369	761	4477	1918	97	986
-193	5281	5133	672	198	299	5227	2538	346	5149	2848	445	74	892	46	2026	1466	313	1627	2026	549	3	1736	1005	125	2	1984	929	2072	363	6040	402	3565	2780	945	202	1425	639	712	18	126	141	1496	4814	370	560	4713	1917	97	1019
-192	5458	5145	671	206	299	5300	2538	346	5415	2850	448	74	901	46	1688	1467	313	1627	1688	549	3	1736	1004	125	2	2249	929	2060	363	6032	390	3772	2780	945	258	1408	639	712	15	119	137	1491	4812	312	550	4918	1646	97	1044
-191	5322	5492	846	206	299	5300	2411	346	5445	2840	442	74	808	54	1686	1495	313	1627	1686	500	3	1416	1072	125	2	2297	929	1464	363	5684	390	3774	2778	948	256	1514	639	696	19	126	287	1317	4801	311	542	5403	1646	374	1043
-190	5587	5622	846	206	299	5433	2380	346	5177	2520	440	7	807	54	1686	1495	311	1627	1686	501	3	1414	1072	125	2	2348	929	1467	363	5585	75	3975	2778	955	256	1514	639	696	19	126	286	1060	4495	369	542	5425	1646	374	1112
-189	5492	5656	846	213	298	5431	2379	346	4769	2377	438	7	763	54	1686	1495	258	1387	1686	515	3	1247	1072	125	2	2344	936	1753	363	5508	63	4001	2773	1274	256	1535	639	712	19	126	265	1045	4317	287	658	5451	1638	414	1030
-188	6117	5679	845	213	300	5169	2379	346	4092	2378	826	7	693	54	1621	1495	258	1662	1621	516	3	1758	1072	125	2	2344	936	1753	613	5485	63	4047	2773	1274	279	1527	639	652	19	126	273	940	4252	288	658	5674	1621	414	1044
-187	6315	5679	837	213	300	5381	2109	346	3764	2374	824	7	453	54	1621	1494	258	1662	1621	516	3	1734	1072	125	2	2299	936	1989	614	5124	53	4035	2773	1444	279	1421	639	652	19	126	269	940	3996	346	660	5704	1628	415	1044
-186	6675	5614	821	213	300	5178	2108	346	3985	2359	834	7	453	54	1584	1494	258	1671	1584	516	3	1790	1087	125	2	2297	937	1991	642	3914	191	3709	2773	1308	280	1267	639	652	19	126	189	795	3587	346	660	5376	1177	415	1045
-185	6675	5678	290	222	300	5142	2107	346	3877	2331	875	7	441	54	1584	1493	258	1672	1584	516	3	1762	1082	125	2	2131	937	2353	642	3721	184	3591	2816	1308	280	757	639	675	19	126	189	555	3484	346	660	5317	1177	415	1045
-184	6708	5696	286	222	300	5547	2373	346	4346	1885	951	7	499	54	1579	1493	258	1653	1579	496	3	1758	1083	125	260	2291	952	2355	642	4042	191	3649	2816	1193	278	737	639	676	19	126	189	795	3224	346	660	5463	1315	415	1045
-183	6689	5696	286	222	300	5816	2371	346	4384	1841	889	7	499	54	1609	1173	258	1656	1609	613	3	2192	1083	125	261	2278	951	2658	642	3714	191	3123	2840	1215	278	736	639	676	19	126	189	755	3073	346	705	5459	1185	415	1045
-182	6450	5696	287	222	300	5717	2369	346	4630	1843	890	7	511	54	1438	1173	258	1656	1438	613	3	1862	944	143	302	2142	951	2910	642	3067	178	3018	2842	1199	278	724	639	676	19	126	178	718	3071	346	1005	5634	1185	415	1045
-181	6092	5691	292	222	300	5118	2356	346	4632	1882	1011	7	511	54	1399	1173	258	1656	1399	824	3	1894	944	211	303	2142	952	2882	642	2800	178	2992	2828	1408	278	724	639	682	19	126	178	718	2962	346	1005	5667	1185	415	1045
-180	6178	5818	304	222	300	4938	2348	346	4167	1882	1046	7	511	54	1387	1173	258	1656	1387	824	3	2466	944	211	304	2129	953	2890	642	2641	178	2608	2561	1253	278	724	910	683	19	126	200	718	2388	346	1049	6035	1185	415	1045
-179	5780	6077	306	219	300	5294	2305	346	4873	1888	1016	5	511	54	1473	1173	258	1656	1473	893	3	2467	944	211	537	2122	952	2884	642	2553	178	2863	2558	1336	204	724	911	683	19	285	262	718	2276	347	1051	6508	1185	415	1045
-178	5889	6087	306	107	300	5279	2272	346	4849	1890	1290	5	511	54	1137	1173	258	1705	1137	893	3	2649	944	211	538	1681	952	2884	642	2291	529	3094	2571	1278	278	816	947	683	19	211	263	718	2272	347	1051	6244	1184	415	1045
-177	6201	6128	191	107	300	5436	2106	346	4613	1890	1308	5	511	54	474	1173	258	1705	474	1074	3	3038	944	211	578	1678	1013	2880	642	2191	531	3017	2302	1305	278	851	947	683	19	245	266	686	2272	347	1049	6288	1184	484	1045
-176	6096	6111	191	108	300	5553	1984	346	4137	2176	1384	5	511	54	521	1173	258	1691	521	1075	3	3035	944	211	579	1564	593	2880	642	2085	578	3115	2303	1304	278	842	947	683	23	246	266	686	2264	347	1046	6039	1372	484	1045
-175	5947	6080	193	108	300	5556	1976	346	4135	2539	1431	323	511	54	522	1174	258	1562	522	1132	3	3060	944	211	934	1562	1018	2876	289	1042	579	3115	2297	1285	278	842	948	683	23	250	266	73	1756	490	1039	6032	1234	484	1045
-174	5150	6080	173	108	300	5449	1681	346	4113	2647	1264	324	511	54	522	1174	258	1569	522	1132	3	3416	944	286	935	1561	1018	2870	641	1021	579	3100	1965	1269	278	1047	948	653	23	220	266	73	1756	491	1026	6442	2186	484	1045
-173	5143	6239	333	108	300	5305	1304	346	4089	2953	1616	324	511	147	515	1166	258	1567	515	1132	3	3072	944	286	980	1419	1295	2559	642	999	579	2945	1965	1278	278	1149	947	671	23	216	266	83	1750	491	755	7576	2244	484	923
-172	5392	5565	316	75	300	5293	1281	346	4089	3340	1810	367	511	147	514	1165	258	1591	514	970	3	3118	922	286	981	1419	1318	2564	642	1054	579	3043	1965	1329	278	1430	947	671	23	545	266	84	1745	414	755	7489	2334	484	966
-171	5366	4173	316	85	300	5274	1277	346	4094	3392	2477	368	526	147	514	1163	258	1572	514	970	3	3121	922	286	981	1419	1350	2564	639	899	579	3055	1965	1329	558	1431	939	672	23	545	266	85	1435	414	753	7669	2334	405	968
-170	5125	4075	318	86	300	5261	1258	344	4388	3433	2503	471	528	147	514	1156	258	1001	514	970	3	3257	922	286	981	1419	1350	2564	639	757	579	3087	2030	1329	505	1431	931	721	23	587	266	18	1433	414	715	7718	2337	405	968
-169	4961	3856	318	86	300	5226	1244	7	4609	3508	2937	471	528	147	514	1377	260	985	514	972	3	3232	922	286	981	1419	1334	2564	639	409	579	3446	1925	1342	548	1324	669	719	28	926	266	20	1427	707	714	7725	2337	405	968
-168	4755	3451	320	86	300	5288	1014	346	4555	3699	3116	494	498	150	514	931	260	847	514	1278	3	3296	922	286	981	1419	1334	1982	639	410	579	3487	1721	1380	548	1517	669	719	28	1123	266	19	1206	706	714	7897	2337	405	966
-167	4716	3450	320	374	300	5321	749	341	4647	3752	3117	495	496	252	508	947	457	871	508	1278	3	3297	922	267	981	1418	1662	2563	639	330	579	3918	1747	1381	548	1517	669	719	28	1370	266	133	1202	617	714	8075	2335	405	838
-166	5471	3105	320	374	300	5630	748	341	5904	3939	3712	495	493	253	508	983	456	845	508	1280	8	3293	919	267	981	1416	1663	2688	639	356	577	4184	1908	1381	675	1569	669	719	28	1432	266	134	1193	618	712	8260	2333	405	838
-165	5429	2839	320	374	300	6192	748	341	5832	4411	3739	813	201	253	534	978	499	844	534	1280	59	3285	918	267	981	1411	1730	2334	639	356	578	4711	2065	1395	675	1715	669	741	28	1483	262	164	864	618	712	8024	2360	405	839
-164	5444	2639	591	403	300	6218	744	341	6482	4636	3740	812	181	313	540	978	495	491	540	1455	59	3286	929	267	1117	1395	1731	2452	639	357	578	4783	2420	1393	675	1715	669	741	30	1500	258	169	793	618	865	8098	2360	405	839
-163	5431	2591	592	404	300	6271	744	341	6518	4618	3741	1109	181	313	539	960	471	488	539	1456	59	3478	929	267	1118	1246	1747	2448	639	356	578	4588	2061	1393	676	1715	669	462	30	1509	258	169	661	618	871	9104	2484	405	839
-162	5101	2590	592	405	300	6207	744	341	6366	4699	5062	1232	442	313	541	958	245	475	541	1456	62	3475	926	267	1153	1371	1744	2448	639	356	578	5085	2302	1131	676	1714	669	445	28	1576	258	169	550	618	912	8198	2520	405	838
-161	5027	2589	636	405	300	6279	744	341	6975	4768	5275	1236	442	314	540	958	245	229	540	1498	62	3180	926	267	1153	1362	2072	1960	639	356	578	5081	2471	1122	676	1488	669	251	28	1873	257	169	622	618	915	8353	2277	404	838
-160	4766	2589	637	405	300	6974	739	341	6921	4500	5917	1255	442	314	800	958	245	227	800	1497	57	3177	920	280	1153	1545	2073	2507	285	354	574	5083	2365	1122	676	1487	669	251	28	2166	202	169	640	708	915	8852	2352	387	920
-159	5091	2545	637	405	300	7653	738	341	6950	4586	6125	1297	441	314	913	1087	245	146	913	1494	62	3780	915	262	1153	1821	2096	2507	285	350	573	4935	2290	1140	985	1822	668	253	28	2241	202	169	636	958	915	8747	2121	386	895
-158	4828	2531	637	405	300	7596	727	341	6981	4641	6424	1502	441	314	1051	1087	245	135	1051	1167	62	3775	787	262	1153	1805	2101	2529	285	382	577	4998	1974	1444	1003	1787	664	253	28	2241	202	169	636	957	917	8659	2352	386	572
-157	4476	2492	637	405	297	7129	719	341	6999	4691	6196	1505	441	314	1047	947	245	134	1047	1167	62	4229	787	262	1153	2811	2174	2529	285	301	578	5179	1972	1444	1001	1930	370	253	28	2241	202	169	635	1100	916	8699	2352	72	590
-156	4451	2451	641	405	295	6844	717	341	6995	4721	6251	1505	426	314	1027	947	245	129	1027	1167	62	4247	785	262	1153	2206	2058	2509	367	301	578	4927	1717	1445	1022	1966	310	252	28	2241	202	169	624	1101	1418	8386	2352	71	591
-155	4277	2377	641	347	289	6621	343	339	6987	4750	6559	1624	426	314	1022	947	245	129	1022	1167	62	4306	797	262	1153	2598	2034	2496	367	671	578	4599	1685	1570	1018	1643	310	252	28	2241	202	169	624	1118	1416	8370	2352	71	901
-154	4265	2010	644	347	52	7035	329	339	6845	4744	7190	1624	405	314	853	632	245	128	853	1169	62	4305	787	261	1153	2700	1650	2696	620	671	578	4838	1685	1816	1026	2162	310	252	28	2241	201	308	623	1118	1278	8437	2340	71	902
-153	4078	1998	644	401	51	6867	52	335	6996	4902	7189	1654	283	314	919	590	245	128	919	1169	62	4303	781	261	1153	2756	1573	2696	620	722	578	4854	1685	1555	959	2473	310	252	28	2241	201	309	624	1118	1282	8408	2042	71	902
-152	4870	1974	914	401	51	7271	52	330	7291	4478	7809	1654	404	314	1159	586	245	126	1159	1170	62	4303	773	261	1153	2756	1573	2696	620	722	578	5102	1683	1555	1133	2501	310	253	28	2241	201	355	531	1118	1282	8031	2241	71	902
-151	4870	1556	917	401	51	7590	52	355	8304	5108	7469	1654	400	314	1159	951	246	48	1159	1175	62	4303	858	261	1153	2758	1714	2713	632	714	578	5209	1681	1554	1133	2986	310	269	28	2241	201	391	531	1118	1280	7945	2211	71	902
-150	5148	1491	916	399	51	7627	52	29	8397	5096	8072	1674	400	314	1176	951	246	46	1176	1177	588	4297	619	261	1153	2758	1701	2713	632	714	576	5455	1572	1392	1133	3036	310	269	44	2241	201	413	531	1118	1164	8302	2207	71	902
-149	5483	1178	910	401	51	7483	52	29	8283	5162	8072	1674	400	314	1176	965	247	182	1176	1178	588	4674	804	261	1153	2758	1690	2713	630	726	576	6364	1505	1418	1151	3059	310	269	44	2241	199	416	529	1118	1156	7304	2242	2	901
-148	5412	965	786	401	51	7521	52	29	8006	5246	8485	1676	398	314	1148	998	247	181	1148	1181	588	4513	510	88	1182	2828	1445	2720	630	726	705	6375	1491	1298	1150	3243	310	269	44	2241	210	416	531	1063	1029	8218	2242	2	990
-147	5698	892	779	401	51	7488	52	29	7832	5683	8850	1676	415	314	1196	861	247	181	1196	1182	588	4235	538	88	1183	2828	1455	2718	630	746	704	6484	1491	1297	1150	3487	310	245	44	2241	210	421	531	1063	989	7948	2326	2	988
-146	5507	886	769	401	51	8090	52	29	7638	6406	8924	1676	411	314	1196	881	247	181	1196	1182	555	4206	538	88	1218	2888	1490	2714	630	748	722	6508	1491	1296	1149	3501	310	245	44	2244	210	441	309	1063	1004	8060	2324	2	912
-145	5497	886	768	401	51	8420	52	29	7800	6424	8712	1677	405	260	1456	913	248	181	1456	1181	555	3919	538	88	1218	2902	1490	2075	626	750	722	6585	1491	1284	1149	3440	310	245	27	2803	210	441	309	1063	1006	8057	2565	2	910
-144	5722	886	768	349	51	8953	52	29	7562	7820	8715	1858	405	260	1458	1054	248	181	1458	1181	555	3923	536	86	1217	2903	1497	2093	626	748	716	6649	1489	1283	1134	3595	310	245	27	2780	206	441	309	1063	1101	7925	2335	2	616
-143	5110	819	768	347	51	8964	52	29	7919	8966	8710	1859	405	260	1507	1176	249	175	1507	1181	555	3640	537	13	1216	2701	1497	1425	353	748	697	6217	1488	1251	1134	3494	310	245	27	2829	204	495	260	1063	1101	7970	2160	2	616
-142	4825	818	768	347	51	8831	52	91	7801	9738	9314	1895	405	260	1536	1226	249	204	1536	1181	556	3671	529	13	1215	3084	1865	2242	349	746	694	5926	1488	1100	1005	3143	310	245	27	2662	45	492	260	1063	1114	8018	2117	2	592
-141	4832	810	768	353	51	9286	52	91	7781	10442	8973	2164	405	260	1538	1384	249	205	1538	1180	556	3645	528	13	1404	3084	1865	1973	636	746	318	6271	1487	1089	1005	3321	310	245	27	2695	45	700	260	1065	1114	8006	1906	2	738
-140	4833	809	766	406	51	8477	40	216	7841	10801	9462	2164	405	260	1537	1384	249	205	1537	1176	557	3432	454	13	1401	3069	1904	1904	636	744	157	6550	1476	1089	1005	3070	308	245	27	2723	45	700	260	1065	1115	8188	1856	2	738
-139	4910	777	766	406	142	9364	52	216	7709	10995	9456	2200	405	167	1425	1427	249	203	1425	1169	341	3071	530	13	1781	3069	1753	1744	674	746	153	6582	1482	1087	1005	3218	308	245	27	2724	45	743	260	1067	1115	8234	1862	2	756
-138	4551	300	764	406	96	9228	325	241	7966	11336	9451	2200	405	167	1538	1434	547	203	1538	1160	555	3068	530	13	1542	3055	1890	1445	675	572	153	6539	1482	1087	1005	3546	308	245	27	3031	45	750	259	1067	1124	8313	1831	2	756
-137	4431	300	762	406	93	9225	327	241	7952	11975	8985	2201	403	167	1538	1557	548	203	1538	1154	521	3141	530	13	1411	2759	1890	1441	675	549	153	6535	1482	1085	1005	3770	308	245	27	3060	45	1016	344	1067	1124	8298	1831	2	758
-136	4452	382	756	409	93	9233	327	241	7980	12399	8994	2201	397	167	1538	1583	583	205	1538	1140	549	3132	816	13	1274	3088	2296	1484	799	501	155	6532	1482	1085	1005	4175	302	247	27	3060	45	1019	498	1067	1129	8396	2107	2	758
-135	4069	606	754	409	93	8943	327	241	7982	12932	8991	2198	283	62	1512	2010	583	205	1512	995	549	3121	816	13	1264	3088	2265	1400	799	513	155	6816	1482	1129	1003	4492	302	247	27	3059	45	1326	808	1224	1381	8379	2303	2	761
-134	3847	607	606	409	93	8521	318	241	8078	13298	8971	2080	284	62	1512	2016	583	207	1512	981	437	3008	816	13	1049	3076	2309	1165	937	513	379	6779	1480	1129	996	4832	300	248	27	2904	45	1330	826	1224	1940	8223	2312	2	761
-133	3840	607	601	409	117	8453	318	241	7136	13551	8694	2494	284	62	1508	2045	583	206	1508	778	551	2995	816	13	1049	3076	2333	1165	964	528	414	6831	1475	1141	985	5097	300	248	27	2640	45	1361	1239	1270	1976	7854	2352	2	766
-132	3748	621	601	409	117	8740	318	241	7134	13477	8600	2494	24	62	1504	2045	583	204	1504	776	478	2993	816	13	1051	3076	2333	1178	1212	528	415	6854	1499	1138	783	5156	2	232	27	1940	45	1336	1754	1270	2030	6737	2350	2	766
-131	3864	651	601	409	117	8514	318	241	7132	13688	8673	2531	24	62	1574	2056	583	204	1574	771	441	2993	816	13	1056	3076	2330	1431	1213	529	472	6435	1307	766	777	5563	9	233	27	1939	18	1372	1770	1269	1799	6309	2346	2	765
-130	3795	647	601	407	117	9029	306	241	7130	13736	8599	2521	23	62	1476	2056	581	204	1476	764	470	3235	816	13	1055	3076	1969	1435	1271	529	478	7333	1271	765	788	5604	9	233	27	1723	15	1372	1800	1175	2131	6276	2196	2	674
-129	3818	649	601	407	117	8771	306	241	7204	13988	8399	2180	22	62	2019	2044	581	204	2019	287	348	2861	816	13	1055	3074	1972	1455	1284	544	487	7191	1262	904	786	5616	11	276	27	1721	13	1372	1651	1057	2473	5836	2188	2	560
-128	3818	649	601	407	117	8826	306	241	7851	14472	8412	2178	22	62	2788	2044	579	204	2788	283	657	2816	816	13	1054	2942	1972	1491	1285	544	490	7234	1262	954	784	5870	254	263	27	1766	13	1370	1649	859	2504	5685	1774	2	684
-127	3817	649	600	407	156	8427	306	241	8077	14457	7485	2177	4	62	2840	2042	579	205	2840	283	662	2806	816	13	1021	2930	2072	1491	1287	544	490	7217	1262	957	783	5870	252	244	27	1766	13	1368	1649	855	2566	5641	1764	2	684
-126	3795	659	600	407	156	8424	306	241	8178	14302	7316	2172	4	62	3296	2042	576	205	3296	668	926	2574	816	13	789	2929	2340	1788	1287	544	659	6590	1258	957	783	5870	279	82	27	1761	13	1368	1649	855	2567	5561	1426	2	684
-125	3816	661	600	407	156	8422	306	241	8181	14198	6952	2168	4	62	3325	2120	592	206	3325	666	1059	2701	711	13	1392	2928	2042	1787	1287	590	661	6497	1255	670	783	5775	279	64	27	1759	18	1442	1825	854	2568	4325	1703	2	683
-124	3818	666	600	406	156	8398	306	241	7591	14087	6645	2083	13	62	3497	2375	579	206	3497	759	946	2957	711	13	1392	2928	2295	1807	1283	590	661	6424	1252	671	782	5870	473	63	27	1748	18	1703	1825	854	2567	4281	1703	248	683
-123	3824	666	600	406	156	8553	320	241	7956	13983	6790	1953	14	62	3930	2729	377	206	3930	773	988	2961	711	13	1393	2917	2414	1827	1425	611	661	6457	1241	672	1005	5870	473	92	20	1738	18	2063	1825	764	2571	4213	1703	529	593
-122	3824	833	596	406	156	8546	320	241	7947	14118	6693	2281	14	62	4319	2591	360	206	4319	1055	959	2272	711	13	1410	2612	2432	1827	1568	611	661	6535	1237	954	662	5870	952	93	20	1736	18	2062	1825	764	2576	4121	1696	564	593
-121	3824	762	596	400	402	8315	673	241	7961	13228	6722	2258	576	62	4814	2825	358	206	4814	1059	1333	2191	711	13	1405	1406	2369	1825	1828	614	873	6551	1189	970	1013	5869	953	93	308	1736	18	2527	1829	766	2591	4077	1696	602	595
-120	3824	795	596	399	401	8030	670	241	7484	14027	6722	2255	977	60	4840	3187	358	207	4840	1088	1362	2501	711	13	1405	1101	2346	1826	1843	758	874	5949	1211	970	1014	5800	1336	93	308	1973	18	3039	1829	766	2583	3980	1496	814	595
-119	3820	996	594	393	401	8004	728	241	6462	14124	6826	2353	997	60	4846	3194	358	207	4846	1084	1324	2501	711	13	1496	1085	2581	1826	1844	1101	875	5735	520	970	1014	5792	1337	88	330	1965	18	2946	1835	747	2566	3352	1718	815	594
-118	3819	1007	594	89	401	7661	766	484	6183	13553	7003	2333	1147	60	4950	3295	358	207	4950	1083	1324	2549	711	13	1496	510	2581	1702	1845	1110	875	5450	502	970	873	5534	1637	88	326	1789	18	3047	1835	781	2560	3257	1567	840	594
-117	3817	1074	594	87	401	7296	767	484	5468	12782	7084	2325	1150	60	4972	3281	358	208	4972	1073	1324	2549	635	13	1493	410	2581	1633	2068	1162	875	5396	497	1484	873	4953	1665	190	326	1846	18	3052	1835	780	2313	3010	1718	841	593
-116	3816	1074	576	325	401	6887	772	484	5462	13157	7176	2151	1150	60	5116	3279	358	343	5116	1067	1324	2548	849	13	1345	377	3204	1476	2070	1163	875	4535	490	1601	871	5433	1785	190	326	1785	18	3052	1948	778	2290	2949	1715	843	591
-115	3809	1178	282	333	401	6885	772	422	5301	13445	6459	2183	1150	60	5119	3721	358	591	5119	871	1324	2287	849	13	1343	377	3622	1683	2092	1172	875	4533	479	1650	871	5408	1785	195	326	1838	18	3896	1948	776	2027	2469	1716	843	589
-114	3807	1216	282	367	423	6518	773	446	5026	13376	6339	2302	1150	60	5121	4073	358	614	5121	871	1324	2277	836	13	1343	376	3718	1644	2089	1170	875	4507	251	1926	871	5409	1799	195	326	1823	18	4254	2208	766	2027	2171	1550	983	587
-113	3788	1375	282	367	423	6235	773	575	4103	12714	6160	2302	1150	60	5130	4121	358	656	5130	878	1324	2467	896	13	1343	196	3719	1397	2092	1162	875	4006	65	1926	871	4773	1801	191	326	2022	18	4300	1683	762	2176	1721	1625	983	583
-112	3773	1375	287	367	423	6724	773	575	4281	12241	6134	2302	1150	60	4948	4272	358	656	4948	584	1324	2286	580	13	1358	54	3917	1389	2287	1047	875	4260	39	2523	871	5299	2091	328	326	2033	18	4450	2489	654	2254	1688	1888	997	580
-111	3391	1642	287	367	423	6119	773	602	4293	11083	6255	2299	1146	87	4948	4302	358	656	4948	878	1324	1894	580	13	1358	54	4255	1389	2166	1042	1172	4470	39	3013	869	5161	1822	331	326	2040	18	4451	2676	391	2254	1370	1903	995	317
-110	3387	1676	280	367	423	5683	773	602	3989	10309	5941	2293	1146	242	4951	4313	436	656	4951	878	1360	1892	294	13	1358	54	4755	1555	2194	1095	1172	4469	39	3360	869	4983	1862	366	616	2041	18	4456	2696	389	1951	1206	1943	995	317
-109	3357	1647	270	367	423	6025	857	477	3954	10137	5845	2281	1146	242	5075	4150	436	656	5075	900	1360	1894	294	13	1358	85	5941	1556	2194	1075	1186	4800	12	3431	535	5006	2131	367	616	2057	19	4571	2807	491	2275	1190	1944	995	317
-108	3061	1650	14	367	423	6341	857	452	3722	10161	5841	2279	1146	203	5373	4450	442	656	5373	900	1366	1822	294	13	1357	85	6151	1556	2192	1067	1186	4793	12	3466	519	5106	2131	665	617	2318	19	4607	3475	502	2274	1381	1945	995	317
-107	3049	1647	273	367	423	6342	873	452	3722	9817	5887	2151	1146	203	5386	4725	442	735	5386	900	1364	1822	294	13	1343	85	6585	1590	2191	1318	1550	4718	12	3198	519	5200	2134	669	617	2343	20	4472	3496	521	2275	1358	1926	1098	315
-106	3020	1918	285	367	423	6340	1045	452	3600	9457	5965	2150	1146	203	5494	4727	442	735	5494	897	1364	1822	304	13	1347	58	6714	1590	2206	1318	1551	4718	12	3185	514	5191	2147	669	617	2299	20	4736	3502	522	2275	2244	1926	1099	315
-105	2998	2173	286	367	422	6141	1487	452	4027	8535	6018	2109	1136	203	5475	5158	442	1094	5475	792	1369	1802	304	32	1327	36	6815	1589	2141	1391	1594	4483	12	3207	507	5095	2685	669	617	2040	18	5167	3568	478	2275	2709	1926	1099	190
-104	2428	2665	286	351	422	5658	1514	452	4183	6680	6018	2108	1136	203	5933	5296	442	1372	5933	792	1362	1802	304	32	1319	36	6814	1573	2006	1392	1594	4478	12	3207	507	4592	2794	615	620	2014	18	5301	3619	478	2276	2815	1924	1099	190
-103	1931	2681	286	343	420	5742	1568	452	4039	6599	6161	2149	1136	203	5925	5388	439	1373	5925	786	1705	1800	304	37	1622	50	7232	1400	2010	1393	1594	4270	4	3212	354	4433	2928	669	621	2014	18	5395	3621	509	2265	2859	1924	1115	172
-102	2185	2982	286	343	422	5741	1568	660	3809	6122	5739	2383	1136	203	6203	5629	439	1383	6203	758	1711	1811	304	37	1621	65	7796	1398	2010	1440	1594	4122	11	3782	357	3659	3167	669	841	2283	18	5636	3622	539	2245	3507	1924	1115	250
-101	2145	3022	389	343	307	6087	1568	661	3617	6167	6119	2384	1136	203	6109	6053	439	1417	6109	792	1710	1814	304	37	1620	68	7330	1398	1891	1419	1592	3197	11	3506	357	2771	3325	669	841	2283	18	6041	3682	539	2213	3880	1924	1115	250
-100	2000	3246	389	343	307	5949	1568	714	5239	5944	6409	2424	1136	203	7126	6200	439	1439	7126	849	1525	2041	305	37	1618	68	7441	1398	2028	1419	1445	2381	11	3539	357	2505	3325	937	841	2279	7	6163	3565	539	2036	3895	1923	1115	250
-99	1660	3247	389	343	307	5648	1566	716	5222	5553	6083	2425	1136	203	7733	6219	439	1571	7733	849	1534	2486	426	37	1209	68	7443	1398	2026	1419	1445	2356	11	3539	356	2607	3532	969	841	2280	2	6185	3226	539	2356	3907	1933	1115	250
-98	1831	3248	389	343	307	5726	1564	717	5240	4904	6120	2423	1136	203	8058	6264	439	1568	8058	1138	1536	2614	426	37	1198	72	7013	1398	2020	1425	1445	2283	11	3736	486	2265	3542	1159	841	2266	2	6224	3227	539	2370	3630	1912	1115	250
-97	1815	3248	389	343	307	5762	1556	717	5384	4899	5857	2402	1136	203	8023	5999	437	1568	8023	1424	1585	2688	426	37	1195	72	7594	1398	2020	1426	1445	2278	11	3733	684	1762	4200	1174	842	1936	7	5960	3140	539	2369	3634	1670	1115	250
-96	1800	4034	389	337	307	5650	1310	717	5381	4537	5864	2218	1136	204	7906	5994	437	1416	7906	1391	1788	2492	426	37	1201	70	7014	1369	2017	1426	1445	2274	11	3733	691	1760	4511	1175	844	1657	7	5957	3217	539	2366	3787	1983	1115	250
-95	1233	4036	389	337	307	5033	1340	717	5552	4166	5861	2212	1136	204	8813	6129	435	1417	8813	1590	1800	2424	424	37	1060	70	7722	1369	1994	1426	1445	2184	51	3674	828	1758	4599	1199	879	1603	7	6201	3120	537	2402	3830	1776	1115	250
-94	810	3749	389	348	307	4994	1376	717	5941	4281	5906	2205	1136	204	8381	5779	425	1417	8381	1590	1831	2425	454	37	1058	70	7722	1561	1963	1426	1443	1826	52	3471	829	1756	5298	1315	879	1776	7	5851	3284	780	2667	4272	1626	1113	493
-93	808	3852	518	348	307	3876	1573	741	5987	4271	5906	1912	1136	204	8298	6003	104	1418	8298	1595	1831	2425	454	37	1057	38	7723	1561	1408	1426	1443	1486	61	3752	851	1749	6061	1315	879	2134	7	6022	3284	778	2642	4274	1366	1115	329
-92	804	3891	518	346	307	3969	1600	741	6047	4047	5906	1912	1136	204	7663	6023	104	1531	7664	1597	1831	2425	454	37	1051	55	7719	1561	1401	1707	1443	1484	62	3748	851	1744	6156	1346	879	1942	7	6042	3315	778	2090	4294	1360	962	329
-91	793	3988	518	346	307	3971	1601	741	6048	4029	5906	1906	1136	176	7182	6328	104	1535	7183	1331	1814	2425	473	37	1027	55	7617	1633	1401	1710	1595	1485	62	3748	1127	1714	6452	1347	879	1943	7	6345	2981	776	2425	4440	1413	968	329
-90	666	4018	518	345	307	3952	1633	741	6880	4026	5903	1904	1136	177	7885	6478	104	1535	7917	1620	1813	2493	473	539	824	55	7585	1634	1392	2087	1384	1217	62	3699	1127	1542	6486	1347	879	2251	55	6496	2964	776	2416	4407	1408	1122	351
-89	663	4430	518	345	307	3946	1883	741	7121	4329	5899	1900	1136	177	7899	6642	104	1539	7931	1925	1830	2492	473	541	822	55	7348	1978	1382	2210	1676	1074	62	3862	1269	1182	6507	1347	879	2157	55	6660	2962	755	2732	5456	1408	1122	345
-88	665	4849	522	345	307	4305	1518	741	6660	4468	5897	1876	1136	177	8107	6833	104	1642	8139	1923	1816	2500	463	571	682	55	7326	2849	1381	2220	1674	967	62	4697	1267	1174	6468	1426	879	2210	79	6851	2866	768	2731	5522	1052	1421	368
-87	662	4883	522	345	307	4639	1865	741	6640	4108	5875	1855	1136	177	7919	6541	104	1642	7951	2434	1385	2501	463	702	670	55	6906	3041	1603	2210	1727	967	62	4537	1282	1074	6602	1427	879	2208	79	6559	2985	602	2506	5807	1052	1422	367
-86	657	5380	522	345	307	4673	1866	757	8236	3876	5870	1342	1136	177	7772	6889	104	1642	7804	2448	1903	2501	466	702	671	55	6849	3423	1588	2207	2184	962	62	4740	1405	1042	6730	1427	879	2204	79	6891	3000	658	2025	6044	1052	1422	367
-85	412	5692	522	345	307	4710	1860	755	8167	3866	5729	1217	1136	177	8055	7068	104	1642	8087	2443	1918	2501	466	710	353	55	6792	3458	1656	2212	1919	960	62	5389	1405	1037	6747	1652	879	2429	79	7070	2976	658	2021	6961	1047	1422	367
-84	405	5798	522	345	307	4448	1926	757	8273	3891	5356	1207	1135	177	8207	6898	104	1642	8239	2472	2205	2501	466	710	351	55	6407	3459	1658	3317	1765	960	62	5494	1355	807	6788	1652	879	2351	79	6900	2373	786	2010	6828	1047	1421	494
-83	260	5629	522	345	307	4320	1933	757	8032	3794	5168	1175	1135	177	8380	6990	104	1642	8412	2192	2043	2498	466	710	351	55	6407	3441	1660	3358	1728	960	62	5368	1355	808	6791	1704	879	2380	79	6992	2541	838	2001	6701	1047	1421	546
-82	280	5487	522	345	307	4312	1809	757	8579	3777	4490	1022	1132	177	8367	7309	104	1640	8399	2430	2937	2495	466	710	351	55	6407	3354	1628	3358	2102	931	62	5368	1356	709	7099	1704	879	2383	79	7311	2780	864	1987	7058	1047	1419	572
-81	280	5755	522	345	307	4324	1809	757	8260	3935	4142	1006	828	177	8178	7197	104	1667	8210	2558	2854	2268	466	710	351	54	6404	3069	1610	2972	2536	900	147	5379	1353	709	7101	1708	588	2383	79	7447	2795	1015	1630	7097	1093	1419	782
-80	280	5755	522	345	307	4027	1810	757	8974	3685	4182	827	882	178	7909	7554	104	1667	7941	2556	2815	1993	550	710	349	38	6404	3068	1445	3348	2558	830	150	5390	1495	709	7096	2005	588	2382	79	7310	2822	1111	1651	7457	1091	1415	878
-79	280	5758	798	345	307	4168	2163	757	9325	3264	4164	825	844	177	7956	7933	104	1666	7988	2556	2815	1992	551	710	349	38	6401	3093	1199	3528	2674	523	150	5449	1676	709	7164	1976	588	2379	79	7935	2799	1413	1637	7461	1196	1407	1180
-78	280	5751	796	345	307	3507	2185	757	9296	3225	3592	824	838	179	7954	8189	104	1666	7986	2558	2815	1989	551	712	349	38	6399	3002	1525	3585	2931	299	151	5393	1676	439	6915	1878	588	2379	80	8182	2799	1435	1643	7525	967	1403	1205
-77	280	5738	849	346	307	3471	2173	757	9352	3305	3573	822	1036	179	7406	7948	104	1830	7438	2556	3259	1835	551	712	349	38	6397	2817	1796	3583	3175	205	151	5273	1933	437	6535	1627	588	2385	76	7939	2799	1502	1700	7524	1168	1172	1347
-76	280	5577	748	346	305	3455	2303	755	9385	3295	3193	817	1037	179	7421	7870	104	2063	7453	2506	3226	1858	861	712	467	38	6369	2817	1847	3580	3201	44	168	5557	1931	590	6652	2046	588	2385	80	7863	2799	1876	1858	7555	1180	889	1722
-75	280	5559	749	344	303	3059	2144	1085	9481	3439	2536	817	1061	179	7896	7946	104	2220	7929	2676	3265	1857	826	712	465	38	6014	2817	1856	3578	3252	44	168	5506	1693	590	6538	2032	583	2412	80	7938	2799	2255	1859	7867	1236	598	2101
-74	280	5792	749	345	41	2941	2124	1071	9425	3409	2534	817	1037	179	7785	7785	104	2221	7818	2667	3266	1518	481	788	488	39	5450	2789	1848	3573	3035	44	168	5579	1561	588	5703	2032	581	2412	80	7742	2836	2398	1995	7906	1481	1395	2173
-73	280	5596	749	345	39	3061	2468	1095	10221	3275	2313	817	719	181	7667	7657	104	2248	7709	2433	3232	1515	694	800	186	39	5402	2704	1717	3571	3649	44	168	5317	1693	601	5704	2026	277	1583	80	7612	2836	2451	2042	7913	1487	1587	2225
-72	280	5537	747	617	39	3104	2454	1071	10502	3405	2298	817	324	181	7544	7053	104	2249	7596	2434	3418	1511	676	854	186	39	5109	2831	1715	3420	4175	44	182	5022	1692	770	5704	2022	277	2418	80	7008	2830	3347	2047	7916	1530	1621	3193
-71	280	5447	744	620	39	3078	2776	1071	11267	3420	2271	817	322	181	8513	6569	104	2247	8565	2543	3602	1508	718	856	186	37	3989	2829	1719	3418	4237	285	180	5020	1989	808	5799	2022	277	2416	80	6524	2723	3919	2055	8151	1528	1945	3883
-70	280	5435	463	625	39	4088	2901	1067	11338	3599	2006	812	322	181	8394	6565	104	2221	8446	2646	3764	1417	722	861	186	37	3738	2804	1578	3417	4569	285	180	5103	1922	817	5385	2020	277	2412	80	6520	2719	4086	2066	8151	1579	1947	4052
-69	280	5382	463	610	39	4083	2935	1063	12027	3597	1981	768	322	181	8460	6450	104	2357	8481	2890	3811	1406	722	871	186	37	3314	2758	1576	3417	4571	285	180	5026	1984	796	5817	2022	277	2410	114	6403	2594	5652	2329	8146	1579	2124	5618
-68	263	5293	522	300	39	4241	2935	800	12113	3608	2000	763	559	181	8548	6423	104	2158	8569	3075	4150	1219	909	871	186	37	2894	2730	1572	3415	4772	285	180	5369	2006	823	5693	2246	262	2542	114	6379	2585	6582	2331	8172	1589	2124	6548
-67	263	5278	644	300	39	4107	3161	796	12437	3608	2023	499	560	181	8622	6165	104	2114	8643	3226	4154	1110	899	871	583	37	2645	2642	1249	3408	5080	285	179	5434	2028	595	5682	2199	262	2343	114	6121	2552	7077	2328	7766	1587	1934	7044
-66	238	5061	661	540	39	3785	3163	796	12409	3608	1997	463	715	179	8622	6135	104	1789	8643	3616	4068	1106	946	871	583	38	2631	2598	1244	3406	5167	285	179	5485	2028	829	5703	2259	347	2557	114	6047	2089	7182	2347	7960	1585	2198	7153
-65	238	4900	676	750	39	3765	3161	620	12699	3606	1265	462	1072	176	8723	6022	104	1855	8744	3771	3910	1161	1334	887	588	36	2259	2632	1244	3402	6080	284	179	5344	2285	829	5704	2257	348	2182	114	5931	2294	7926	2351	7537	1499	2734	7897
-64	238	5048	923	791	0	3750	3160	611	12382	3602	1121	462	1427	175	8448	5987	104	1854	8469	3802	3910	701	1338	887	588	21	2406	2587	1240	3198	6157	315	175	4809	2284	1096	5712	2108	348	2284	114	5896	2072	7928	2281	6933	1494	3209	7899
-63	238	4770	925	791	0	3601	3158	366	12216	3210	1001	462	1431	7	8817	6009	102	1944	8833	3991	3910	730	1338	887	562	22	2249	2863	1240	3196	6324	286	174	4568	2283	1093	5369	2103	348	2284	301	5919	2413	7961	2467	6988	1482	3464	7932
-62	238	4732	1095	791	0	3573	3292	361	12073	3211	999	462	1888	8	8263	5974	0	1943	8279	3716	3866	727	1323	921	562	3	2183	3066	1240	3194	6109	286	176	4342	2141	1094	5385	1989	348	2657	625	5840	2212	7961	2841	7035	1204	4087	7932
-61	505	4103	968	791	0	3602	3260	394	11738	3211	999	462	1928	8	8555	5616	0	1843	8571	3749	3868	723	1346	921	808	3	1837	2699	1240	4132	6307	286	177	4432	2312	1107	5365	1773	348	3060	657	5482	2136	7968	3112	7026	1204	4408	7939
-60	505	3416	968	791	0	3602	3350	394	11377	3204	1025	462	1929	8	8548	5894	0	1844	8564	3697	3851	655	1345	921	808	3	1103	2616	1240	4260	6329	286	177	4429	2455	1108	5562	1771	348	3060	783	5759	1934	8045	3138	6774	1204	4322	8005
-59	514	3184	1020	791	0	3602	3337	397	11064	3256	868	462	1932	8	8828	5301	0	1990	8844	3748	4039	655	1293	921	810	3	769	2803	1416	4283	6237	286	161	4658	2542	1263	5561	1770	348	3101	786	5127	1630	7949	3159	6950	1203	4566	7909
-58	514	3605	1020	791	0	3477	3203	397	10640	2896	866	462	2040	8	10101	5379	0	1873	10134	3659	4039	637	1293	919	810	3	865	2832	1416	4381	6544	512	178	4518	2331	1349	5386	1763	348	2816	795	5103	1977	8050	3173	6346	1203	4566	8010
-57	495	3690	1022	825	0	3733	3875	397	11273	2896	866	462	2040	71	9824	4664	0	1908	9858	3994	4610	635	1272	897	810	3	855	2896	1417	4490	6759	512	179	4520	2327	1352	5236	1275	348	2816	795	3831	2381	8411	3171	6159	1185	4566	8372
-56	493	4245	1022	894	0	3733	3527	397	11647	2896	866	721	2062	71	9304	4485	0	1920	9338	4064	4611	931	1272	1200	810	3	859	2909	1417	4111	6594	644	754	4524	2193	1360	5207	1273	344	2837	798	3662	2474	9729	3169	6444	1186	4566	9690
-55	493	5137	1022	894	0	3710	3715	397	11535	2894	858	721	1943	72	9307	4471	0	1777	9341	4064	4656	927	1272	1202	1110	3	551	2665	1417	4683	6863	644	755	4703	2339	1646	4880	1266	90	2948	798	3604	2951	11420	3104	6121	1183	4566	11382
-54	491	5789	1377	895	0	3708	3768	396	10225	2891	854	744	2378	77	8367	4340	0	2062	8401	4082	4656	943	1057	1378	1112	3	547	2665	1423	5131	7560	1320	891	5014	2339	1637	4362	1264	88	2950	798	3473	2734	12624	2760	5845	1159	4577	12587
-53	491	6505	1380	895	0	3711	3903	590	10854	2985	846	748	2690	77	8265	4114	0	2066	8299	4087	4660	919	1267	1376	1129	3	549	2664	1400	5331	7630	1809	892	5039	2335	2029	3672	1265	88	2948	1124	3282	2744	13261	2902	5579	1155	4372	13298
-52	483	6947	1515	895	0	3752	4309	590	11224	2983	528	748	2692	332	7642	3824	0	2176	7676	4202	4656	784	1420	1418	1131	3	554	2663	1400	5608	8416	1880	892	5203	2423	1936	1625	1560	282	2954	1351	2992	2848	13867	2896	5424	686	4444	13904
-51	483	6940	1515	895	0	3753	4320	763	11124	2989	571	749	2692	332	6881	3826	0	2185	6915	4034	4504	782	1426	1412	1220	3	554	2662	1401	5645	8546	1976	1133	4895	2285	2130	1052	1561	283	2952	1387	2992	3013	13884	2915	5073	680	4317	13921
-50	559	7101	1676	917	0	3796	4566	818	11236	2989	563	749	2692	713	6429	3813	0	2200	6463	3720	4827	782	1432	1394	1220	3	554	2537	1401	5645	8649	1978	1032	4835	2247	2133	677	1847	283	3000	1394	2982	2955	14262	2963	4575	681	4775	14511
-49	559	7174	1676	917	0	3976	4567	819	11559	2842	563	755	2693	714	6248	3804	0	2221	6282	3749	4823	754	1433	1244	1220	3	554	2828	1352	5678	8876	1978	1131	4900	1555	2199	683	1639	281	3007	1401	2973	2949	14698	2598	3838	681	4761	14725
-48	587	7235	1707	731	0	3994	4772	819	11369	2836	143	750	2893	980	6446	3904	0	2285	6479	3739	4561	782	1433	899	1220	3	340	2839	1744	5675	8886	1978	1129	5099	1440	2199	681	1888	281	3174	1691	2962	2972	14916	2613	3989	1063	5126	14969
-47	587	7578	1709	752	0	4042	4857	902	11032	2811	143	441	2893	980	6925	3697	0	2285	6959	3738	4560	782	1433	899	1217	3	338	2839	1744	5656	9017	1978	1084	4878	1428	2482	827	1791	281	2968	2006	2755	3002	15001	2590	3984	1755	5125	15433
-46	587	7568	1709	1045	0	4046	4718	917	10704	2822	275	441	2935	980	6940	3647	0	2285	6974	3737	5101	782	1433	893	1216	3	338	2837	2075	4996	8872	1978	1082	4889	1428	2496	823	1789	281	2630	2021	2488	3002	14897	2274	3709	1893	5172	15328
-45	587	8369	1705	1050	0	4046	4717	918	10551	2420	240	444	2935	980	6981	3663	0	2296	7016	3735	4899	722	1757	889	1226	3	336	2837	2076	4516	8945	1978	1082	4861	1454	2677	706	1991	281	2844	2046	2488	3002	14329	2254	3504	2480	4990	14808
-44	587	8596	1705	1283	45	3797	4914	918	10030	2614	267	444	2895	980	6924	3619	0	2474	6959	4037	5401	722	1759	736	1226	3	336	2833	2108	4301	9266	1978	1082	4890	1453	2523	700	1988	281	2844	2065	2410	3010	14446	2249	2323	2755	5637	15101
-43	587	8751	1704	1286	45	3789	4977	918	9300	2603	272	445	2982	981	6548	3613	0	2475	6349	4035	5438	722	2136	736	1229	3	336	2825	2109	4048	8975	1978	1082	4785	1465	2539	463	2038	281	2874	2486	2598	3010	13957	2217	2222	3045	5371	14611
-42	585	8746	1704	1375	54	4023	4980	936	9384	2621	272	445	2837	981	6447	3608	0	2506	6248	4143	5258	722	2544	702	1229	3	322	2817	2109	3641	8997	1978	1082	4836	1611	2807	481	2035	281	3411	2487	2845	3093	14927	2205	1639	3102	5638	15599
-41	582	9005	1308	1375	54	3679	4873	936	8509	2527	287	445	2777	982	6958	3584	0	2507	6702	4163	5259	721	2573	702	1229	3	545	2268	2103	3659	9138	1978	1067	4827	1611	3248	653	2013	281	3499	2758	2855	3097	14664	1901	1621	3256	5638	15642
-40	582	9454	2145	1375	54	3676	4882	936	8746	2532	377	445	2717	982	7193	3313	0	2507	6754	4154	5343	1026	2719	706	1229	2	545	2298	2076	3657	9154	1978	1031	4934	1609	3491	776	1876	281	3500	2805	2908	3103	14620	1868	1638	3435	5637	15600
-39	580	9417	2145	1375	54	3312	4869	936	7938	2531	373	441	2899	982	7458	3297	0	2670	6994	4111	5994	1343	2819	706	1229	2	547	1900	1694	3664	9772	2092	1377	4609	1619	3901	818	1859	280	3442	2824	2875	3103	15269	1856	1638	3435	5637	16269
-38	580	9312	2160	1375	54	3308	4651	936	7498	2549	542	738	2747	982	7167	2923	0	2669	6664	4162	5678	1346	3461	835	1229	2	559	1884	1682	3664	9772	2094	1378	4373	1744	4314	836	1848	280	3708	2828	2501	3309	15325	1684	1638	3453	5641	16325
-37	580	9339	1913	1375	114	3614	4223	936	9271	1870	705	731	2747	982	7193	3010	0	2215	6875	4365	5671	1389	3880	1301	1229	2	376	1759	1665	3454	9812	2109	1421	4145	2578	4356	834	1600	195	3638	2828	2398	3500	15119	1690	1638	3453	5640	16119
-36	580	9340	1921	1358	115	3597	4450	936	9868	1887	706	601	2742	986	7188	2939	0	2171	6870	4326	5834	1422	3968	1302	1229	2	376	1759	1407	3435	9568	2475	1422	4145	3142	4390	831	1724	195	3767	3234	2313	3623	15248	1961	1274	3454	5630	16248
-35	580	9436	1913	1681	126	3088	4421	936	10190	1473	778	601	2743	986	7027	2422	0	2167	6709	4267	5497	1423	4606	1324	1228	2	379	1779	1028	3484	9560	2475	1437	3940	3401	4389	834	1720	200	3791	3304	1796	4082	15243	1958	1350	3451	5695	16243
-34	580	9519	1902	1681	126	3077	4469	1039	10236	1478	779	599	2741	986	6586	1806	0	2170	6268	3625	4884	1417	4606	1341	1227	2	379	1606	1068	3482	9418	2512	1440	4077	3700	4385	834	1720	200	3806	3036	1180	3902	14706	1956	1356	3449	5619	15489
-33	580	9661	1764	1681	126	2691	4443	1102	10238	1750	766	687	2741	1064	6474	1837	0	2184	6196	3845	5221	1444	4609	1341	982	2	379	1383	1065	3581	9439	2512	1465	4100	4301	4464	838	1723	5	4098	3381	1160	3980	13937	1852	1356	3445	6140	14550
-32	580	9663	1746	1607	126	2435	4462	1082	10024	1717	891	687	2681	1065	5983	2001	0	2183	5706	3844	5071	1444	4323	1346	982	2	378	1340	1061	3429	9437	2513	1463	3968	4664	4456	836	1916	200	4098	3380	954	3982	13176	1856	1356	3434	5807	13789
-31	580	9557	1641	1729	126	2343	4344	1090	9772	1713	891	687	2679	1076	6179	2348	0	2133	5638	3841	5133	1443	4344	1512	980	2	378	1467	1061	3371	9699	2513	1463	3963	4626	4305	836	1910	201	4230	3396	1068	3781	13073	1951	1356	3430	6226	13614
-30	580	9520	1579	1441	126	2328	4309	1090	9759	1674	890	687	2650	1157	6320	2566	0	2016	5509	3827	4483	1442	4511	1565	1104	2	389	1467	883	3374	10303	2513	1463	3657	4653	5365	836	1979	201	4873	3396	1050	4067	13428	2120	1350	3364	5771	14362
-29	580	9823	1576	1451	126	2053	4047	1086	9363	1615	1013	687	2649	1192	6345	2553	1	2002	5542	3813	4458	1442	5040	1566	1084	2	389	1517	851	3374	10153	2765	1458	3826	4801	5761	1112	1981	202	5046	3396	793	4068	13362	2044	1266	3128	5774	14634
-28	579	9687	1712	1451	126	1934	4028	876	9328	1845	971	687	2250	1201	6250	2556	1	2000	5388	3696	5265	1118	5039	1571	974	2	694	1366	850	3395	10157	2766	1455	4107	4657	6046	1112	1981	202	6172	3396	793	4116	12619	2040	978	3129	5418	13901
-27	574	9621	1710	1450	126	1925	3825	610	9037	1845	971	687	2631	1205	6126	2580	1	1888	5263	3571	5371	1080	5120	1571	955	2	694	1366	848	3395	9948	2767	1453	3963	4655	6330	1114	1982	202	6301	3590	793	4116	12001	2039	959	3127	5093	12670
-26	298	9351	1788	1450	126	1877	4298	732	8915	1578	971	686	1993	1205	6117	2573	1	1886	5250	3576	5396	1080	5101	1571	952	2	733	1367	846	3395	9873	2763	1447	3639	4670	6834	1122	1982	202	6375	3245	787	4119	11996	2036	625	3345	4335	13032
-25	298	9486	1677	1450	126	1515	4292	676	8574	1526	979	992	2320	1237	5950	2573	1	1883	5341	3238	5445	1080	5092	1569	601	2	733	1367	938	3394	10055	2763	1358	3804	4900	6919	1149	1983	202	6389	3450	787	4119	11945	2232	564	3342	4253	12957
-24	298	7801	1661	1450	145	1320	4107	676	8817	1414	979	992	2358	1298	6039	2584	1	1772	5172	3249	5341	975	5041	1575	850	8	733	1367	938	3391	9624	2758	1358	3805	5572	7099	1144	1981	202	6379	3459	787	4382	11631	2391	364	3362	4245	12643
-23	298	7680	1660	1450	146	1318	4075	676	8585	1395	979	994	2410	1302	6006	2583	1	1911	5139	3241	4989	1079	5145	1503	860	8	732	1364	938	3391	9943	2753	1353	3765	5773	7764	1138	1981	202	6713	3460	775	4382	11354	2220	336	3636	4235	12366
-22	298	7520	1769	1450	146	1314	4075	676	7877	1197	979	995	2447	1046	5794	2447	1	1808	4593	3178	4934	1052	4773	1201	570	35	511	1161	953	3391	9809	2543	1303	3765	5848	7391	1130	1985	7	6714	3470	773	4399	10668	2051	336	3913	4191	11679
-21	298	7505	1768	1450	361	1086	4075	676	8559	1408	979	1029	2849	1094	5837	2575	1	1800	4383	2852	4807	1052	4975	1368	568	35	733	1077	953	3391	9760	1942	1069	3740	5879	7468	987	1983	7	6752	3605	768	4398	10177	1676	87	3913	4161	11188
-20	298	7497	1706	1450	372	757	4060	921	8265	1408	1151	748	2844	1094	5280	2294	1	1784	3747	2895	4796	1049	4775	1393	568	35	759	1075	953	3379	9387	1942	1050	4042	6191	7504	1013	1794	7	6744	3608	766	4394	9303	1610	85	3913	3721	10314
-19	298	6925	1704	1450	489	1084	3623	922	8399	1408	1109	748	3039	1163	5625	2261	1	1260	4184	2541	4470	1052	4916	1392	550	35	760	1075	953	3374	10117	1961	750	4041	6438	7420	908	1771	7	6718	3641	763	4386	8393	1623	85	3399	3979	9625
-18	418	6795	1705	1168	489	1083	3600	922	8364	1429	1043	1090	2790	1258	5648	2057	1	1270	4146	2525	4427	1051	4926	1411	550	35	760	1142	1074	3164	9650	2253	738	4061	6434	7510	1266	2275	183	6313	3585	761	4327	7831	1676	85	4470	3583	9063
-17	418	6798	1703	1168	498	1082	3602	922	8061	1524	1133	1091	2823	1378	5382	2055	1	1267	4001	2173	4475	1051	5062	1411	550	143	760	1140	1074	3149	9063	2233	738	4057	6434	7748	1266	2275	185	6080	3606	761	4314	8024	1675	85	4187	3164	9035
-16	418	6269	1703	1053	544	1069	3602	922	7894	1524	1132	1247	2820	1503	5396	2053	1	1564	4157	2159	4331	917	5052	1441	550	143	762	1138	1074	2994	9120	1743	732	4050	6431	7284	1497	2301	208	6070	3600	761	4319	7910	1779	83	4511	3151	8918
-15	418	6123	1849	1192	550	1068	3597	922	7813	1551	1132	1247	2817	1917	5456	2055	1	1567	4057	2107	4537	811	5450	1392	550	143	762	1137	1087	2887	9119	1509	729	4038	6162	7562	1641	2301	367	5711	3394	761	4288	7269	1838	80	4529	2835	8280
-14	534	6116	1837	1192	552	1068	3594	918	7327	1631	1132	1209	2809	2205	5396	2030	1	1565	4040	2004	4568	812	5616	1496	548	143	747	1133	1086	2489	9328	1555	778	3878	6161	7461	1340	2311	668	5811	3392	761	3731	5178	1634	9	4257	2494	6189
-13	537	5955	1729	955	594	1046	3306	881	7069	1630	1132	1209	2776	3241	5203	2028	1	1565	3849	1964	4634	812	5658	1727	548	146	746	1119	773	1550	9317	1549	760	3876	6161	7493	1778	2346	727	5699	3392	978	3610	4088	1693	30	3940	2352	5099
-12	538	5835	1730	1564	598	1043	2965	877	7063	2086	1132	1518	2268	3258	4913	2024	1	1552	3711	1959	4671	812	5680	1741	460	166	651	905	724	909	9145	1715	789	3953	6160	7492	1795	2348	1257	5138	3282	978	3564	3278	1682	30	4047	2349	4289
-11	628	5220	1669	1566	599	768	2781	680	6783	1924	1132	1640	2257	3335	4902	2024	1	1380	3698	1949	4672	811	5891	1589	460	166	651	639	724	963	8862	1710	806	3952	6191	7484	1820	2376	1435	5083	3284	720	3558	2771	1680	30	4039	2344	3784
-10	897	4765	1645	1646	799	787	2745	803	6357	2755	1132	1640	2253	3503	5122	2003	21	1434	3664	1973	4671	798	5852	1639	460	185	652	638	724	642	9046	1628	834	3913	6167	6886	1821	2378	1488	4641	3465	693	3484	2737	1584	30	2877	2338	3750
-9	932	4369	1735	1998	858	788	2647	804	6236	2783	1132	1660	1947	3427	4839	1887	26	1440	3384	1654	4582	796	5881	1639	460	185	402	638	724	608	8574	1623	856	4836	6138	6871	1822	3189	1538	4638	3458	579	2997	2597	1584	30	3107	2012	3608
-8	978	4598	1819	2071	1083	772	2637	807	6566	2783	1044	1697	1777	3785	4835	1883	26	1495	3359	1653	4491	704	5880	1413	460	360	402	638	723	617	8349	1615	761	4727	6138	6863	1823	3186	1540	4636	2892	478	2933	2564	1686	30	2807	1915	3487
-7	978	3453	1797	2069	1083	764	2519	807	6567	2783	1044	1697	1774	4725	4541	1634	26	1537	3357	1590	4479	702	5880	1933	460	360	402	638	902	618	8369	1497	762	5005	6051	6620	1823	3188	1866	4636	2905	251	2863	2234	1562	30	3166	1859	3159
-6	976	3434	1788	2103	1355	512	2471	807	6209	2784	1044	1695	1777	4815	4854	1632	26	1463	3357	1388	4241	702	6006	1758	460	382	402	608	899	613	7497	1493	764	5224	6043	6537	2051	3183	1868	4634	2895	251	2794	1772	1562	30	3180	1848	2787
-5	974	3081	1309	2104	1370	508	2163	784	6178	2789	1044	1691	1777	5131	4838	1467	26	1346	3340	1353	4233	701	5839	1903	473	383	402	606	588	431	7075	1030	765	7755	6132	6486	2050	3161	1936	4520	2553	244	2940	1406	1560	30	2890	2187	2425
-4	971	2734	1299	2105	1480	506	1999	784	6018	2787	1044	1847	1739	5290	4562	1663	26	1309	3063	1208	4212	690	5568	2155	837	613	401	606	588	431	6793	1027	765	9756	5943	6464	3694	3196	2623	4518	3064	247	2894	1116	1560	205	2884	2186	2145
-3	965	2720	1291	2104	1676	182	2229	784	5825	3145	1044	1847	1922	5307	4889	1660	26	1435	3048	1014	4020	690	6050	2155	838	613	401	573	588	431	6415	1047	765	13456	5124	5522	3784	2957	3467	4514	3117	247	2671	1114	1468	205	2867	2180	2128
-2	682	2497	1143	2108	1787	137	1894	784	5586	3151	1043	1847	1821	5511	5159	1664	26	1293	2936	1056	3509	249	6080	2281	885	613	392	573	699	239	6039	1026	755	15103	5749	5794	4114	3003	5188	4202	2557	247	2446	866	1485	205	3062	2186	1521
-1	682	2485	1572	2106	1820	137	1875	776	5846	3213	1041	1847	1845	5512	4665	1656	26	1487	2688	1308	3270	249	6071	2534	886	1032	467	583	819	239	5754	1026	403	17042	5673	5410	4169	3029	5879	4199	2377	339	2213	863	1485	205	3145	2176	1381
0	683	2465	1739	2102	1821	137	1588	772	5844	3326	853	1853	1843	5512	4563	1442	26	1601	2534	1308	3246	276	6330	2540	1075	1100	706	584	690	239	5720	1026	403	18272	5937	5342	4570	2789	7896	3548	2139	339	1873	612	1485	229	3145	1849	1375
1	683	2457	1739	2082	1821	137	989	656	5583	3318	835	1930	1422	5442	3923	1163	26	1643	1797	1408	2941	276	6174	2993	1157	1405	694	582	822	239	5500	1023	428	18867	6233	5059	5030	3057	8066	3333	2468	354	1873	589	1483	229	3170	1849	935
2	683	1992	1771	2055	1823	137	1000	654	5577	3561	688	1930	1620	5510	3790	1120	89	1873	1784	1407	3235	275	6255	3165	1188	1493	826	570	822	237	5406	1023	634	20511	6259	4841	5651	3251	8678	3158	2623	354	1796	413	1011	229	3428	1847	928
3	683	1840	1831	2024	1774	158	1137	644	5561	3559	686	1928	1928	5510	3980	1165	89	1910	1758	1407	3080	275	6181	2863	1179	1406	824	454	822	235	4938	1023	945	20912	6236	4835	6040	3251	9080	2580	2478	354	1790	413	1011	206	3422	1843	638
4	689	2170	1833	1696	1737	158	1135	558	5524	3472	512	1926	1928	5719	3959	1163	77	1911	1256	1595	3076	275	6169	3291	1179	1615	534	461	822	235	4766	1020	1211	21150	6222	4837	6347	3062	9562	2561	2830	354	1790	397	1123	236	3301	1843	395
5	220	1656	1834	1453	1746	138	1374	558	5476	3244	505	2086	1672	6322	3946	1163	377	2154	1499	1635	2936	275	5651	3223	1198	1738	536	461	822	235	4766	1020	1252	22022	5489	4669	6667	3062	10643	2184	2833	354	1786	449	1123	269	3327	1843	395
6	691	1421	1832	1451	1924	118	1372	558	4960	3226	587	2262	1672	6322	3688	1088	377	2582	1525	1652	2936	275	5059	3279	1197	1739	536	461	822	235	4323	1018	1252	22352	4249	4710	7281	2994	12049	2179	3217	471	1784	454	1123	269	3657	1936	395
7	713	1432	1830	1452	2080	118	1372	556	4081	3224	585	2262	1672	6826	3681	1084	406	3186	1502	1605	2673	275	5094	3492	1197	1740	536	462	822	235	4322	1263	1252	22797	4227	4170	7409	2807	13584	1504	3353	471	1663	470	1068	269	3632	1955	509
8	760	1412	1706	1452	1979	118	1320	304	3739	3224	581	2263	1680	6914	3418	1325	406	3482	1499	1624	2328	275	4546	3606	1221	1775	732	360	820	235	3839	1261	1253	23254	4375	3842	7828	2798	15030	1501	3623	522	1649	466	1068	372	3445	1988	509
9	764	1407	1706	1452	2110	133	1322	129	3338	3224	575	2458	1680	6959	2935	1102	406	3555	1496	1950	2309	275	3661	3630	1274	1864	740	304	756	235	3940	1154	1451	25261	4193	3573	8043	2303	16205	1527	3730	710	1643	163	1066	372	3471	1982	800
10	1037	1404	1900	1451	2374	133	1295	127	1867	3224	571	2496	1680	6913	2833	1114	406	4068	1487	1920	2303	275	2999	3640	1272	1864	724	299	756	235	3841	1154	1455	25280	4222	3079	9831	2303	16601	1517	3731	711	1280	163	937	372	2944	1762	724
11	1041	1398	1900	1484	2375	261	1423	177	1250	3234	380	2507	1678	7030	2467	1659	406	4119	1474	1913	2065	275	2977	3465	1272	1865	723	40	756	235	3875	1146	1492	26088	3872	2730	10095	2301	16677	1517	3729	778	1282	164	876	372	3041	1756	717
12	925	1324	1900	1732	2731	170	801	177	1239	2946	378	2505	1678	7882	2464	1270	739	4162	1510	2063	1855	275	2984	4238	1272	1865	890	24	756	235	3649	1138	1779	27030	3818	2722	9492	2298	17247	1635	3669	778	1185	164	874	372	2859	1750	713
13	925	1312	1900	1752	2795	252	847	189	886	2835	378	2160	1678	8068	2463	1297	861	4466	1145	2158	1618	275	2976	4296	1272	2153	875	25	756	212	3406	755	1911	27338	3140	2706	11998	2296	17258	1400	3670	779	1185	164	669	370	2751	1737	713
14	925	1298	1898	1752	3354	272	571	189	886	2119	378	2169	1678	8542	2444	1268	869	5062	1121	2443	1607	275	2973	4511	1302	2384	894	45	769	182	3351	755	2032	29647	3012	2566	13803	2286	17922	1448	4009	779	1133	164	656	373	2751	1472	713
15	929	1163	1898	1750	4059	286	571	189	886	2306	378	2084	1678	9339	2434	1297	940	4618	1120	2453	1605	275	2963	4653	1303	2770	894	55	769	179	3002	755	2055	28600	2732	2012	14454	2280	18019	1243	4553	779	900	163	646	373	2154	1119	711
16	923	1156	1899	1748	4596	286	852	189	885	3004	378	2208	1679	10167	2460	1294	940	4848	1104	3684	1382	273	2721	4583	1301	3027	910	93	769	183	2725	938	2091	32313	3015	1424	15289	2107	18333	982	5094	805	897	161	330	391	2377	1141	752
17	930	1154	1897	1886	5234	284	853	189	885	2675	378	2208	1316	10504	2178	1294	1237	4923	1105	4099	1380	275	2630	6585	1302	3503	895	301	769	176	1864	938	2091	32874	3013	1292	15174	2107	18350	654	6596	808	928	161	322	409	2805	1139	750
18	930	1156	1898	1841	6884	287	851	344	802	2671	376	2206	1312	10498	1931	1458	1751	4947	817	5113	1374	275	2488	7694	1160	3359	1354	304	769	177	1743	975	2091	32474	3048	718	15859	1990	19215	641	6855	808	927	169	322	409	2496	1139	748
19	930	1150	1892	1917	7101	285	851	394	800	2517	376	2201	1465	10627	1633	1458	1849	4951	506	5481	1071	275	2681	9165	1160	3542	1289	432	769	167	1764	1071	2091	32624	3027	693	15466	2000	19805	951	7513	808	878	182	200	371	2519	1137	459
20	858	1144	1693	1919	7631	285	850	397	601	2427	376	2197	1463	10253	1436	1460	1916	4948	571	5988	1196	275	2737	10137	1160	3858	1396	613	636	398	1756	1824	2093	33500	3027	683	16488	1977	19835	945	7608	808	811	231	444	372	2517	1135	459
21	884	1137	1684	1919	8015	285	850	412	601	2243	247	2195	1422	10712	1248	1469	2316	4946	594	6046	1036	275	2607	10448	1158	4125	1396	624	764	398	1563	1962	2093	33733	3181	627	17442	1906	19857	845	7657	814	658	266	442	375	2668	984	459
22	884	803	1684	2059	8060	285	850	416	625	2241	247	2187	1525	10671	1218	1469	2749	5721	626	5994	1158	275	2606	10995	1144	4336	1399	657	754	398	1556	2002	2281	33630	3169	496	17582	1907	19869	845	7658	814	659	271	537	501	2764	982	459
23	884	501	1687	2056	8100	285	866	416	769	2241	247	2172	1014	10223	1017	1469	3039	5726	638	6556	1159	275	2749	11563	1142	4762	1404	659	683	526	1549	2008	2553	32952	3169	493	18114	1970	19555	845	7660	817	659	291	538	501	2789	984	458
24	1025	501	1678	1758	8102	265	866	512	782	2031	226	2036	1012	10221	1007	1505	3292	6062	689	6556	1203	275	2594	16391	866	4765	1356	659	490	526	1544	2009	2692	33360	2898	493	18216	2067	19185	829	7636	722	659	291	559	532	2829	984	458
25	1027	501	1713	1758	8546	285	866	712	845	1707	226	1348	1153	10685	1006	1545	3257	6535	670	7018	1204	275	2698	16761	865	4949	1347	659	494	526	1226	2039	3116	32980	2899	493	18633	2065	20136	839	7946	848	543	344	563	587	2829	980	459
26	1272	501	1721	1758	8544	285	866	822	927	1625	225	1348	1150	10350	1011	1210	4050	6603	756	7339	1204	275	2670	16824	646	4935	1338	659	492	526	1274	2248	2915	32981	3079	487	18334	2063	20115	841	8062	1026	427	344	563	613	2834	984	459
27	1300	693	2372	1775	8573	547	866	927	942	1541	198	1348	1148	10338	613	1379	4834	6910	737	7280	1202	275	2648	17044	866	5234	1388	659	492	556	1288	2474	3443	32120	3080	540	18333	2047	20137	842	8061	1116	427	344	563	706	2576	1019	459
28	1682	676	2425	1774	8713	579	866	929	957	1540	189	1346	883	10478	626	1382	5300	7268	730	7343	1197	275	2358	17044	741	5666	1198	659	382	560	1286	2485	3521	31005	3129	540	18331	2120	20136	860	8060	1134	427	344	563	1025	2574	1231	182
29	1662	705	2508	1535	8667	579	902	982	1645	1457	187	1346	785	10396	608	1394	5639	7498	898	7967	1191	297	2656	17101	738	5861	1118	659	382	705	1286	2464	3885	26098	3100	547	18245	2091	19814	860	8118	1287	427	366	563	1071	3332	1268	182
30	1901	706	2713	1517	8450	971	886	1264	1986	1337	0	1344	783	10294	570	1394	6960	8084	979	8434	915	302	2656	17162	684	5840	813	659	382	695	1286	2239	3913	25219	3100	632	18075	2025	19997	860	8034	1380	427	366	558	1195	3294	1270	459
31	2276	706	2761	1754	7621	971	985	1635	2102	1336	0	1296	783	10026	570	1408	7398	8114	926	8439	911	307	2580	17079	657	6303	1158	791	382	696	1262	2249	3899	24779	3415	1059	17460	1458	19861	860	7813	1639	427	366	562	1632	2614	1270	459
32	2401	819	2708	1414	8290	1010	984	1662	2358	1334	0	1134	922	9708	570	1416	7443	8150	893	8606	711	307	2753	17041	308	6433	1169	933	382	696	1407	2346	3900	23269	3265	1244	17041	1487	19757	860	8716	1641	427	380	566	1645	3339	1301	459
33	2405	821	2904	1167	7947	1010	984	2196	2362	1339	0	938	946	9408	570	1384	7631	8148	1007	8613	656	307	2643	17105	262	6668	1177	972	391	929	1392	2373	4275	22740	2951	1413	15762	1359	19544	860	9352	1685	427	388	566	1764	3339	1301	459
34	2474	821	2927	1369	8583	1008	932	2231	2443	1172	0	901	946	9130	570	1391	7632	7897	1109	8623	548	307	2772	17615	261	7010	1177	1013	391	934	1484	2373	4295	22138	3404	1413	16388	1604	19201	860	9369	2283	448	561	566	1927	3372	1302	674
35	2493	821	2869	1364	8581	1008	932	2601	2656	1091	2	705	956	8616	570	1390	7011	9230	1131	8623	548	307	2738	17830	259	7805	1608	1265	378	992	1482	2557	4229	20941	3394	1590	16420	1663	19023	860	9492	2284	443	579	566	2132	3372	1352	674
36	2497	860	3168	935	8993	1029	1358	2934	2659	888	2	699	954	8501	569	1395	6899	9236	1154	8682	548	307	2745	17824	295	7974	1604	1380	378	990	1294	2557	4174	20061	3394	1591	16401	1686	17588	860	9396	2487	390	625	565	2235	3414	1352	699
37	2692	862	3423	929	9160	1029	1357	3200	2813	822	2	481	960	8329	572	1394	7567	9445	1185	8693	548	314	2906	17677	297	7931	1603	2071	378	1061	1287	2595	4188	18658	2811	1448	15393	1872	14192	797	10337	2488	121	627	519	2357	3320	1018	704
38	2917	870	3812	929	9039	989	1097	3336	2849	818	39	182	962	7375	608	1387	12599	9121	1185	8747	547	314	2932	17669	298	7862	1603	2586	395	972	1265	3058	4188	14394	2790	1448	14662	1911	12599	797	10589	2516	129	635	519	2368	3469	983	704
39	2745	868	3893	926	9382	1007	1104	4111	2871	452	39	195	960	7365	614	1197	12713	9049	1185	8741	219	314	2708	17439	298	8289	1410	2670	395	963	1266	3059	4192	14245	2792	1448	13133	3306	12346	799	10554	2489	125	635	519	2776	3377	981	704
40	2934	656	4084	927	9897	1050	1104	4173	2856	439	39	172	960	7361	622	1196	13505	8965	1212	8685	605	314	2711	17441	301	9545	1592	3401	157	965	1267	3086	4552	13847	2791	1887	12328	3452	11285	799	10351	2475	121	635	519	2997	3375	981	704
41	3066	656	4650	888	9957	1045	1104	4210	2940	126	39	172	787	7067	638	857	13526	8849	1212	8252	608	319	2904	17337	404	9653	1592	3687	157	1167	1265	3211	4904	13565	2787	2538	12243	3832	10070	799	10341	2077	42	635	519	3043	3375	982	707
42	3078	653	4930	888	10360	1043	1104	4232	2639	126	39	185	788	6376	627	856	14076	8700	1217	8533	608	318	2936	17346	845	10132	1622	4638	411	1205	1102	3301	5016	12479	2588	2766	12040	4267	9624	700	10408	2148	42	878	519	2921	3300	976	707
43	3210	786	5410	920	11049	1049	1102	5063	2652	224	39	169	955	4797	599	856	14331	8542	1226	8379	608	798	3069	17194	867	10172	1515	6054	411	1513	864	2894	5400	10673	2587	2900	11844	4919	9561	700	10442	2226	44	1017	519	3106	3296	888	704
44	3209	797	5476	921	11681	1049	1102	5069	2766	224	39	218	1252	4680	583	1008	14381	8436	1227	8372	761	801	3035	15738	929	10442	1487	6830	411	1517	864	2792	5687	9175	2062	3317	11345	5350	8814	700	8481	2220	297	1102	519	2958	3045	888	428
45	3414	764	5607	921	11775	1049	1102	5702	3568	224	39	190	1158	4679	581	1008	14381	8241	1283	8365	762	800	3047	15058	937	10568	1472	8301	283	2285	864	3321	7114	5482	2064	3638	10740	5850	7912	700	6827	2446	408	1105	395	2974	3045	886	430
46	3508	760	6385	1017	12620	1048	1134	5352	3768	224	39	223	1158	4691	275	1004	14385	8287	1288	8290	763	737	3082	14313	1254	10845	1483	9728	283	2286	683	3225	7837	5601	1967	3651	10902	5970	6736	693	6606	2555	450	1124	395	2966	3045	850	383
47	3477	782	6371	1013	12777	1047	1128	6298	4722	244	50	224	1071	4580	276	1034	14342	8283	1289	8292	792	976	3078	12667	1257	10497	1472	11784	285	2395	650	3350	8686	5581	1788	3950	10759	7009	6291	589	6192	2409	550	1164	397	2997	2772	965	275
48	3864	779	7199	986	13149	1041	1084	6774	5949	243	50	235	1078	5194	276	819	14340	8247	1293	8286	793	1045	3068	11816	1339	10768	1587	12179	285	2350	649	3341	8632	5106	1967	4059	10262	8498	5775	538	6184	2440	566	1165	397	3005	2771	965	379
49	3871	775	7528	666	13541	1039	1084	7138	6180	243	50	246	1067	4794	276	637	14254	8231	1262	7823	793	1034	2788	11300	1529	10473	1585	14022	300	2351	622	3347	8961	5161	1966	4049	9747	8781	5404	834	5904	2447	569	1165	406	2922	2768	1040	398
50	3912	785	8159	985	13233	875	1081	7075	5923	243	50	253	1067	4542	393	601	14452	8144	1467	7803	793	1121	2887	11079	1577	10351	1825	14299	300	2453	621	3051	8954	4275	1964	4434	9319	9266	4485	835	6088	2453	571	1165	416	3026	2693	1068	383
51	3912	778	8333	986	13240	874	1284	7252	6171	262	50	379	1078	4529	648	694	14432	8166	1687	7687	793	1123	2923	10700	1580	10294	1825	15477	306	3287	620	3330	8701	4195	1959	4605	7678	9347	2619	873	6083	2461	572	1166	429	2746	2855	1070	387
52	3911	778	9458	986	13793	874	1258	7143	6522	262	13	277	1114	4529	646	485	13213	8163	1790	7448	841	1151	2911	10217	1632	10343	1830	15562	297	3301	620	3469	8413	4237	1666	4625	7161	9634	678	873	5483	2468	572	1135	429	3025	2394	1070	390
53	3833	603	9594	986	13028	1000	1256	7388	6562	262	13	261	1205	4157	708	494	13280	7942	2076	7446	855	1184	2660	9732	1754	10060	1501	15739	297	3489	326	3206	8406	4231	1351	5437	5259	10584	648	838	5361	2451	572	1070	450	2822	2390	1138	390
54	4067	599	10157	985	12372	950	1276	7304	6620	262	13	261	1228	4082	839	494	13337	7704	2106	7439	867	1194	2815	9679	1757	10312	1974	16809	335	3546	326	3390	8236	4218	1530	5642	4644	10684	432	549	4898	2237	574	1070	450	2792	2038	1139	390
55	4088	600	11728	954	12215	798	1275	7388	6642	262	14	261	1227	3457	852	442	13401	7368	2123	7434	867	1202	2749	9669	1774	10345	2574	17164	335	3554	326	3389	8127	4256	1527	5985	3133	10657	335	531	4948	2235	589	1068	498	2545	1966	1139	390
56	4140	389	12336	983	12029	788	1322	7388	7326	262	14	261	1353	3374	885	441	13377	6592	2126	7375	877	1202	2778	8840	1776	10324	2730	17836	347	3507	307	3393	7926	4140	1552	6025	2748	10922	220	969	4948	2142	696	1016	609	2343	862	1139	286
57	4741	415	12549	983	11724	788	1307	7373	7890	262	18	261	1357	3357	953	497	13562	6571	2452	7091	877	1207	2968	8620	1802	10112	2858	17932	346	3493	307	3168	7904	4110	1548	6587	2162	11512	219	966	5122	1991	816	1016	611	2178	222	1139	286
58	4828	631	13076	976	11558	788	1297	7373	7913	288	18	261	1357	3377	1061	508	13309	6301	2473	6068	877	1212	2936	8370	2067	9941	2893	18567	354	3464	301	3031	7944	3841	1047	6921	1474	11523	217	970	5139	1990	828	1242	863	2003	222	1139	286
59	4880	636	13193	965	9204	791	1154	7713	7949	295	18	261	1360	3376	1121	516	13108	6289	2472	5851	902	1389	2864	8253	2146	9698	3436	18659	354	3464	553	3039	7736	3807	1045	7158	1434	12264	214	1034	5299	1963	829	1198	968	2003	314	1145	286
60	4881	636	13660	929	10687	788	1037	7325	8104	303	24	261	1358	3375	1140	702	12850	5980	2492	5301	898	1396	2865	7153	2129	9509	3726	18984	374	3487	505	3063	7058	3793	952	7277	1172	12375	147	1106	5300	1927	882	1236	990	1997	315	1146	286
61	4789	634	14146	685	11451	781	1037	7565	8178	303	24	261	1369	2969	1236	965	12674	5549	2515	4960	896	1508	2585	6877	2378	8862	3653	19064	375	3874	514	2807	6861	3219	645	7738	952	12678	147	1106	5713	1927	884	1160	672	1949	316	1213	286
62	4787	696	14367	840	11059	781	1037	7597	8237	303	24	259	1397	2692	1236	965	13164	5195	2558	4910	869	1801	2665	6581	2405	8695	4411	19080	375	4090	516	3117	8177	3099	731	7792	650	13737	147	1106	6019	2199	888	1214	699	1949	318	1401	286
63	4762	699	14855	1163	10837	779	1036	7596	8249	303	24	259	1455	2556	1306	996	13061	4778	2595	4386	686	2353	2797	6295	2412	8048	4882	19141	550	4109	517	3115	8795	3203	812	8160	348	15248	145	1111	6114	2493	888	1214	850	1805	316	1404	286
64	4741	697	18322	1168	10689	779	1003	7270	8307	303	124	428	1153	2420	1337	996	13058	4234	2633	3200	635	2526	2814	6043	2654	7467	5003	19107	550	4307	517	2909	8878	3186	811	8197	209	15486	141	1124	6704	2528	889	1222	852	1526	320	1692	284
65	4765	702	18959	1021	9892	778	1002	7352	8325	303	124	428	1210	2128	1353	995	12914	3500	2657	2445	821	2607	3205	5179	2660	7018	5036	19105	547	4721	518	2907	9077	3185	828	8500	207	16975	141	1313	6264	2566	887	1222	870	1526	319	1782	263
66	4763	701	19299	1019	9376	773	744	7352	8190	342	125	661	1372	2131	1285	995	12864	2785	2745	1302	823	3327	3713	4681	2778	6788	5036	18980	547	5129	518	2902	8394	2853	828	8205	190	17773	12	1369	6116	1924	886	1204	979	1527	308	1808	472
67	4998	702	19328	935	8233	467	596	7044	8179	342	125	537	1363	2129	1285	993	12262	2700	2852	909	831	3183	4061	3210	2813	6296	5036	18961	602	4971	518	2907	8402	2642	878	9244	189	18887	74	1369	6548	1921	886	1204	981	1527	308	1816	307
68	4994	702	19343	1120	8151	467	597	6687	8265	342	125	575	1360	1830	1293	993	10960	2143	2849	451	830	3348	4147	2922	2831	5930	4820	18694	605	5085	518	2821	9087	2372	876	9581	188	19613	78	1383	7289	2036	894	1203	978	1527	308	1818	284
69	5051	738	19365	1021	7809	464	591	6490	8222	355	125	704	1450	1838	1354	993	10614	1923	2692	436	841	3634	4088	2414	2978	5788	4800	19041	612	5632	518	2828	8900	2625	894	10322	171	21415	78	924	7341	1878	894	1203	1007	1518	308	1818	284
70	5049	770	19367	1046	7829	464	499	6010	8220	355	125	704	1460	2137	1368	1254	9776	1593	2770	425	850	3648	4032	2608	3468	5691	4851	19041	578	5644	518	2849	8185	2649	689	11338	170	23873	79	1248	7562	1868	894	1205	1010	1581	308	1818	284
71	5213	770	19359	1080	7768	464	502	5415	7953	355	125	718	1467	2000	1435	1246	9722	1589	2862	11	543	3662	4106	2436	3493	5458	4852	18818	554	5747	518	2959	7787	2414	723	12335	170	27599	79	1253	7575	1888	894	1205	1016	1581	313	1898	284
72	5200	875	19273	1087	7728	464	502	5333	7936	355	211	718	1467	2279	1384	1230	8417	1253	3108	5	542	3672	4095	2432	3512	5229	4448	18281	570	6124	490	2786	7799	2001	713	13465	191	29741	79	967	7814	1885	894	1198	1017	1571	314	1894	284
73	5079	875	19409	1058	7562	448	600	5310	7929	355	211	718	1467	3024	1454	1212	8253	1175	3151	3	544	3679	4183	2077	3436	5166	4822	18100	648	6160	490	2557	7829	1918	732	14203	191	33182	79	1219	7812	1871	895	853	1020	1570	348	1887	284
74	4787	886	19398	1058	7484	448	955	5036	7586	355	211	716	1456	3037	1456	1201	7412	851	3208	3	544	3659	4176	2077	3784	4694	4893	17625	639	6188	506	2933	7835	1919	784	14833	191	34996	79	1407	7943	1857	825	932	1031	1558	355	1872	284
75	4248	882	19267	1058	7285	448	959	4946	7524	355	216	716	1456	2921	1466	1201	6863	747	3239	3	613	3533	3790	2254	4108	3292	5069	17603	661	6274	506	2732	7828	1915	782	15175	191	37534	78	1404	7947	1698	823	1147	1031	1553	353	1581	284
76	4168	880	18987	1516	6812	444	960	4549	7490	355	216	837	1796	3057	1643	1201	6235	728	3163	3	621	3739	4059	2253	4199	2578	5065	17590	662	6237	504	2677	7827	1915	783	15712	191	38916	78	1404	8051	1697	822	1108	1045	1436	353	1623	284
77	3749	683	19031	1799	6811	444	1063	3729	7381	698	216	976	1961	3081	1643	1201	5628	532	2988	3	665	3750	3916	2252	4366	2293	4771	16442	662	6233	504	2698	7423	2075	799	16536	191	39376	78	1404	7974	1692	680	1134	1044	1424	355	1619	284
78	3626	681	18792	1809	7090	192	1068	2991	7088	605	216	1582	1994	3113	1649	1201	5072	530	2988	1	773	3767	4040	2252	4649	2270	4735	15913	666	6318	330	1961	7421	2122	799	18395	191	41623	121	1418	7888	1688	680	848	1110	964	613	1629	284
79	3576	664	18811	1867	7083	192	1068	2523	6737	818	229	1854	2007	3120	1641	1201	4726	530	2904	1	841	4063	4260	2252	4694	2189	4736	15086	648	6360	326	1975	7424	2115	799	18428	189	42565	119	1416	7896	1248	680	847	1250	659	819	1384	284
80	3183	537	13776	1909	6590	192	1341	2422	6650	953	231	1887	2007	3209	1748	1184	4038	573	2438	1	830	4082	4140	2250	5264	2139	4769	8034	666	5860	324	1978	6578	2183	893	18574	189	43180	128	1418	7387	1248	359	845	1257	613	1117	1232	284
81	2448	422	18808	1911	5908	190	1339	2417	6516	990	252	2487	2015	3108	1827	1182	3384	573	2358	1	867	4339	3887	2247	5387	2010	5099	7669	664	6400	324	1653	4893	2662	1066	21372	178	43373	128	1418	6563	1293	362	844	1280	363	1137	1258	284
82	2448	400	18343	1911	4958	189	1513	2276	5826	992	254	2490	2013	2952	2120	1183	3322	573	2272	1	867	4405	3889	2234	6081	1870	5098	7665	789	6428	324	1652	4609	3074	1259	21826	178	43968	128	1418	6448	1466	299	886	1478	157	1176	1156	284
83	2255	397	18312	1911	3718	189	1521	2082	5820	995	254	2551	2102	2653	2288	1230	3307	573	2270	1	991	4551	3900	2199	6150	1757	4877	7638	791	6183	324	1653	4022	2899	1287	23185	178	46200	128	1418	6013	1473	299	886	1792	158	1237	1283	284
84	2247	367	18094	1997	3704	189	1519	1650	5586	1032	254	2955	2094	2628	2689	1314	2942	573	1851	1	990	4588	3898	2164	6508	1674	4875	7487	791	6071	324	1653	3540	2888	1498	22884	173	46862	128	1688	6163	1464	299	886	1794	158	1241	1283	284
85	1639	397	17724	1953	3569	189	1530	1426	5547	954	153	2955	2070	2346	2854	1311	2505	770	1826	1	858	4596	3897	2017	6529	1463	4875	7092	792	6035	324	1653	3509	3115	1451	22920	173	47031	127	1707	6170	1525	299	872	1810	158	1241	1512	284
86	1554	398	16965	1971	3261	187	1577	1033	1423	963	153	2985	2101	2232	3101	1227	2059	782	1837	1	859	4842	3897	1322	6676	1470	4877	6401	1150	6055	324	1653	3386	3115	1859	22226	173	47246	127	2346	5916	1525	299	862	1850	114	1286	1511	284
87	1520	396	16507	1998	3184	187	1577	1083	1412	963	155	2971	2110	2252	3251	1239	1778	807	1835	1	858	5090	4065	1322	5904	1632	4861	5250	1220	5353	324	1653	2659	3088	1889	21180	173	46870	127	2384	6208	1525	299	851	2130	124	1293	1510	284
88	1520	510	15817	1999	2973	187	1666	1064	211	1225	163	3012	2585	2253	3435	1241	1796	762	1273	1	737	5203	4022	1847	5595	1318	4310	5036	1543	5357	405	1653	2610	3087	1986	21265	152	46469	128	2384	6354	1523	299	838	2134	121	1327	1504	284
89	1423	509	14687	1999	2953	187	1666	1057	211	1240	475	3065	2602	2247	3511	981	1777	757	1267	1	736	5758	4086	1847	5850	1320	4436	1656	1569	5378	405	1624	1646	3048	2315	20446	152	46108	128	2384	6647	1523	299	819	2167	119	1328	1498	298
90	1423	509	13677	1999	2748	187	1666	618	211	1268	475	3280	2621	1880	3313	1263	1466	749	1249	1	683	5601	3955	1898	6764	1488	3897	1389	1779	5005	429	1624	1351	3455	2443	19564	151	46258	128	2384	6008	1523	289	561	2678	87	1382	1497	298
91	1422	567	13699	1996	2109	187	1673	615	176	1270	511	3307	2838	1877	3311	1167	1058	516	581	1	683	5624	3969	1898	8026	1488	3237	1331	2080	4560	429	1623	1339	3455	2803	19659	151	45753	128	2384	6433	1523	289	355	2711	87	1379	1359	293
92	1422	567	12968	1986	2097	187	1839	609	172	1241	511	3541	2879	1815	3341	896	1052	516	581	4	758	5658	3969	2200	8768	1221	3682	1321	2149	4966	429	1612	1335	3224	2832	19322	152	45741	132	2462	6344	1485	288	350	3133	87	1380	1340	293
93	1403	567	13106	1548	2009	187	1839	98	165	1237	511	3447	2918	1833	3431	1509	1047	516	581	4	764	5698	3969	2231	9876	1219	3581	1268	2187	4388	532	1395	1334	3215	3392	18644	186	45595	131	2458	6421	1273	290	350	3372	87	1174	1429	293
94	1183	565	12821	1548	1284	187	1839	43	165	1237	511	3623	2916	1668	3440	1510	1044	516	568	24	794	5348	3955	2549	9847	1198	3546	1192	2274	4296	573	1340	1278	3216	3472	18843	182	45232	69	2277	6195	1273	290	88	3757	87	1376	1427	293
95	1180	654	12455	1526	1282	187	1849	43	150	1146	510	4106	2922	1668	3736	1568	924	516	559	25	924	5418	3948	2549	10184	1198	3417	1184	2278	3798	573	1340	1275	3421	3620	18713	181	45298	69	2276	6189	1273	152	86	4352	85	1376	1425	289
96	1179	654	12083	1381	1271	187	1849	43	152	1370	510	4126	3246	1529	3797	1592	923	516	165	25	929	5276	3946	2637	11549	1197	3684	1180	2932	3754	583	1327	1308	3682	3859	18544	172	44115	69	2272	6196	1223	299	305	4441	87	1453	1419	289
97	1380	622	8659	1381	935	187	1852	43	152	1370	510	4031	3252	1529	3831	1785	923	717	165	25	1102	5236	3940	2636	12128	1197	3317	898	2930	3527	336	1327	1306	4082	4247	18430	173	44475	69	2257	5511	1223	297	305	4479	87	1458	1398	289
98	1374	579	8446	1381	903	187	1778	15	152	1368	510	4146	3246	1640	3873	2089	915	715	165	25	1110	5220	3930	2908	12558	1230	3415	155	3487	3253	336	1325	1063	4179	4627	18316	110	44043	69	2282	5499	1221	366	305	4780	266	1456	1721	280
99	1363	579	7542	1381	886	187	1786	15	152	1357	509	4462	3240	1640	3974	2086	903	581	164	25	1155	5493	3914	3174	13092	1186	3412	173	4073	2908	336	1325	1063	4229	4835	17951	110	40694	69	2314	5218	1214	366	289	5173	267	1452	1549	260
100	1193	579	6933	1381	866	187	1786	15	152	1357	509	4053	3142	1640	3990	2113	729	697	151	25	1210	5392	3759	3437	14980	1163	3489	169	4190	2836	336	1325	1055	4324	4863	18129	104	37372	69	2471	5214	921	368	289	5240	305	1444	1471	260
101	1189	578	6755	1381	810	2	1688	14	152	1355	509	4424	3105	1640	4345	2113	604	685	151	25	1385	5361	3739	2622	14943	855	3208	169	4461	2702	336	1322	1055	3742	5236	18136	110	34893	69	2474	4883	915	368	289	5686	306	1558	1500	260
102	1177	596	7161	1381	727	0	1242	14	152	1353	509	4660	3099	1640	4494	2113	728	685	4	25	1384	5361	3074	2637	15582	1077	3043	169	4462	2691	336	1055	1050	4231	5740	18133	111	34604	69	2494	4871	913	368	289	5727	306	1314	1477	260
103	769	591	6272	1381	906	0	1252	14	152	1312	509	4649	3117	1624	4876	2431	722	966	4	25	1778	5524	2569	3073	16261	1175	2925	165	4566	2075	280	1053	1045	4030	6266	17858	293	32185	69	2503	4840	905	352	289	5773	306	1322	1478	260
104	412	360	6363	1381	899	0	1252	14	152	1110	509	4999	3058	1418	5005	2432	718	975	4	25	1781	5243	2299	3072	16239	1268	2608	157	4577	2169	274	1049	754	4095	6265	17516	596	31212	68	2491	4631	588	352	289	5783	306	1320	1480	260
105	402	331	6296	1470	931	0	1281	14	152	1112	509	5311	3149	1412	5022	2616	627	1023	4	25	1874	5349	2287	2961	16300	1268	2514	38	4501	2134	274	1043	739	4093	6306	17270	652	30683	90	2460	4397	588	352	289	5916	306	1320	1856	553
106	401	331	6689	1202	931	0	1292	12	150	780	509	5515	2127	1406	5088	3191	621	1023	4	25	1919	5349	2393	2942	16602	1267	2552	36	5312	2121	273	1037	578	4174	6401	17028	918	29886	90	2250	4391	586	352	289	6148	306	1514	2461	553
107	390	331	6330	1252	921	0	1314	303	150	780	509	6219	1787	1388	4986	3218	645	1024	0	25	1903	4735	2464	2975	16460	1268	2368	35	4854	1805	273	686	576	3793	6789	15181	922	29527	90	1891	4376	583	352	75	6249	309	1502	2485	553
108	388	328	5925	1242	908	0	1320	303	47	512	509	6274	1792	1240	5023	3230	645	987	0	25	2304	4491	1923	2730	15937	1287	1922	35	5824	1777	273	685	576	3819	6931	12984	955	29477	90	1847	4351	576	352	30	6597	309	1489	3267	557
109	386	328	5897	849	652	0	1326	322	47	842	509	7861	1795	1240	5030	3427	635	1024	0	25	2614	4481	1638	2551	16583	1287	1926	35	5995	148	273	685	576	3825	7594	12207	951	28721	90	1847	4059	576	350	105	6544	309	1481	3381	556
110	386	328	4605	806	641	0	1595	322	0	808	509	7981	1601	1236	4888	3889	635	1024	0	25	3009	4007	1732	2551	16588	1260	1924	35	6393	121	275	682	576	3815	8476	12025	1043	27775	90	2156	3926	586	351	113	6539	309	1024	3258	556
111	386	269	4459	804	641	0	1860	322	0	1060	505	8249	1601	1109	4919	3969	506	1024	0	25	3644	4136	1700	2551	16621	1261	1621	35	6193	121	275	264	576	3899	10462	11582	1021	25461	90	2157	3885	579	358	148	6438	309	1259	3277	554
112	386	156	4276	859	641	0	1590	322	0	1170	595	8478	1921	1038	4938	4029	477	1024	0	25	3976	4135	1469	2551	16421	1260	1618	35	6544	121	275	261	576	4330	10753	11208	1022	22513	90	2339	3345	579	310	148	6465	309	1338	3013	550
113	384	156	3628	877	637	0	1643	322	0	1393	595	8617	1922	1066	4938	4064	469	1043	0	25	4056	4123	1501	2398	16413	1129	1612	35	7266	121	275	261	571	4824	17330	11172	1046	20693	96	2342	3295	579	357	148	6752	307	1342	3013	316
114	378	156	3602	1021	637	0	1638	333	0	1413	595	9200	1872	1053	4938	4063	458	1103	0	175	4050	3894	1715	2588	16293	1254	1602	35	7232	121	275	261	519	4959	19201	10435	1083	19563	107	2342	802	575	360	148	6991	241	1454	2683	316
115	313	156	3601	1172	650	0	1115	360	0	1422	601	9990	2224	1309	4934	4642	262	1103	0	175	4385	3773	1932	2588	16234	1257	1443	9	7441	121	275	253	284	5232	19962	8121	1038	16214	107	2342	802	571	398	148	6881	241	1472	2815	316
[truncated: 284 more rows]
[truncated: 1 more columns]

## Sheet: Fig4B
Fig 4b : Read count per sample and proportion of read with short, medium and long poly(A) tail.
[truncated: 18 more rows]

[truncated: 21 more sheets: Fig4C, Fig4D_6C, Fig5B, Fig5C_S7A_S7B, Fig6A, Fig6C, Fig7B, Fig7C, FigS6, Statistical tests all Figures, FigS1D, FigS1E, FigS2, FigS3A, FigS3B_C_D, FigS4, FigS5B, FigS5C, FigS6B, FigS8B …]
